# Supplementary material for: NovumRNA: Accurate prediction of non-canonical tumor antigens from RNA sequencing data
Source: iScience. 2025 Sep 3;28(10):113448. doi: 10.1016/j.isci.2025.113448 (PMC12478123; doi:10.1016/j.isci.2025.113448)
Supplement: Table S3. List of GTEx samples used to build the colon and brain control databases [file mmc2.xlsx]

## Sheet: Table_S3 Bgee_GTEx_SRR_IDs
Bgee_colon_GTEx_SRR_IDs	Bgee_brain_GTEx_SRR_IDs
SRR1092749	SRR1070986
SRR1093366	SRR1310113
SRR1095675	SRR1311086
SRR1097525	SRR1312103
SRR1097708	SRR1313932
SRR1097811	SRR1313951
SRR1099354	SRR1316874
SRR1099931	SRR1317596
SRR1100395	SRR1317877
SRR1101280	SRR1319136
SRR1101741	SRR1322555
SRR1103072	SRR1325332
SRR1105033	SRR1328599
SRR1120733	SRR1332048
SRR1120891	SRR1332275
SRR1308269	SRR1335029
SRR1310876	SRR1335064
SRR1310898	SRR1337412
SRR1311464	SRR1337648
SRR1312577	SRR1339387
SRR1312666	SRR1339740
SRR1312784	SRR1339968
SRR1313625	SRR1340241
SRR1317110	SRR1341365
SRR1317653	SRR1342045
SRR1318208	SRR1349056
SRR1318624	SRR1353221
SRR1319038	SRR1355040
SRR1319502	SRR1356531
SRR1320445	SRR1358501
SRR1320490	SRR1362287
SRR1321377	SRR1375635
SRR1322186	SRR1378155
SRR1323312	SRR1381757
SRR1323446	SRR1383633
SRR1323873	SRR1386708
SRR1324473	SRR1387032
SRR1325620	SRR1387809
SRR1327505	SRR1388323
SRR1327527	SRR1388979
SRR1328528	SRR1389036
SRR1328980	SRR1390582
SRR1329530	SRR1394343
SRR1329642	SRR1399051
SRR1329663	SRR1403565
SRR1329687	SRR1406976
SRR1330176	SRR1408285
SRR1330831	SRR1410847
SRR1331405	SRR1414684
SRR1332467	SRR1414771
SRR1333167	SRR1415234
SRR1347916	SRR1416477
SRR1348094	SRR1418604
SRR1348507	SRR1421140
SRR1348792	SRR1430288
SRR1349190	SRR1431307
SRR1351955	SRR1431717
SRR1352322	SRR1435775
SRR1353118	SRR1439674
SRR1353332	SRR1440517
SRR1353948	SRR1442666
SRR1354035	SRR1445132
SRR1356997	SRR1445532
SRR1357456	SRR1451897
SRR1358624	SRR1452056
SRR1359509	SRR1453145
SRR1360194	SRR1454803
SRR1360258	SRR1458044
SRR1361777	SRR1460170
SRR1361883	SRR1465114
SRR1362514	SRR1465172
SRR1362664	SRR1466069
SRR1362928	SRR1467294
SRR1365377	SRR1468574
SRR1367544	SRR1469495
SRR1368094	SRR1471374
SRR1369008	SRR1471633
SRR1370701	SRR1472663
SRR1378262	SRR1474041
SRR1378707	SRR1475803
SRR1378924	SRR1476571
SRR1379157	SRR1477476
SRR1386753	SRR1480479
SRR1387113	SRR1485892
SRR1387286	SRR1486496
SRR1388437	SRR1486560
SRR1388722	SRR1486608
SRR1388788	SRR1488349
SRR1389932	SRR1489155
SRR1390179	SRR595926
SRR1392097	SRR600348
SRR1392456	SRR600608
SRR1393529	SRR601098
SRR1394384	SRR601201
SRR1395788	SRR602704
SRR1405461	SRR603068
SRR1405921	SRR603397
SRR1407018	SRR603658
SRR1409326	SRR604050
SRR1410699	SRR604074
SRR1410720	SRR607141
SRR1470513	SRR607611
SRR1470624	SRR607967
SRR1472259	SRR608574
SRR1473209	SRR615467
SRR1473915	SRR655555
SRR1474000	SRR656493
SRR1475233	SRR657127
SRR1475785	SRR657348
SRR1476324	SRR657973
SRR1485700	SRR658129
SRR1487547	SRR658977
SRR1487704	SRR659235
SRR816096	SRR659899
SRR816794	SRR660945
SRR818523	SRR660969
ERR030884	SRR662354
ERR030892	SRR817905
ERR315348	SRR819134
ERR315357	SRR821573
ERR315400
ERR315403
ERR315462
ERR315484
ERR579129
ERR579148
SRR1069850
SRR1069943
SRR1069991
SRR1072578
SRR1073217
SRR1075078
SRR1075729
SRR1076940
SRR1077066
SRR1077667
SRR1078278
SRR1078948
SRR1080222
SRR1080951
SRR1081068
SRR1081332
SRR1081813
SRR1083456
SRR1083678
SRR1083868
SRR1084505
SRR1085259
SRR1086020
SRR1086164
SRR1087271
SRR1087704
SRR1087752
SRR1089207
SRR1090119
SRR1090334
SRR1090431
SRR1090626
SRR1092397
SRR1333287
SRR1334055
SRR1336205
SRR1336227
SRR1336863
SRR1336964
SRR1337516
SRR1337816
SRR1338280
SRR1338489
SRR1338603
SRR1340531
SRR1340680
SRR1340966
SRR1341209
SRR1341945
SRR1342806
SRR1342960
SRR1343414
SRR1343546
SRR1396146
SRR1396742
SRR1398272
SRR1400489
SRR1402027
SRR1404186
SRR1404362
SRR1404951
SRR1406478
SRR1415173
SRR1415854
SRR1418262
SRR1419495
SRR1420129
SRR1420391
SRR1420538
SRR1430839
SRR1432783
SRR1434631
SRR1436583
SRR1437514
SRR1437598
SRR1439697
SRR1441768
SRR1442440
SRR1443800
SRR1444523
SRR1444701
SRR1446716
SRR1454031
SRR1456093
SRR1456250
SRR1457080
SRR1458380
SRR1458529
SRR1458574
SRR1459324
SRR1464432
SRR1464897
SRR1465248
SRR1466091
SRR1466278
SRR1466597
SRR1467171
SRR1467194
SRR1468096
SRR1476652
SRR1476974
SRR1477292
SRR1477522
SRR1477732
SRR1479306
SRR1479370
SRR1479721
SRR1480721
SRR1485020
SRR1498505
SRR1498661
SRR1500071
SRR1500516
SRR2012208
SRR2012209
SRR2012627
SRR2014228
SRR6410603
SRR6410604
SRR6410605
SRR6410606
SRR6410607
SRR6410608
SRR6410609
SRR6410610
SRR7961201
SRR7961202
SRR7961203
SRR7961204
SRR7961205
SRR7961254
SRR7961262
SRR7961278
SRR7961292
SRR814108
SRR819486
