# Supplementary material for: NovumRNA: Accurate prediction of non-canonical tumor antigens from RNA sequencing data
Source: iScience. 2025 Sep 3;28(10):113448. doi: 10.1016/j.isci.2025.113448 (PMC12478123; doi:10.1016/j.isci.2025.113448)
Supplement: Table S5. Top non-canonical tumor-specific antigens (ncTSA) candidates predicted from colorectal cancer organoid RNA sequencing data [file mmc3.xlsx]

## Sheet: Table_S5 Top_ncTSAs_GTEx
Chr	Peptide_START	Peptide_STOP	Peptide	Transcript	STRAND	ID	Mismatch	Annotation	isoform_count	TPM_iso_perc	Exon_cov_ratio	E_START	E_STOP	NT_Overlap	Overlap_perc	E_Coverage	TPM	Transcript_ref	BAM_reads	BAM_reads_all	REF	REF_NT	NEW_NT	Annotation_2	NT_Overlap_2	Rank	Binder	SNP	ERV	Sample	GTEx	GTEx_rep	DB
chr4	186888989	186889016	CRPGWSPVV	STRG.10139.1	-	AK11_CRC39	NA	INTERGENIC	2	84.2	1.3	186888804	186889128	325	0.5	54.6	1.506297153514587	No_ref	81	83	CRPGWSPVV	TGTCGCCCAGGCTGGAGTCCGGTGGTG	TGTCGCCCAGGCTGGAGTCCGGTGGTG	.	0	0.18	SB	NO	NO	CRC39	262	1	Not_CONFIRMED
chr5	281914	281941	VFSCMTLNL	STRG.10180.1	-	AK11_CRC39	NA	INTERGENIC	1	100	1	278888	282223	3336	30.8	48.7	1.5933085305042167	No_ref	72	76	VFSCMTLNL	GTCTTTAGCTGCATGACCCTCAATCTA	GTCTTTAGCTGCATGACCCTCAATCTA	.	0	0.26	SB	NO	NO	CRC39	262	1	Not_CONFIRMED
chr4	135167578	135167605	KVMENYSQR	STRG.10342.1	+	AK11_CRC43	NA	ERV	1	100	1.5	135167513	135167642	130	0	143.6	1.5953389880545987	No_ref	88	97	KVMENYSQR	AAGGTAATGGAAAATTACAGTCAAAGG	AAGGTAATGGAAAATTACAGTCAAAGG	ERV_2900079_LTR49-int	27	0.04	SB	NO	ERV	CRC43	262	1	Not_CONFIRMED
chr4	135167560	135167587	RFIGFGKVM	STRG.10467.1	+	AK11_CRC41	NA	ERV	1	100	1.3	135167496	135167642	147	0	161.2	1.9125010869241836	No_ref	87	93	RFIGFGKVM	CGTTTTATAGGATTTGGGAAGGTAATG	CGTTTTATAGGATTTGGGAAGGTAATG	ERV_2900079_LTR49-int	27	0.61	WB	NO	ERV	CRC41	262	1	Not_CONFIRMED
chr4	128038847	128038874	AMAQSRLTA	STRG.10469.1	-	AK11_CRC01	NA	INTRON	1	100	1	128038673	128039024	202	12.3	69.2	1.6808279085207734	No_ref	49	58	AMAQSRLTA	GCAATGGCACAATCTCGGCTTACTGCA	GCAATGGCACAATCTCGGCTTACTGCA	.	0	1.7	WB	NO	NO	CRC01	262	1	Not_CONFIRMED
chr4	1245373	1245400	RHLPGSYHM	STRG.10495.1	+	AK11_CRC35	NA	INTERGENIC	1	100	1.3	1245353	1245547	195	4.2	347.6	2.3711778844596574	No_ref	76	79	RHLPGSYHM	CGCCACCTTCCTGGCTCCTACCACATG	CGCCACCTTCCTGGCTCCTACCACATG	.	0	0.04	SB	NO	NO	CRC35	262	1	Not_CONFIRMED
chr4	135167560	135167587	RFIGFGKVM	STRG.10498.1	+	AK11_CRC01	NA	ERV	1	100	1.4	135167488	135167642	155	0	229.2	2.4309783077624445	No_ref	85	88	RFIGFGKVM	CGTTTTATAGGATTTGGGAAGGTAATG	CGTTTTATAGGATTTGGGAAGGTAATG	ERV_2900079_LTR49-int	27	0.61	WB	NO	ERV	CRC01	262	1	Not_CONFIRMED
chr4	135167578	135167605	KVMENYSQR	STRG.10589.1	+	AK11_CRC34	NA	ERV	1	100	1	135167488	135167766	279	0	87	1.4586150226995167	No_ref	94	98	KVMENYSQR	AAGGTAATGGAAAATTACAGTCAAAGG	AAGGTAATGGAAAATTACAGTCAAAGG	ERV_2900079_LTR49-int	27	0	SB	NO	ERV	CRC34	262	1	Not_CONFIRMED
chr1	42500143	42500170	HKHCLLILL	STRG.1096.1	-	AK11_CRC42	NA	INTERGENIC	2	94.3	1	42499838	42500172	211	86.8	88.6	1.7698546338400052	No_ref	47	50	HKHCLLILL	CACAAGCATTGCCTTCTTATTTTACTT	CACAAGCATTGCCTTCTTATTTTACTT	.	0	0.22	SB	NO	NO	CRC42	262	1	Not_CONFIRMED
chr5	136545002	136545029	LCVSNMAVY	STRG.11366.2	+	AK11_CRC39	NA	INTRON	2	51.6	0.9	136544325	136545065	741	0.8	482.8	3.8722421354163012	No_ref	77	78	LCVSNMAVY	CTTTGTGTGAGCAACATGGCTGTTTAT	CTTTGTGTGAGCAACATGGCTGTTTAT	.	0	0.27	SB	NO	NO	CRC39	262	1	Not_CONFIRMED
chr4	135167569	135167596	GFGKVMENY	STRG.11802.1	+	AK11_CRC35	NA	ERV	1	100	1	135167513	135167749	237	0	271.1	2.373043556642607	No_ref	94	101	GFGKVMENY	GGATTTGGGAAGGTAATGGAAAATTAC	GGATTTGGGAAGGTAATGGAAAATTAC	ERV_2900079_LTR49-int	27	0.35	SB	NO	ERV	CRC35	262	1	Not_CONFIRMED
chr5	136544905	136544932	LGDQYPVLL	STRG.12098.1	-	AK11_CRC41	NA	ERV	2	85.2	1.3	136544820	136545074	255	0.1	169.2	1.9685099809725544	No_ref	68	68	LGDQYPVLL	TTGGGAGATCAATACCCTGTCCTCTTG	TTGGGAGATCAATACCCTGTCCTCTTG	ERV_3278710_HERVH-int,LTR7Y	27	0.22	SB	NO	ERV	CRC41	262	1	Not_CONFIRMED
chr5	136540991	136541018	NMAVYFTWV	STRG.12100.1	+	AK11_CRC41	NA	INTRON	1	100	1.1	136540981	136543689	2709	2.8	1206.9	4.0118683403978626	No_ref	19	19	NMAVYFTWV	AACATGGCTGTTTATTTCACCTGGGTG	AACATGGCTGTTTATTTCACCTGGGTG	.	0	0.18	SB	NO	NO	CRC41	262	1	Not_CONFIRMED
chr5	131953514	131953541	GSLEPRRWR	STRG.12198.1	+	AK11_CRC34	NA	INTERGENIC	1	100	1.1	131953383	131953655	273	0.1	102.3	1.528227857008557	No_ref	73	82	GSLEPRRWR	GGATCACTCGAGCCCAGGAGATGGAGA	GGATCACTCGAGCCCAGGAGATGGAGA	.	0	0.21	SB	NO	NO	CRC34	262	1	Not_CONFIRMED
chr5	136544944	136544971	MKFGDMTRI	STRG.12218.1	-	AK11_CRC01	NA	ERV	1	100	2.8	136544820	136545065	246	0	1008.1	3.1276373444339294	No_ref	84	87	MKFGDMTRI	ATGAAATTTGGAGACATGACTCGGATC	ATGAAATTTGGAGACATGACTCGGATC	ERV_3278710_HERVH-int,LTR7Y	27	0.37	SB	NO	ERV	CRC01	262	1	Not_CONFIRMED
chr5	180420279	180420306	STFSRVGRI	STRG.12863.1	+	AK11_CRC01	NA	INTRON	1	100	1.3	180420220	180420511	292	4.2	156.4	2.1400661634962708	No_ref	65	68	STFSRVGRI	AGTACATTCTCAAGGGTGGGGAGAATT	AGTACATTCTCAAGGGTGGGGAGAATT	.	0	0.17	SB	NO	NO	CRC01	262	1	Not_CONFIRMED
chr5	180416830	180416857	KQLDLTVLA	STRG.12864.1	-	AK11_CRC01	NA	ERV	1	100	1.1	180415962	180416958	997	2.3	203.6	2.4907230351094403	No_ref	51	53	KQLDLTVLA	AAACAACTTGACCTTACTGTTTTAGCC	AAACAACTTGACCTTACTGTTTTAGCC	ERV_3311583_HERVH-int,LTR7Y	27	0.06	SB	NO	ERV	CRC01	262	1	Not_CONFIRMED
chr6	6267474	6267501	IPRLSMHEE	STRG.13070.1	-	AK11_CRC34	NA	INTRON	3	93.5	0.8	6267426	6267510	85	0.2	172.6	2.2752138961979136	Protein_ref	9	9	IPRLSMHEE	ATCCCAAGATTGAGTATGCACGAAGAG	ATCCCAAGATTGAGTATGCACGAAGAG	.	0	1.4	WB	NO	NO	CRC34	262	1	Not_CONFIRMED
chr1	53433030	53433057	VPHPCPHSV	STRG.1313.2	+	AK11_CRC01	NA	ERV	2	92.7	0.8	53432849	53433128	280	0.2	187.2	2.7087166456453704	No_ref	75	78	VPHPCPHSV	GTCCCCCATCCTTGCCCTCACTCGGTG	GTCCCCCATCCTTGCCCTCACTCGGTG	ERV_58692_LTR7,HERVH-int	27	0.04	SB	NO	ERV	CRC01	262	1	Not_CONFIRMED
chr6	82966487	82966514	LRPANFLYF	STRG.13150.1	-	AK11_CRC39	NA	INTRON	1	100	1.8	82966362	82966524	163	0.9	85	1.6094379124341003	No_ref	14	15	LRPANFLYF	CTACGCCCGGCTAATTTTTTGTATTTT	CTACGCCCGGCTAATTTTTTGTATTTT	.	0	0.01	SB	NO	NO	CRC39	262	1	Not_CONFIRMED
chr7	151137087	151137114	MAQGATALL	STRG.13386.1	-	AK11_CRC13	NA	INTERGENIC	1	100	1.7	151136948	151137118	171	0.3	85	1.5912739418064292	No_ref	47	48	MAQGATALL	ATGGCCCAAGGGGCCACAGCTCTGCTG	ATGGCCCAAGGGGCCACAGCTCTGCTG	.	0	0.09	SB	NO	NO	CRC13	262	1	Not_CONFIRMED
chr1	64353349	64353376	FLLSRIPSV	STRG.1357.1	-	AK11_CRC39	NA	ERV	1	100	1.7	64353235	64353436	202	0.1	500.9	3.241028629509334	No_ref	86	90	FLLSRIPSV	TTCCTCCTAAGCCGCATCCCATCTGTG	TTCCTCCTAAGCCGCATCCCATCTGTG	ERV_269507_LTR7,HERVH-int	27	0.04	SB	NO	ERV	CRC39	262	1	Not_CONFIRMED
chr6	131296661	131296688	TRRRGGGFL	STRG.13571.1	-	AK11_CRC39	('A', 16), ('C', 24)	INTRON	1	100	1.4	131296620	131296766	147	0.5	88.3	1.8373699804801074	No_ref	12	22	TRRRGEGFL	ACACGGAGAAGGGGTGAGGGGTTCCTG	ACACGGAGAAGGGGTGGGGGGTTCTTG	.	0	1.2	WB	SNP	NO	CRC39	262	1	Not_CONFIRMED
chr6	33301822	33301849	VYMVSLETY	STRG.13651.1	+	AK11_CRC34	NA	INTERGENIC	1	100	1	33301792	33302369	578	6.7	97	1.5151272329628591	No_ref	45	45	VYMVSLETY	GTGTACATGGTCAGTTTAGAGACATAT	GTGTACATGGTCAGTTTAGAGACATAT	.	0	0.07	SB	NO	NO	CRC34	262	1	Not_CONFIRMED
chr7	2649043	2649070	HRPPVHTPL	STRG.14066.1	-	AK11_CRC44	NA	INTRON	1	100	1	2648980	2649560	581	4.5	103.6	1.6563214983329508	No_ref	67	70	HRPPVHTPL	CACAGGCCTCCTGTGCATACCCCACTG	CACAGGCCTCCTGTGCATACCCCACTG	.	0	0.05	SB	NO	NO	CRC44	262	1	Not_CONFIRMED
chr8	90095382	90095409	DLPWEINPL	STRG.14173.1	-	AK11_CRC13	NA	ERV	11	67.7	1.3	90095289	90095470	182	0.1	71.9	1.6882490928583902	Protein_ref	81	82	DLPWEINPL	GACCTCCCTTGGGAGATAAATCCCCTG	GACCTCCCTTGGGAGATAAATCCCCTG	ERV_3971180_HERVH-int,LTR7Y	27	0.76	WB	NO	ERV	CRC13	262	1	Not_CONFIRMED
chr1	64353349	64353376	FLLSRIPSV	STRG.1439.1	-	AK11_CRC01	NA	ERV	1	100	1.6	64353219	64353436	218	0.1	565.3	3.095125017432026	No_ref	90	95	FLLSRIPSV	TTCCTCCTAAGCCGCATCCCATCTGTG	TTCCTCCTAAGCCGCATCCCATCTGTG	ERV_269507_LTR7,HERVH-int	27	0	SB	NO	ERV	CRC01	262	1	Not_CONFIRMED
chr7	36536986	36537013	FLMQPPLEV	STRG.14499.1	+	AK11_CRC39	NA	INTERGENIC	1	100	3	36536970	36537714	745	1	114.3	1.4350845252893227	No_ref	54	60	FLMQPPLEV	TTCCTAATGCAGCCCCCTCTTGAAGTC	TTCCTAATGCAGCCCCCTCTTGAAGTC	.	0	0.11	SB	NO	NO	CRC39	262	1	Not_CONFIRMED
chr6	144928518	144928545	LRPGRAFSL	STRG.14734.1	-	AK11_CRC01	NA	ERV	1	100	1.9	144926516	144928813	2043	0.4	245.3	2.2071749081893874	No_ref	77	79	LRPGRAFSL	TTAAGGCCGGGCAGGGCCTTTTCACTT	TTAAGGCCGGGCAGGGCCTTTTCACTT	ERV_3396736_MER110A	27	0.03	SB	NO	ERV	CRC01	262	1	Not_CONFIRMED
chr1	79698218	79698245	IRNNVGGQI	STRG.1478.1	+	AK11_CRC39	NA	INTERGENIC	1	100	1.2	79698212	79698370	159	0	70.6	1.8115620965242347	No_ref	91	94	IRNNVGGQI	ATCAGGAATAATGTGGGAGGCCAGATT	ATCAGGAATAATGTGGGAGGCCAGATT	.	0	1.2	WB	NO	NO	CRC39	262	1	Not_CONFIRMED
chr1	68448721	68448748	SINMGFFLI	STRG.1487.1	-	AK11_CRC01	NA	INTRON	1	100	1	68448532	68448825	119	10	70.7	1.6714733033535532	No_ref	87	88	SINMGFFLI	AGCATCAACATGGGCTTCTTCCTTATT	AGCATCAACATGGGCTTCTTCCTTATT	.	0	0.21	SB	NO	NO	CRC01	262	1	Not_CONFIRMED
chr1	68387697	68387724	FRSCRMEKF	STRG.1510.1	-	AK11_CRC41	NA	INTERGENIC	3	79.2	1.8	68387320	68387748	429	0.8	3391.8	4.502694394398855	No_ref	72	73	FRSCRMEKF	TTTAGATCTTGCAGGATGGAAAAATTC	TTTAGATCTTGCAGGATGGAAAAATTC	.	0	0.05	SB	NO	NO	CRC41	262	1	Not_CONFIRMED
chr8	140471455	140471482	FETESRSVA	STRG.15405.1	-	AK11_CRC22	NA	INTRON	1	100	1.2	140471355	140471500	146	3.3	106.2	2.2181159363675955	No_ref	50	52	FETESRSVA	TTTGAGACGGAGTCTCGCTCTGTCGCC	TTTGAGACGGAGTCTCGCTCTGTCGCC	.	0	0.66	WB	NO	NO	CRC22	262	1	Not_CONFIRMED
chr7	46882224	46882251	YRRLPPHLA	STRG.15667.1	+	AK11_CRC01	NA	INTERGENIC	3	72	1.1	46882108	46882696	589	0.3	68.2	1.5665304114228238	No_ref	51	51	YRRLPPHLA	TACAGGCGCCTGCCACCACACCTGGCT	TACAGGCGCCTGCCACCACACCTGGCT	.	0	0.19	SB	NO	NO	CRC01	262	1	Not_CONFIRMED
chr7	56075904	56075931	EIVPLHSSL	STRG.15754.1	-	AK11_CRC01	('T', 15)	INTRON	1	100	1.3	56075822	56075972	151	2.3	107.5	1.8325814637483102	No_ref	41	81	EIVPLYSSL	GAGATCGTGCCACTGTACTCCAGCCTT	GAGATCGTGCCACTGCACTCCAGCCTT	.	0	0.11	SB	SNP	NO	CRC01	262	1	Not_CONFIRMED
chr1	92509726	92509753	FPFYSHHLY	STRG.1598.1	+	AK11_CRC39	NA	INTERGENIC	2	75.3	1	92509562	92513540	3979	6	37.7	1.425515074273172	No_ref	63	64	FPFYSHHLY	TTTCCATTTTATTCACATCACTTGTAT	TTTCCATTTTATTCACATCACTTGTAT	.	0	0.01	SB	NO	NO	CRC39	262	1	Not_CONFIRMED
chr7	99970498	99970525	SQSAGITRV	STRG.16277.1	+	AK11_CRC01	NA	INTRON	1	100	1	99970479	99971564	361	23	51.8	1.3937663759585914	No_ref	56	68	SQSAGITRV	TCCCAAAGTGCTGGGATTACAAGAGTG	TCCCAAAGTGCTGGGATTACAAGAGTG	.	0	0.06	SB	NO	NO	CRC01	262	1	Not_CONFIRMED
chr7	109647059	109647086	KIHLRPLAL	STRG.16369.1	-	AK11_CRC41	NA	ERV	1	100	1.2	109647018	109647261	244	0	103.7	1.667706820558076	No_ref	51	53	KIHLRPLAL	AAGATCCACCTACGACCTCTGGCCCTC	AAGATCCACCTACGACCTCTGGCCCTC	ERV_3763105_LTR7,HERVH-int	27	0.04	SB	NO	ERV	CRC41	262	1	Not_CONFIRMED
chr7	109647035	109647062	LRPISPRNI	STRG.16501.1	-	AK11_CRC01	NA	ERV	1	100	1.1	109647018	109647263	246	0	67.5	1.55814461804655	No_ref	73	75	LRPISPRNI	CTCAGACCAATCAGCCCAAGGAATATC	CTCAGACCAATCAGCCCAAGGAATATC	ERV_3763105_LTR7,HERVH-int	27	0.06	SB	NO	ERV	CRC01	262	1	Not_CONFIRMED
chr7	99970513	99970540	ITRVSHQAL	STRG.16601.1	+	AK11_CRC42	NA	INTRON	1	100	1.2	99970479	99970713	235	14.9	293.3	2.613006652415316	No_ref	67	74	ITRVSHQAL	ATTACAAGAGTGAGCCACCAAGCCCTG	ATTACAAGAGTGAGCCACCAAGCCCTG	.	0	0.46	SB	NO	NO	CRC42	262	1	Not_CONFIRMED
chr7	156034507	156034534	SEKMGLLPL	STRG.16736.1	-	AK11_CRC43	NA	ERV	1	100	0.9	156034454	156034570	84	0.1	69.9	1.423108334242607	No_ref	48	50	SEKMGLLPL	AGTGAGAAGATGGGCTTGCTTCCCCTT	AGTGAGAAGATGGGCTTGCTTCCCCTT	ERV_3791119_MSTA	27	0.38	SB	NO	ERV	CRC43	262	1	Not_CONFIRMED
chr8	90095379	90095406	LPWEINPLS	STRG.16744.3	-	AK11_CRC39	NA	ERV	12	73.5	1.2	90095289	90095470	182	0.1	4129.1	5.639670529188956	Protein_ref	78	80	LPWEINPLS	CTCCCTTGGGAGATAAATCCCCTGTCC	CTCCCTTGGGAGATAAATCCCCTGTCC	ERV_3971180_HERVH-int,LTR7Y	27	0.65	WB	NO	ERV	CRC39	262	1	Not_CONFIRMED
chr7	156034498	156034525	MGLLPLHPL	STRG.16934.1	-	AK11_CRC41	NA	ERV	1	100	0.9	156034454	156034587	101	0.1	111.1	1.9615022438151495	No_ref	58	62	MGLLPLHPL	ATGGGCTTGCTTCCCCTTCACCCTTTG	ATGGGCTTGCTTCCCCTTCACCCTTTG	ERV_3791119_MSTA	27	0.58	WB	NO	ERV	CRC41	262	1	Not_CONFIRMED
chr7	2648848	2648875	THCTLSSFL	STRG.16935.1	-	AK11_CRC35	NA	INTRON	1	100	0.9	2648220	2648903	684	5.3	106.7	1.6808279085207734	No_ref	53	55	THCTLSSFL	ACCCACTGCACACTGTCATCCTTCCTG	ACCCACTGCACACTGTCATCCTTCCTG	.	0	0.04	SB	NO	NO	CRC35	262	1	Not_CONFIRMED
chr7	156034489	156034516	LPLHPLPGL	STRG.17091.1	-	AK11_CRC01	NA	ERV	2	94.2	1	156034454	156034570	84	0.1	87.3	1.840549633397487	No_ref	85	87	LPLHPLPGL	CTTCCCCTTCACCCTTTGCCAGGATTG	CTTCCCCTTCACCCTTTGCCAGGATTG	ERV_3791119_MSTA	27	0.12	SB	NO	ERV	CRC01	262	1	Not_CONFIRMED
chr8	135767361	135767388	GFFSGGQGW	STRG.17176.1	+	AK11_CRC39	NA	INTERGENIC	1	100	1	135767247	135771781	4535	0.6	136.9	2.4849066497880004	No_ref	59	73	GFFSGGQGW	GGGTTTTTCTCTGGTGGGCAGGGGTGG	GGGTTTTTCTCTGGTGGGCAGGGGTGG	.	0	0.53	WB	NO	NO	CRC39	262	1	Not_CONFIRMED
chr8	143569209	143569236	TVGAGRGMR	STRG.17269.1	+	AK11_CRC39	NA	INTERGENIC	1	100	1	143569204	143569436	233	1.8	60.6	1.8050046959780757	No_ref	22	24	TVGAGRGMR	ACTGTAGGGGCGGGGCGGGGCATGAGA	ACTGTAGGGGCGGGGCGGGGCATGAGA	.	0	0.73	WB	NO	NO	CRC39	262	1	Not_CONFIRMED
chr10	45235811	45235838	ILYSHLLCL	STRG.17427.1	-	AK11_CRC22	NA	INTRON	1	100	1	45235492	45236163	362	3.2	35.1	1.4747630091074988	No_ref	21	27	ILYSHLLCL	ATTTTATATTCCCATTTGTTATGTTTA	ATTTTATATTCCCATTTGTTATGTTTA	.	0	0.32	SB	NO	NO	CRC22	262	1	Not_CONFIRMED
chr8	115213428	115213455	RGGGFLPSR	STRG.17864.1	-	AK11_CRC43	('A', 8)	INTRON	2	68.5	1	115213229	115213603	375	7.1	99.1	1.6272778305624314	No_ref	6	6	RGGGFLPSR	AGGGGTGGAGGGTTCTTGCCCTCCAGA	AGGGGTGGGGGGTTCTTGCCCTCCAGA	.	0	0.36	SB	SNP	NO	CRC43	262	1	Not_CONFIRMED
chr8	90095364	90095391	NPLSSCSLL	STRG.17965.2	-	AK11_CRC01	NA	ERV	12	75.8	1	90095289	90095470	182	0.1	5665.4	5.885631697695906	Protein_ref	122	140	NPLSSCSLL	AATCCCCTGTCCTCCTGCTCTTTGCTC	AATCCCCTGTCCTCCTGCTCTTTGCTC	ERV_3971180_HERVH-int,LTR7Y	27	0.42	SB	NO	ERV	CRC01	262	1	Not_CONFIRMED
chr8	90090278	90090305	AVYFTWVQV	STRG.17966.2	+	AK11_CRC01	NA	INTRON	2	88.2	1.2	90090269	90090497	229	0.9	1079.5	3.9969154724461085	No_ref	90	92	AVYFTWVQV	GCTGTTTATTTCACCTGGGTGCAGGTG	GCTGTTTATTTCACCTGGGTGCAGGTG	.	0	0.6	WB	NO	NO	CRC01	262	1	Not_CONFIRMED
chr7	99970525	99970552	SHQALPSII	STRG.18223.1	+	AK11_CRC35	NA	INTRON	1	100	1.2	99970479	99970715	237	15.1	291.1	2.25758772706331	No_ref	87	87	SHQALPSII	AGCCACCAAGCCCTGCCTTCTATTATT	AGCCACCAAGCCCTGCCTTCTATTATT	.	0	0.03	SB	NO	NO	CRC35	262	1	Not_CONFIRMED
chr1	92023805	92023832	LSHDHAIAL	STRG.1827.1	+	AK11_CRC35	('T', 0)	INTERGENIC	1	100	1.1	92023771	92024502	732	3	95.4	1.449269160281279	No_ref	68	69	LSHDHAIAL	TTGAGCCATGATCATGCCATTGCACTC	CTGAGCCATGATCATGCCATTGCACTC	.	0	0.02	SB	SNP	NO	CRC35	262	1	Not_CONFIRMED
chr8	135758405	135758432	ERSSIQKEV	STRG.18391.2	-	AK11_CRC01	NA	ERV	5	52.1	4.2	135758187	135758450	264	0.1	439.8	2.0028304393079956	No_ref	70	75	ERSSIQKEV	GAAAGGAGCAGTATCCAAAAAGAGGTG	GAAAGGAGCAGTATCCAAAAAGAGGTG	ERV_4001702_MLT1F-int	27	0.24	SB	NO	ERV	CRC01	262	1	Not_CONFIRMED
chr11	1174256	1174283	YWENQILHL	STRG.18550.1	-	AK11_CRC22	NA	INTERGENIC	1	100	1.1	1173856	1174481	626	5.5	183.7	2.853015971352396	No_ref	75	76	YWENQILHL	TACTGGGAGAACCAGATCCTTCATCTC	TACTGGGAGAACCAGATCCTTCATCTC	.	0	0.31	SB	NO	NO	CRC22	262	1	Not_CONFIRMED
chr9	74770900	74770927	ITGGFWEKY	STRG.18945.1	-	AK11_CRC43	NA	INTRON	4	91.5	0.9	74770869	74771117	249	3.1	69	1.425515074273172	Protein_ref	68	69	ITGGFWEKY	ATTACAGGTGGCTTTTGGGAGAAGTAT	ATTACAGGTGGCTTTTGGGAGAAGTAT	.	0	0	SB	NO	NO	CRC43	262	1	Not_CONFIRMED
chr9	86588331	86588358	LLSWGRGKY	STRG.19043.1	-	AK11_CRC43	NA	ERV	1	100	1.4	86588208	86588430	223	5.3	208.7	1.9933388426264242	No_ref	83	85	LLSWGRGKY	CTGCTTTCCTGGGGCAGGGGCAAGTAC	CTGCTTTCCTGGGGCAGGGGCAAGTAC	ERV_4157840_LTR7Y,HERVH-int	27	0	SB	NO	ERV	CRC43	262	1	Not_CONFIRMED
chr7	155003469	155003496	AAEPLPLPL	STRG.19080.1	-	AK11_CRC35	NA	INTRON	7	70.5	1.1	155002849	155004455	217	100	333.5	2.4414770918606643	Protein_ref	19	21	AAEPLPLPL	GCCGCAGAACCGCTCCCGCTCCCACTC	GCCGCAGAACCGCTCCCGCTCCCACTC	.	0	0.12	SB	NO	NO	CRC35	262	1	Not_CONFIRMED
chr10	93073925	93073952	RRAMGLPAL	STRG.19937.4	+	AK11_CRC39	NA	INTRON	8	80.9	1.1	93073893	93074123	185	2.3	89.2	2.0856720914304723	Protein_ref	61	61	RRAMGLPAL	CGGCGCGCCATGGGGCTCCCGGCGCTG	CGGCGCGCCATGGGGCTCCCGGCGCTG	.	0	0.08	SB	NO	NO	CRC39	262	1	Not_CONFIRMED
chr1	117210852	117210879	IRWEPSPAM	STRG.2055.1	-	AK11_CRC41	NA	INTERGENIC	4	97.3	0.8	117210824	117210927	104	0.1	163.9	2.421256622711544	Protein_ref	64	65	IRWEPSPAM	ATACGCTGGGAACCTTCCCCAGCCATG	ATACGCTGGGAACCTTCCCCAGCCATG	.	0	0.08	SB	NO	NO	CRC41	262	1	Not_CONFIRMED
chr1	117210852	117210879	IRWEPSPAM	STRG.2065.2	-	AK11_CRC43	NA	INTERGENIC	5	93.5	0.8	117210824	117210927	104	0.1	69	1.5151272329628591	Protein_ref	66	66	IRWEPSPAM	ATACGCTGGGAACCTTCCCCAGCCATG	ATACGCTGGGAACCTTCCCCAGCCATG	.	0	0.11	SB	NO	NO	CRC43	262	1	Not_CONFIRMED
chr10	28896063	28896090	TLWVHTAFM	STRG.20659.1	-	AK11_CRC01	NA	ERV	1	100	0.9	28895618	28896150	533	1.3	45.4	1.4182774069729414	No_ref	37	39	TLWVHTAFM	ACTCTTTGGGTCCACACTGCCTTTATG	ACTCTTTGGGTCCACACTGCCTTTATG	ERV_508123_LTR12C	27	0.39	SB	NO	ERV	CRC01	262	1	Not_CONFIRMED
chr12	62965476	62965503	KSVSCMHLK	STRG.21098.1	-	AK11_CRC22	NA	INTERGENIC	1	100	4	62965311	62965505	195	0.2	1052.1	3.264995760481754	No_ref	77	77	KSVSCMHLK	AAATCAGTGAGCTGCATGCACTTGAAA	AAATCAGTGAGCTGCATGCACTTGAAA	.	0	0.08	SB	NO	NO	CRC22	262	1	Not_CONFIRMED
chr12	64779815	64779842	TLNCFIGLK	STRG.21121.1	+	AK11_CRC22	NA	INTRON	5	52.7	1	64779727	64781286	541	50.8	34.4	1.463255402256019	No_ref	6	6	TLNCFIGLK	ACACTTAACTGCTTTATAGGGTTAAAG	ACACTTAACTGCTTTATAGGGTTAAAG	.	0	0.07	SB	NO	NO	CRC22	262	1	Not_CONFIRMED
chr10	113782290	113782317	MRLASGHLF	STRG.21721.1	-	AK11_CRC01	NA	INTERGENIC	1	100	1.2	113781806	113782346	154	0.4	60.4	1.4279160358107101	No_ref	57	59	MRLASGHLF	ATGAGGCTGGCATCTGGACATTTGTTT	ATGAGGCTGGCATCTGGACATTTGTTT	.	0	0.03	SB	NO	NO	CRC01	262	1	Not_CONFIRMED
chr13	27220451	27220478	SLFGSMPPL	STRG.22059.1	+	AK11_CRC22	NA	ERV	1	100	1	27219347	27220613	1082	6	35.2	1.4422019930581866	No_ref	18	18	SLFGSMPPL	TCACTCTTTGGGTCCATGCCACCTTTA	TCACTCTTTGGGTCCATGCCACCTTTA	ERV_1000135_HERV9NC-int,LTR12D	27	0.52	WB	NO	ERV	CRC22	262	1	Not_CONFIRMED
chr11	288450	288477	AVFSLSFWV	STRG.22130.1	-	AK11_CRC42	NA	INTERGENIC	1	100	1.6	288182	288800	423	4.3	138.5	1.7316555451583497	No_ref	73	77	AVFSLSFWV	GCCGTTTTCTCGCTCTCGTTTTGGGTT	GCCGTTTTCTCGCTCTCGTTTTGGGTT	.	0	0.13	SB	NO	NO	CRC42	262	1	Not_CONFIRMED
chr13	45030952	45030979	FTMLVRLVL	STRG.22207.1	-	AK11_CRC22	NA	INTRON	1	100	1.1	45030574	45031030	135	12.7	53	1.7351891177396608	No_ref	33	33	FTMLVRLVL	TTCACCATGTTGGTCAGGCTGGTCTTG	TTCACCATGTTGGTCAGGCTGGTCTTG	.	0	0.64	WB	NO	NO	CRC22	262	1	Not_CONFIRMED
chr11	8613435	8613462	SLVTFMKKY	STRG.22273.1	+	AK11_CRC01	NA	INTRON	1	100	1	8613397	8614075	679	2.1	62.3	1.5810384379124023	No_ref	78	79	SLVTFMKKY	TCACTGGTGACTTTTATGAAAAAGTAT	TCACTGGTGACTTTTATGAAAAAGTAT	.	0	0.3	SB	NO	NO	CRC01	262	1	Not_CONFIRMED
chr11	63529549	63529576	ARMRPGKRL	STRG.22523.1	+	AK11_CRC41	NA	INTRON	7	62.9	0.8	63529409	63529601	193	1.5	405.7	3.271088696315135	No_ref	134	140	ARMRPGKRL	GCCAGGATGAGGCCAGGAAAACGACTT	GCCAGGATGAGGCCAGGAAAACGACTT	.	0	0.16	SB	NO	NO	CRC41	262	1	Not_CONFIRMED
chr11	82689659	82689686	MMDRLVSSM	STRG.23569.1	-	AK11_CRC42	NA	INTERGENIC	1	100	1.3	82689538	82689878	341	0.6	12869.4	6.29273512619829	No_ref	83	87	MMDRLVSSM	ATGATGGATCGGCTCGTGTCGTCCATG	ATGATGGATCGGCTCGTGTCGTCCATG	.	0	0.05	SB	NO	NO	CRC42	262	1	Not_CONFIRMED
chr15	59407599	59407626	SPTFQMRRL	STRG.24259.1	+	AK11_CRC22	NA	INTRON	1	100	1.2	59407573	59407823	251	3.9	52.1	1.62924053973028	No_ref	44	47	SPTFQMRRL	TCACCCACTTTCCAGATGAGGCGGCTG	TCACCCACTTTCCAGATGAGGCGGCTG	.	0	0.13	SB	NO	NO	CRC22	262	1	Not_CONFIRMED
chr12	130044620	130044647	FPQTSECPT	STRG.24336.5	-	AK11_CRC39	NA	INTERGENIC	9	54.5	0.9	130043919	130045057	1139	0.6	65.6	2.0149030205422647	No_ref	54	54	FPQTSECPT	TTTCCCCAAACGAGTGAGTGTCCTACT	TTTCCCCAAACGAGTGAGTGTCCTACT	.	0	0.52	WB	NO	NO	CRC39	262	1	Not_CONFIRMED
chr10	116697476	116697503	IAATIYPVL	STRG.24486.1	+	AK11_CRC35	NA	INTERGENIC	1	100	0.9	116697298	116698029	732	1.6	138	1.8562979903656263	No_ref	66	69	IAATIYPVL	ATAGCAGCCACCATTTACCCAGTGCTT	ATAGCAGCCACCATTTACCCAGTGCTT	.	0	0.02	SB	NO	NO	CRC35	262	1	Not_CONFIRMED
chr13	66146748	66146775	KVMENHSQR	STRG.24993.1	+	AK11_CRC39	('T', 15)	INTERGENIC	9	60.1	1.1	66145259	66147689	2431	0.1	14135.7	6.987167018406299	No_ref	6	7	KVMENYSQR	AAGGTAATGGAAAATTACAGTCAAAGG	AAGGTAATGGAAAATCACAGTCAAAGG	.	0	0.81	WB	SNP	NO	CRC39	262	1	Not_CONFIRMED
chr13	113093353	113093380	LLPPHPGAL	STRG.25284.1	-	AK11_CRC39	NA	INTERGENIC	1	100	1.1	113092050	113093507	1458	6.8	52.7	1.6505798557652755	No_ref	53	54	LLPPHPGAL	CTCCTTCCACCCCACCCGGGTGCTTTG	CTCCTTCCACCCCACCCGGGTGCTTTG	.	0	0.25	SB	NO	NO	CRC39	262	1	Not_CONFIRMED
chr12	122592974	122593001	ERLELFLPL	STRG.25348.1	-	AK11_CRC43	NA	INTRON	1	100	1	122591492	122593004	1513	8.4	119.5	1.7884205679625405	No_ref	74	78	ERLELFLPL	GAGCGTCTGGAGTTGTTCCTTCCTCTC	GAGCGTCTGGAGTTGTTCCTTCCTCTC	.	0	0.02	SB	NO	NO	CRC43	262	1	Not_CONFIRMED
chr12	95751437	95751464	RSLLHVPEI	STRG.25406.2	+	AK11_CRC01	('T', 14), ('A', 15), ('T', 19)	ERV	2	70.9	1.2	95751304	95751660	357	0.5	176.4	2.3233676321765744	No_ref	10	11	RSLLHMLEI	AGGAGCTTGCTACATATGCTGGAAATC	AGGAGCTTGCTACACGTGCCGGAAATC	ERV_861463_HERVH-int,LTR7Y	27	0.14	SB	SNP	ERV	CRC01	262	1	Not_CONFIRMED
chr13	109271225	109271252	STMQTHQGR	STRG.26243.1	-	AK11_CRC43	NA	INTERGENIC	1	100	0.9	109270844	109271358	295	0.3	504.2	3.2386784521643803	No_ref	45	45	STMQTHQGR	TCGACGATGCAGACACACCAAGGACGA	TCGACGATGCAGACACACCAAGGACGA	.	0	0.08	SB	NO	NO	CRC43	262	1	Not_CONFIRMED
chr14	47105307	47105334	HGNKGLGRR	STRG.26719.1	-	AK11_CRC43	('A', 3), ('A', 22)	INTRON	1	100	1.3	47105300	47105539	240	0.7	272.7	2.285438934159075	No_ref	36	36	HRNKGLGHR	CACAGAAATAAGGGATTGGGGCACAGA	CACGGAAATAAGGGATTGGGGCGCAGA	.	0	1.9	WB	SNP	NO	CRC43	262	1	Not_CONFIRMED
chr13	109265502	109265529	ASKFTRVHV	STRG.26826.2	-	AK11_CRC01	NA	INTRON	2	65.3	1	109265423	109265667	245	9.7	996.7	4.14059181338742	No_ref	44	82	ASKFTRVHV	GCATCAAAGTTCACTCGAGTCCATGTG	GCATCAAAGTTCACTCGAGTCCATGTG	.	0	1.8	WB	NO	NO	CRC01	262	1	Not_CONFIRMED
chr17	19861077	19861104	ILLELICF	STRG.27029.1	-	AK11_CRC22	('G', 1), ('T', 2), ('A', 3), ('T', 4), ('A', 5), ('C', 6), ('T', 7), ('G', 8), ('T', 10), ('A', 11), ('G', 12), ('A', 14), ('C', 15), ('T', 16), ('A', 18), ('T', 21), ('G', 22)	INTRON	1	100	1	19860871	19861152	282	2.9	64.4	1.969905654611529	No_ref	15	34	GILLELICF	GGTATACTGTTAGAACTAATTTGTTTT	GTATACTGTTAGAACTAATTTGTTTTT	.	0	0	SB	SNP	NO	CRC22	262	1	Not_CONFIRMED
chr13	109424203	109424230	SPEHYEPQL	STRG.27169.1	-	AK11_CRC42	NA	INTRON	1	100	1.1	109424145	109424353	209	0.2	15285.7	6.613558699801086	No_ref	52	74	SPEHYEPQL	TCGCCAGAACACTACGAGCCACAGCTT	TCGCCAGAACACTACGAGCCACAGCTT	.	0	0.22	SB	NO	NO	CRC42	262	1	Not_CONFIRMED
chr1	8945880	8945907	STMRALVLL	STRG.272.7	+	AK11_CRC34	NA	INTERGENIC	8	59.3	0.8	8945868	8945965	98	0.2	110.5	1.827769906751088	Protein_ref	31	32	STMRALVLL	AGCACCATGAGGGCCCTGGTGCTTCTG	AGCACCATGAGGGCCCTGGTGCTTCTG	.	0	0.06	SB	NO	NO	CRC34	262	1	Not_CONFIRMED
chr13	113022667	113022694	LVATFQSPL	STRG.27230.1	-	AK11_CRC42	NA	INTERGENIC	2	70.9	1.2	113022665	113022844	180	0.3	125	1.864080130807681	No_ref	66	70	LVATFQSPL	CTCGTGGCAACTTTTCAGTCGCCATTA	CTCGTGGCAACTTTTCAGTCGCCATTA	.	0	0.24	SB	NO	NO	CRC42	262	1	Not_CONFIRMED
chr17	41808624	41808651	AICLPGPPK	STRG.27493.1	+	AK11_CRC22	NA	INTRON	1	100	1	41808561	41809190	630	12.3	54.4	1.80005827204275	No_ref	41	42	AICLPGPPK	GCCATCTGCCTGCCTGGGCCTCCCAAA	GCCATCTGCCTGCCTGGGCCTCCCAAA	.	0	0.31	SB	NO	NO	CRC22	262	1	Not_CONFIRMED
chr16	1452316	1452343	SRVVPLSVV	STRG.27951.1	+	AK11_CRC44	NA	INTERGENIC	1	100	1.3	1452267	1452653	387	3	165.6	1.8293763327993617	No_ref	83	83	SRVVPLSVV	TCACGTGTGGTTCCTCTGAGCGTAGTG	TCACGTGTGGTTCCTCTGAGCGTAGTG	.	0	0.19	SB	NO	NO	CRC44	262	1	Not_CONFIRMED
chr1	9271112	9271139	QHGETPSLL	STRG.284.1	-	AK11_CRC35	NA	INTRON	1	100	1.1	9270641	9271182	542	2.1	154	1.8309801823813363	No_ref	80	80	QHGETPSLL	CAACATGGTGAAACTCCGTCTCTACTA	CAACATGGTGAAACTCCGTCTCTACTA	.	0	0.03	SB	NO	NO	CRC35	262	1	Not_CONFIRMED
chr17	81719638	81719665	HRSAGTSQV	STRG.28416.1	-	AK11_CRC22	NA	INTRON	1	100	1	81719292	81719829	508	14.7	34.5	1.4747630091074988	No_ref	26	27	HRSAGTSQV	CACAGGTCTGCAGGCACCAGCCAGGTC	CACAGGTCTGCAGGCACCAGCCAGGTC	.	0	0.22	SB	NO	NO	CRC22	262	1	Not_CONFIRMED
chr16	30752326	30752353	MARTQLTAT	STRG.28652.1	-	AK11_CRC39	NA	INTERGENIC	1	100	1.3	30752205	30752493	289	4.1	61.9	1.6448050562713916	No_ref	62	64	MARTQLTAT	ATGGCACGAACTCAGCTCACTGCAACC	ATGGCACGAACTCAGCTCACTGCAACC	.	0	0.52	WB	NO	NO	CRC39	262	1	Not_CONFIRMED
chr18	22206525	22206552	MHHNARLTF	STRG.28703.1	-	AK11_CRC22	NA	INTRON	1	100	1	22205273	22206602	1330	8	35.2	1.4655675420143985	No_ref	25	29	MHHNARLTF	ATGCACCATAACGCCCGGCTAACTTTT	ATGCACCATAACGCCCGGCTAACTTTT	.	0	0.06	SB	NO	NO	CRC22	262	1	Not_CONFIRMED
chr1	168902860	168902887	LARRGSRRL	STRG.2877.1	+	AK11_CRC42	NA	INTERGENIC	1	100	1	168902729	168903193	465	1.2	192.7	2.418588768750352	No_ref	69	73	LARRGSRRL	TTAGCCAGGCGTGGTAGCAGGCGCCTG	TTAGCCAGGCGTGGTAGCAGGCGCCTG	.	0	1.8	WB	NO	NO	CRC42	262	1	Not_CONFIRMED
chr16	57529103	57529130	PRMVRRLPL	STRG.28919.1	+	AK11_CRC44	NA	INTERGENIC	5	95.1	0.9	57529021	57529419	134	0.2	96.9	1.6937790608678513	No_ref	73	74	PRMVRRLPL	CCCAGGATGGTCAGGAGGCTGCCCTTG	CCCAGGATGGTCAGGAGGCTGCCCTTG	.	0	1.2	WB	NO	NO	CRC44	262	1	Not_CONFIRMED
chr15	71164917	71164944	FPLARYAAI	STRG.29098.1	+	AK11_CRC01	NA	INTRON	1	100	1	71164687	71165448	762	1.3	1831.4	4.713037556857098	No_ref	71	75	FPLARYAAI	TTTCCTTTAGCTCGATATGCAGCAATA	TTTCCTTTAGCTCGATATGCAGCAATA	.	0	0.02	SB	NO	NO	CRC01	262	1	Not_CONFIRMED
chr16	546151	546178	LWSRANSVM	STRG.29303.1	-	AK11_CRC41	NA	INTERGENIC	1	100	1	544812	546282	1450	5.2	208.8	2.359910159613315	No_ref	61	63	LWSRANSVM	CTGTGGAGCCGAGCGAACTCCGTGATG	CTGTGGAGCCGAGCGAACTCCGTGATG	.	0	0.3	SB	NO	NO	CRC41	262	1	Not_CONFIRMED
chr19	7909490	7909517	SRGEGAPSL	STRG.29430.1	-	AK11_CRC22	NA	INTRON	1	100	0.8	7909076	7909735	660	8.1	27.5	1.449269160281279	No_ref	24	26	SRGEGAPSL	AGCAGGGGAGAGGGAGCCCCAAGTCTA	AGCAGGGGAGAGGGAGCCCCAAGTCTA	.	0	0.12	SB	NO	NO	CRC22	262	1	Not_CONFIRMED
chr13	100436232	100436259	FTSASGWLL	STRG.29905.1	-	AK11_CRC35	NA	ERV	1	100	1	100435483	100436359	486	1.7	124.1	1.7047480922384253	No_ref	12	12	FTSASGWLL	TTCACTTCAGCCTCTGGTTGGCTGCTT	TTCACTTCAGCCTCTGGTTGGCTGCTT	ERV_1120191_MER51A	27	0.13	SB	NO	ERV	CRC35	262	1	Not_CONFIRMED
chr16	665117	665144	RRVIMQVPL	STRG.30018.1	-	AK11_CRC42	NA	INTERGENIC	1	100	1.1	664485	665215	731	4	190.4	2.3608540011180215	No_ref	68	70	RRVIMQVPL	AGACGTGTCATTATGCAGGTGCCACTG	AGACGTGTCATTATGCAGGTGCCACTG	.	0	0.19	SB	NO	NO	CRC42	262	1	Not_CONFIRMED
chr16	65233259	65233286	SLAQWPDFR	STRG.30126.1	+	AK11_CRC43	NA	INTERGENIC	1	100	1.3	65233068	65233314	247	0	508.2	2.826721730819709	No_ref	69	70	SLAQWPDFR	TCCTTGGCCCAGTGGCCAGATTTCCGG	TCCTTGGCCCAGTGGCCAGATTTCCGG	.	0	0.74	WB	NO	NO	CRC43	262	1	Not_CONFIRMED
chr17	38402296	38402323	YPRELAQPH	STRG.30461.1	-	AK11_CRC39	NA	INTERGENIC	1	100	1	38401139	38402473	1264	34.7	301.2	3.25848107946056	No_ref	77	77	YPRELAQPH	TATCCCAGAGAGCTGGCCCAGCCCCAT	TATCCCAGAGAGCTGGCCCAGCCCCAT	.	0	0.18	SB	NO	NO	CRC39	262	1	Not_CONFIRMED
chr19	46241026	46241053	WEAKAGGLL	STRG.30512.1	+	AK11_CRC22	NA	INTERGENIC	1	100	1.2	46240996	46241282	287	2.3	53.6	1.6714733033535532	No_ref	34	35	WEAKAGGLL	TGGGAGGCCAAGGCAGGTGGATTACTT	TGGGAGGCCAAGGCAGGTGGATTACTT	.	0	0.13	SB	NO	NO	CRC22	262	1	Not_CONFIRMED
chr16	30378386	30378413	RPTEGGAEV	STRG.30587.1	+	AK11_CRC34	NA	INTRON	4	63.4	1.1	30378049	30378597	388	8.5	139.8	1.7817091333745536	No_ref	73	74	RPTEGGAEV	AGGCCGACTGAAGGCGGAGCCGAGGTA	AGGCCGACTGAAGGCGGAGCCGAGGTA	.	0	0.08	SB	NO	NO	CRC34	262	1	Not_CONFIRMED
chr16	50478349	50478376	RPAAERSTL	STRG.30788.1	-	AK11_CRC34	NA	ERV	1	100	1.6	50478105	50478458	354	0.2	151.9	1.5040773967762742	No_ref	80	83	RPAAERSTL	CGACCAGCTGCAGAGAGGAGTACCCTC	CGACCAGCTGCAGAGAGGAGTACCCTC	ERV_1513465_MER52C	27	0.01	SB	NO	ERV	CRC34	262	1	Not_CONFIRMED
chr22	46351477	46351504	MALMKGMAV	STRG.30938.1	-	AK11_CRC13	NA	INTERGENIC	1	100	1.7	46351418	46351637	220	0.6	70.5	1.4586150226995167	No_ref	55	58	MALMKGMAV	ATGGCTCTGATGAAAGGTATGGCCGTT	ATGGCTCTGATGAAAGGTATGGCCGTT	.	0	0.04	SB	NO	NO	CRC13	262	1	Not_CONFIRMED
chr22	50265970	50265997	PQPTPTAL	STRG.30984.1	+	AK11_CRC13	('A', 4), ('G', 5), ('C', 6), ('A', 9), ('C', 10), ('A', 15), ('C', 16), ('T', 17), ('G', 18), ('C', 19), ('T', 22), ('G', 23), ('C', 25)	INTERGENIC	1	100	0.8	50265955	50266069	115	0.2	39.6	1.5644405465033644	No_ref	6	9	PQPTPTALA	CCCCAGCCCACCCCCACTGCCCTGGCC	CCCCCAGCCCACCCCCACTGCCCTGGC	.	0	0	SB	SNP	NO	CRC13	262	1	Not_CONFIRMED
chr16	57529103	57529130	PRMVRRLPL	STRG.31150.1	+	AK11_CRC42	NA	INTERGENIC	6	78.2	0.9	57529021	57529419	134	0.2	99.4	1.9125010869241836	No_ref	66	66	PRMVRRLPL	CCCAGGATGGTCAGGAGGCTGCCCTTG	CCCAGGATGGTCAGGAGGCTGCCCTTG	.	0	0.04	SB	NO	NO	CRC42	262	1	Not_CONFIRMED
chr21	36747690	36747717	GEDTATPSF	STRG.32092.3	+	AK11_CRC22	('C', 15)	INTERGENIC	7	56.7	0.8	36747665	36749917	2253	16.2	75.3	2.303584593327129	Protein_ref	34	57	GEDTAPPSF	GGCGAGGACACCGCGCCCCCGAGCTTC	GGCGAGGACACCGCGACCCCGAGCTTC	.	0	1.2	WB	SNP	NO	CRC22	262	1	Not_CONFIRMED
chr19	1035408	1035435	TTIPHVRLL	STRG.32431.1	-	AK11_CRC44	NA	INTERGENIC	1	100	1	1033393	1035687	2054	40.3	111.3	1.7047480922384253	No_ref	68	70	TTIPHVRLL	ACCACCATTCCCCACGTGAGGTTACTG	ACCACCATTCCCCACGTGAGGTTACTG	.	0	0.04	SB	NO	NO	CRC44	262	1	Not_CONFIRMED
chr17	75666489	75666516	TFFSVLRTR	STRG.32572.1	+	AK11_CRC43	NA	INTERGENIC	1	100	0.8	75666428	75666574	147	9.8	184.9	2.306577114263583	No_ref	77	78	TFFSVLRTR	ACCTTCTTCAGCGTACTCCGGACTCGC	ACCTTCTTCAGCGTACTCCGGACTCGC	.	0	0.12	SB	NO	NO	CRC43	262	1	Not_CONFIRMED
chr18	31376803	31376830	KRVSQSISF	STRG.33532.2	+	AK11_CRC41	NA	INTERGENIC	2	83.3	0.8	31376777	31376959	183	0.8	175	2.3997118037247684	Protein_ref	71	71	KRVSQSISF	AAAAGGGTGTCTCAAAGCATATCTTTC	AAAAGGGTGTCTCAAAGCATATCTTTC	.	0	0.05	SB	NO	NO	CRC41	262	1	Not_CONFIRMED
chr19	41131085	41131112	RPSHPLTEI	STRG.33595.1	+	AK11_CRC39	NA	INTRON	3	57.3	1	41131069	41133337	2269	24.8	48.1	1.589235205116581	No_ref	16	16	RPSHPLTEI	AGGCCCTCCCACCCTCTCACTGAAATT	AGGCCCTCCCACCCTCTCACTGAAATT	.	0	0.8	WB	NO	NO	CRC39	262	1	Not_CONFIRMED
chr17	75667060	75667087	RPRIKGCWL	STRG.33604.1	+	AK11_CRC34	NA	INTERGENIC	1	100	1.3	75667047	75667161	115	7.6	261.6	2.132982308607866	No_ref	90	91	RPRIKGCWL	CGCCCAAGAATTAAAGGCTGCTGGCTG	CGCCCAAGAATTAAAGGCTGCTGGCTG	.	0	0.02	SB	NO	NO	CRC34	262	1	Not_CONFIRMED
chrX	131748940	131748967	VAGACSPSY	STRG.34016.1	+	AK11_CRC22	NA	INTERGENIC	1	100	1	131748838	131749065	228	0.1	32.4	1.3987168811184478	No_ref	30	33	VAGACSPSY	GTGGCGGGCGCCTGTAGTCCCAGCTAC	GTGGCGGGCGCCTGTAGTCCCAGCTAC	.	0	1.9	WB	NO	NO	CRC22	262	1	Not_CONFIRMED
chr16	65233259	65233286	SLAQWPDFR	STRG.34359.1	+	AK11_CRC35	NA	INTERGENIC	1	100	1.3	65233122	65233314	193	0	199	1.851599469584072	No_ref	79	81	SLAQWPDFR	TCCTTGGCCCAGTGGCCAGATTTCCGG	TCCTTGGCCCAGTGGCCAGATTTCCGG	.	0	0.65	WB	NO	NO	CRC35	262	1	Not_CONFIRMED
chr19	14057680	14057707	LRRPRPRPM	STRG.34851.1	+	AK11_CRC01	NA	INTRON	1	100	1.6	14057635	14057849	215	1.3	100.8	1.5851452198650557	No_ref	72	74	LRRPRPRPM	CTGCGGAGGCCTCGCCCGCGCCCAATG	CTGCGGAGGCCTCGCCCGCGCCCAATG	.	0	0.1	SB	NO	NO	CRC01	262	1	Not_CONFIRMED
chr19	15832346	15832373	FRGGYSVPL	STRG.34910.2	-	AK11_CRC01	NA	INTRON	3	63.2	1.2	15831408	15832379	972	13.1	1374.5	4.296741040391521	No_ref	78	78	FRGGYSVPL	TTTAGAGGGGGATACTCAGTACCCCTT	TTTAGAGGGGGATACTCAGTACCCCTT	.	0	0.03	SB	NO	NO	CRC01	262	1	Not_CONFIRMED
chr20	51006683	51006710	YHVRLILHF	STRG.35056.1	+	AK11_CRC39	NA	INTRON	1	100	1.1	51006676	51006906	231	1.4	53	1.623340817603092	No_ref	42	42	YHVRLILHF	TACCACGTCCGGCTAATTTTGCATTTT	TACCACGTCCGGCTAATTTTGCATTTT	.	0	0.29	SB	NO	NO	CRC39	262	1	Not_CONFIRMED
chr21	8413231	8413258	LYLSFSLPV	STRG.35379.1	+	AK11_CRC39	NA	INTRON	4	79	1.3	8412530	8413507	978	40	51.6	1.4747630091074988	No_ref	6	7	LYLSFSLPV	CTCTATTTGTCTTTCTCCCTCCCTGTC	CTCTATTTGTCTTTCTCCCTCCCTGTC	.	0	0.2	SB	NO	NO	CRC39	262	1	Not_CONFIRMED
chr19	38736417	38736444	RLPCPRTRL	STRG.36066.1	+	AK11_CRC42	NA	INTRON	2	89.9	1	38736026	38736487	295	60.7	60.8	1.430311246536665	No_ref	18	18	RLPCPRTRL	CGCCTCCCCTGCCCCCGGACCCGGCTC	CGCCTCCCCTGCCCCCGGACCCGGCTC	.	0	0.45	SB	NO	NO	CRC42	262	1	Not_CONFIRMED
chr20	62961366	62961393	WMRTSRPPA	STRG.36828.1	-	AK11_CRC41	NA	INTRON	1	100	1.2	62961318	62961428	111	0.6	128.2	1.81319474994812	No_ref	78	79	WMRTSRPPA	TGGATGAGGACAAGCCGCCCTCCAGCC	TGGATGAGGACAAGCCGCCCTCCAGCC	.	0	0.14	SB	NO	NO	CRC41	262	1	Not_CONFIRMED
chr21	5116713	5116740	FLIRRLANL	STRG.36890.1	+	AK11_CRC41	NA	INTRON	1	100	1.1	5116575	5117226	652	10.5	811.3	3.6054978451748854	No_ref	41	45	FLIRRLANL	TTCCTGATCAGGAGGCTTGCAAACCTA	TTCCTGATCAGGAGGCTTGCAAACCTA	.	0	0.02	SB	NO	NO	CRC41	262	1	Not_CONFIRMED
chr20	62324840	62324867	TRACSFHSF	STRG.37103.1	+	AK11_CRC01	('A', 10)	INTERGENIC	1	100	1.1	62324730	62325093	364	8.9	117.7	2.0149030205422647	No_ref	76	78	TRAYSFHSF	ACCAGGGCCTACTCTTTCCACTCCTTC	ACCAGGGCCTGCTCTTTCCACTCCTTC	.	0	0.04	SB	SNP	NO	CRC01	262	1	Not_CONFIRMED
chr17	75666444	75666471	VALSCKGVL	STRG.37123.1	+	AK11_CRC35	NA	INTERGENIC	1	100	1	75666425	75666574	150	10	310	2.4672517145492794	No_ref	72	74	VALSCKGVL	GTCGCACTCTCCTGTAAAGGCGTCTTA	GTCGCACTCTCCTGTAAAGGCGTCTTA	.	0	0.23	SB	NO	NO	CRC35	262	1	Not_CONFIRMED
chrX	111620645	111620672	HPCDTHCQM	STRG.37616.1	+	AK11_CRC39	('G', 16)	INTERGENIC	1	100	1	111620490	111621505	1016	2.1	197.8	2.8633430855082453	No_ref	52	55	HPCDTRCQM	CATCCCTGCGATACCCGCTGCCAAATG	CATCCCTGCGATACCCACTGCCAAATG	.	0	0.1	SB	SNP	NO	CRC39	262	1	Not_CONFIRMED
chr20	57117462	57117489	NLFSAPTFL	STRG.37797.2	-	AK11_CRC42	NA	INTERGENIC	2	86.7	1.3	57116769	57117654	886	0.3	109.3	1.7047480922384253	No_ref	43	44	NLFSAPTFL	AACTTATTTTCTGCCCCCACCTTCCTT	AACTTATTTTCTGCCCCCACCTTCCTT	.	0	0.39	SB	NO	NO	CRC42	262	1	Not_CONFIRMED
chrX	4540624	4540651	MENYSQRGF	STRG.38054.1	+	AK11_CRC43	NA	INTERGENIC	1	100	1.1	4540510	4543473	2964	0.2	3060.3	4.75892078579401	No_ref	69	73	MENYSQRGF	ATGGAAAATTACAGTCAAAGGGGGTTT	ATGGAAAATTACAGTCAAAGGGGGTTT	.	0	0.04	SB	NO	NO	CRC43	262	1	Not_CONFIRMED
chr1	234869607	234869634	GRRMDSLVL	STRG.3833.3	-	AK11_CRC01	NA	INTERGENIC	3	84.8	1.2	234869178	234869677	500	0.4	78.5	1.623340817603092	No_ref	17	18	GRRMDSLVL	GGGAGGAGGATGGATTCATTGGTTTTA	GGGAGGAGGATGGATTCATTGGTTTTA	.	0	0.18	SB	NO	NO	CRC01	262	1	Not_CONFIRMED
chr22	16154417	16154444	APSARLTLL	STRG.38469.1	+	AK11_CRC34	NA	ERV	4	76.3	1.5	16154403	16154837	435	0.1	338.1	2.2607208888953467	No_ref	57	57	APSARLTLL	GCTCCATCCGCAAGACTCACCCTTCTA	GCTCCATCCGCAAGACTCACCCTTCTA	ERV_2424801_LTR10A	27	0.04	SB	NO	ERV	CRC34	262	1	Not_CONFIRMED
chr19	7908172	7908199	HHVTSHCFF	STRG.38622.1	-	AK11_CRC35	NA	INTRON	1	100	1.1	7907890	7908326	331	4.1	171.1	1.916922612182061	No_ref	69	73	HHVTSHCFF	CACCACGTCACCTCCCACTGTTTTTTT	CACCACGTCACCTCCCACTGTTTTTTT	.	0	0.04	SB	NO	NO	CRC35	262	1	Not_CONFIRMED
chr2	12574821	12574848	PYHKTSLQL	STRG.3865.1	+	AK11_CRC39	NA	ERV	1	100	1.5	12574704	12574865	162	0.2	250.5	2.6932749155200555	No_ref	89	99	PYHKTSLQL	CCTTACCACAAGACCTCCCTTCAGCTT	CCTTACCACAAGACCTCCCTTCAGCTT	ERV_1919398_HERVH-int,LTR7Y	27	0.35	SB	NO	ERV	CRC39	262	1	Not_CONFIRMED
chr22	30505635	30505662	AAGGRTCAL	STRG.38871.1	-	AK11_CRC34	NA	INTERGENIC	6	73.1	0.8	30505558	30505695	138	1.2	204.8	2.4309783077624445	Protein_ref	56	56	AAGGRTCAL	GCGGCGGGCGGGCGGACCTGCGCCCTG	GCGGCGGGCGGGCGGACCTGCGCCCTG	.	0	0.74	WB	NO	NO	CRC34	262	1	Not_CONFIRMED
chr2	12574821	12574848	PYHKTSLQL	STRG.3921.1	+	AK11_CRC44	NA	ERV	1	100	2.1	12574697	12574865	169	0.2	271.9	1.8562979903656263	No_ref	90	99	PYHKTSLQL	CCTTACCACAAGACCTCCCTTCAGCTT	CCTTACCACAAGACCTCCCTTCAGCTT	ERV_1919398_HERVH-int,LTR7Y	27	0.35	SB	NO	ERV	CRC44	262	1	Not_CONFIRMED
chrY	11473667	11473694	SFWCLYLLR	STRG.39482.1	-	AK11_CRC43	NA	INTERGENIC	1	100	1	11473465	11473758	294	1.1	118.2	1.7715567619105355	No_ref	11	19	SFWCLYLLR	TCCTTCTGGTGCCTCTATCTGCTGAGG	TCCTTCTGGTGCCTCTATCTGCTGAGG	.	0	0.09	SB	NO	NO	CRC43	262	1	Not_CONFIRMED
chr19	47920618	47920645	TFSNKHLEM	STRG.39969.2	+	AK11_CRC35	NA	INTRON	2	56	1.1	47920414	47920655	46	1.7	164.4	1.8341801851120072	No_ref	18	18	TFSNKHLEM	ACATTTTCAAATAAGCATTTGGAGATG	ACATTTTCAAATAAGCATTTGGAGATG	.	0	0.74	WB	NO	NO	CRC35	262	1	Not_CONFIRMED
chrX	149583182	149583209	LLTAALTRV	STRG.40029.1	-	AK11_CRC01	NA	INTRON	8	79.8	1	149581653	149583244	1592	4.2	548.3	3.5403794457954922	Protein_ref	48	50	LLTAALTRV	CTCCTGACTGCTGCCCTGACCAGAGTC	CTCCTGACTGCTGCCCTGACCAGAGTC	.	0	0.17	SB	NO	NO	CRC01	262	1	Not_CONFIRMED
chr2	12574791	12574818	VSSNNPLNV	STRG.4044.1	+	AK11_CRC43	NA	ERV	1	100	1.5	12574697	12574865	169	0.2	197.6	1.8656293177945105	No_ref	86	92	VSSNNPLNV	GTTTCTTCTAACAACCCCCTCAATGTC	GTTTCTTCTAACAACCCCCTCAATGTC	ERV_1919398_HERVH-int,LTR7Y	27	0.39	SB	NO	ERV	CRC43	262	1	Not_CONFIRMED
chr2	12574791	12574818	VSSNNPLNV	STRG.4143.1	+	AK11_CRC41	NA	ERV	1	100	1.4	12574697	12574865	169	0.2	191.7	2.0412203288596382	No_ref	98	99	VSSNNPLNV	GTTTCTTCTAACAACCCCCTCAATGTC	GTTTCTTCTAACAACCCCCTCAATGTC	ERV_1919398_HERVH-int,LTR7Y	27	0.73	WB	NO	ERV	CRC41	262	1	Not_CONFIRMED
chr2	102473747	102473774	KPTGMALQM	STRG.4427.1	+	AK11_CRC22	NA	INTERGENIC	5	51.8	1.1	102473226	102474015	790	1.6	48.7	1.6900958154515549	Protein_ref	56	56	KPTGMALQM	AAGCCCACAGGAATGGCTCTGCAGATG	AAGCCCACAGGAATGGCTCTGCAGATG	.	0	0.13	SB	NO	NO	CRC22	262	1	Not_CONFIRMED
chr2	66247493	66247520	EPGPHPVAF	STRG.4485.1	+	AK11_CRC39	NA	ERV	1	100	1	66247433	66247644	212	0.1	237.5	3.0459499897146083	No_ref	95	97	EPGPHPVAF	GAGCCAGGACCGCACCCTGTAGCCTTT	GAGCCAGGACCGCACCCTGTAGCCTTT	ERV_1968737_LTR7,HERVH-int	27	0.09	SB	NO	ERV	CRC39	262	1	Not_CONFIRMED
chr1	17249131	17249158	TSMSLQRIV	STRG.455.1	+	AK11_CRC01	NA	INTERGENIC	1	100	0.8	17249098	17249229	132	1	44.3	1.4724720573609429	Protein_ref	35	35	TSMSLQRIV	ACCAGCATGTCGCTGCAGAGAATCGTG	ACCAGCATGTCGCTGCAGAGAATCGTG	.	0	0.28	SB	NO	NO	CRC01	262	1	Not_CONFIRMED
chr2	12574827	12574854	HKTSLQLNL	STRG.4554.1	+	AK11_CRC35	NA	ERV	1	100	1.6	12574697	12574865	169	0.2	315.4	2.1090003439213802	No_ref	94	98	HKTSLQLNL	CACAAGACCTCCCTTCAGCTTAATCTC	CACAAGACCTCCCTTCAGCTTAATCTC	ERV_1919398_HERVH-int,LTR7Y	27	0.36	SB	NO	ERV	CRC35	262	1	Not_CONFIRMED
chr2	57193825	57193852	HQGKAAFPV	STRG.4655.1	-	AK11_CRC01	NA	INTERGENIC	1	100	1.3	57193695	57193862	168	0.1	80.8	1.5432981099295553	No_ref	8	8	HQGKAAFPV	CACCAAGGGAAGGCTGCCTTCCCAGTC	CACCAAGGGAAGGCTGCCTTCCCAGTC	.	0	0.02	SB	NO	NO	CRC01	262	1	Not_CONFIRMED
chr2	57193744	57193771	YQKMKGIEI	STRG.4696.1	-	AK11_CRC41	NA	INTERGENIC	1	100	1.3	57193695	57193901	207	0.1	137.7	1.8066480817218056	No_ref	43	43	YQKMKGIEI	TACCAGAAAATGAAAGGAATTGAAATT	TACCAGAAAATGAAAGGAATTGAAATT	.	0	0.13	SB	NO	NO	CRC41	262	1	Not_CONFIRMED
chr2	131489331	131489358	IQMGATTTP	STRG.4733.1	+	AK11_CRC22	NA	INTRON	5	78.5	0.8	131489326	131492395	134	2.4	117.5	2.6775909936175015	No_ref	11	17	IQMGATTTP	ATACAGATGGGCGCCACCACCACGCCC	ATACAGATGGGCGCCACCACCACGCCC	.	0	1.7	WB	NO	NO	CRC22	262	1	Not_CONFIRMED
chr2	110075105	110075132	FMSFAHFLM	STRG.5403.2	-	AK11_CRC41	NA	INTRON	2	83.5	1.1	110075028	110075176	149	1.8	74.7	1.4747630091074988	No_ref	84	84	FMSFAHFLM	TTCATGTCCTTTGCCCACTTTTTGATG	TTCATGTCCTTTGCCCACTTTTTGATG	.	0	0.08	SB	NO	NO	CRC41	262	1	Not_CONFIRMED
chr2	224225739	224225766	VTWIGGPPL	STRG.6519.1	+	AK11_CRC43	('C', 6), ('A', 7)	ERV	1	100	1.5	224225725	224225876	152	0.1	273.6	2.1644717908644115	No_ref	89	90	VTQIGGPPL	GTGACTCAGATCGGGGGACCTCCCTTG	GTGACTTGGATCGGGGGACCTCCCTTG	ERV_2101030_LTR7,HERVH-int	27	0.38	SB	SNP	ERV	CRC43	262	1	Not_CONFIRMED
chr3	152969576	152969603	HYFSYAGCL	STRG.7224.1	+	AK11_CRC22	NA	INTRON	1	100	1	152969509	152969763	255	0.6	69.9	2.0412203288596382	No_ref	67	78	HYFSYAGCL	CACTACTTCAGCTATGCAGGCTGCCTT	CACTACTTCAGCTATGCAGGCTGCCTT	.	0	0.05	SB	NO	NO	CRC22	262	1	Not_CONFIRMED
chr3	34184781	34184808	MPASSSPSA	STRG.7350.2	+	AK11_CRC34	NA	ERV	12	50.2	1.6	34184756	34184814	59	0	259.7	1.9712993830601329	No_ref	122	124	MPASSSPSA	ATGCCTGCTTCTTCTTCACCTTCTGCC	ATGCCTGCTTCTTCTTCACCTTCTGCC	ERV_2521843_THE1D	27	0.12	SB	NO	ERV	CRC34	262	1	Not_CONFIRMED
chr4	103553636	103553663	SIINTCMTV	STRG.8114.1	+	AK11_CRC13	NA	INTERGENIC	2	75.8	1.3	103553593	103553917	325	0.3	164.8	2.3978952727983707	No_ref	65	66	SIINTCMTV	TCCATCATAAATACCTGTATGACAGTG	TCCATCATAAATACCTGTATGACAGTG	.	0	0.6	WB	NO	NO	CRC13	262	1	Not_CONFIRMED
chr3	190370688	190370715	VLIPGVSVR	STRG.8492.5	+	AK11_CRC39	NA	ERV	7	56.3	0.9	190370641	190371001	361	0.4	43.6	1.6174060820832772	No_ref	35	35	VLIPGVSVR	GTATTGATTCCTGGTGTGTCTGTGAGG	GTATTGATTCCTGGTGTGTCTGTGAGG	ERV_2655976_MLT2A1	27	1.6	WB	NO	ERV	CRC39	262	1	Not_CONFIRMED
chr3	49008483	49008510	FVVPPQGAL	STRG.8506.1	-	AK11_CRC35	NA	INTERGENIC	1	100	1.1	49008034	49008909	876	5.5	435.6	2.7517480563679295	No_ref	83	84	FVVPPQGAL	TTCGTTGTTCCCCCTCAAGGAGCCTTA	TTCGTTGTTCCCCCTCAAGGAGCCTTA	.	0	0.02	SB	NO	NO	CRC35	262	1	Not_CONFIRMED
chr4	531181	531208	VWACLGWVF	STRG.8672.1	-	AK11_CRC39	NA	INTERGENIC	1	100	1	530968	531287	320	0.6	101.3	2.2321626286975	No_ref	69	70	VWACLGWVF	GTTTGGGCTTGTCTGGGATGGGTCTTT	GTTTGGGCTTGTCTGGGATGGGTCTTT	.	0	0.09	SB	NO	NO	CRC39	262	1	Not_CONFIRMED
chr1	1321147	1321174	LPKLCRTPV	STRG.88.1	+	AK11_CRC22	NA	INTERGENIC	1	100	0.8	1321094	1321373	280	3.2	30.5	1.534714366238164	No_ref	6	6	LPKLCRTPV	CTCCCCAAGCTCTGCAGGACCCCAGTG	CTCCCCAAGCTCTGCAGGACCCCAGTG	.	0	0.03	SB	NO	NO	CRC22	262	1	Not_CONFIRMED
chr1	1355526	1355553	YTRCSPAEY	STRG.89.1	+	AK11_CRC41	NA	INTERGENIC	2	91.2	1.7	1355263	1355740	391	6	314	2.305580601973844	No_ref	73	73	YTRCSPAEY	TACACGCGCTGCTCGCCCGCCGAGTAC	TACACGCGCTGCTCGCCCGCCGAGTAC	.	0	0.16	SB	NO	NO	CRC41	262	1	Not_CONFIRMED
chr4	3768290	3768317	FRGLPLPLL	STRG.9433.1	-	AK11_CRC34	NA	INTERGENIC	1	100	1.1	3765666	3768527	2785	2.3	163	1.8625285401162623	No_ref	74	74	FRGLPLPLL	TTTAGGGGGCTACCTCTGCCACTGCTC	TTTAGGGGGCTACCTCTGCCACTGCTC	.	0	0.09	SB	NO	NO	CRC34	262	1	Not_CONFIRMED
chr4	103553781	103553808	SLFAGLFTR	STRG.9562.3	-	AK11_CRC39	NA	ERV	16	51.5	2	103552501	103558764	6264	1.9	845.9	3.5787855313168624	No_ref	170	174	SLFAGLFTR	AGCCTGTTTGCTGGTCTCTTCACACGG	AGCCTGTTTGCTGGTCTCTTCACACGG	ERV_3006067_HERVH-int,LTR7Y	27	0.16	SB	NO	ERV	CRC39	262	1	Not_CONFIRMED
chr4	67345275	67345302	EERNLSSPI	STRG.9713.1	-	AK11_CRC43	NA	ERV	6	78	1.7	67345164	67345323	160	0	248.1	1.927164106234258	No_ref	92	92	EERNLSSPI	GAAGAAAGAAATCTTTCCTCCCCTATA	GAAGAAAGAAATCTTTCCTCCCCTATA	ERV_2985471_MER39	26	0.49	SB	NO	ERV	CRC43	262	1	Not_CONFIRMED
chr4	135167584	135167611	MENYSQRGL	STRG.9840.1	+	AK11_CRC44	('G', 23), ('T', 24)	ERV	1	100	1.1	135167459	135167642	184	0	298.5	2.498973906999436	No_ref	94	99	MENYSQRGL	ATGGAAAATTACAGTCAAAGGGGGTTG	ATGGAAAATTACAGTCAAAGGGGTCTG	ERV_2900079_LTR49-int	27	0.56	WB	SNP	ERV	CRC44	262	1	Not_CONFIRMED
chr7	96979444	96979471	MHHHAWLIF	STRG.16203.1	-	AK11_CRC01	NA	INTERGENIC	2	95.9	1	96965419	96979591	14173	19.3	35.5	1.1568811967920856	No_ref	20	20	MHHHAWLIF	ATGCACCACCATGCCTGGCTAATTTTT	ATGCACCACCATGCCTGGCTAATTTTT	.	0	0.37	SB	NO	NO	CRC01	262	1	CONFIRMED
chr13	80122685	80122712	MIAPLHSSL	STRG.26663.2	-	AK11_CRC01	NA	INTERGENIC	3	52	0.4	80121746	80122777	1032	0.9	8.2	0.8020015854720274	No_ref	5	5	MIAPLHSSL	ATGATCGCACCACTGCACTCCAGTTTG	ATGATCGCACCACTGCACTCCAGTTTG	.	0	0.38	SB	NO	NO	CRC01	262	1	CONFIRMED
chrX	152701165	152701192	KVAELVHFL	STRG.40067.3	+	AK11_CRC01	NA	DIFFERENTIAL	3	97.3	0.9	152700768	152702347	1579	100	1457	4.572853584511548	Protein_ref	76	77	KVAELVHFL	AAGGTGGCTGAGTTGGTTCATTTCCTG	AAGGTGGCTGAGTTGGTTCATTTCCTG	.	0	0.11	SB	NO	NO	CRC01	262	1	CONFIRMED
chrX	152701168	152701195	VAELVHFLL	STRG.40067.3	+	AK11_CRC01	NA	DIFFERENTIAL	3	97.3	0.9	152700768	152702347	1579	100	1457	4.572853584511548	Protein_ref	69	70	VAELVHFLL	GTGGCTGAGTTGGTTCATTTCCTGCTC	GTGGCTGAGTTGGTTCATTTCCTGCTC	.	0	1.5	WB	NO	NO	CRC01	262	1	CONFIRMED
chrX	152701171	152701198	AELVHFLLL	STRG.40067.3	+	AK11_CRC01	NA	DIFFERENTIAL	3	97.3	0.9	152700768	152702347	1579	100	1457	4.572853584511548	Protein_ref	72	73	AELVHFLLL	GCCGAGTTGGTTCATTTTCTGCTCCTC	GCCGAGTTGGTTCATTTTCTGCTCCTC	.	0	0.89	WB	NO	NO	CRC01	262	1	CONFIRMED
chrX	152701258	152701285	WQYFFPVIF	STRG.40067.3	+	AK11_CRC01	NA	DIFFERENTIAL	3	97.3	0.9	152700768	152702347	1579	100	1457	4.572853584511548	Protein_ref	75	76	WQYFFPVIF	TGGCAGTATTTCTTTCCTGTGATCTTC	TGGCAGTATTTCTTTCCTGTGATCTTC	.	0	0.57	WB	NO	NO	CRC01	262	1	CONFIRMED
chrX	152701279	152701306	IFSKASSSL	STRG.40067.3	+	AK11_CRC01	NA	DIFFERENTIAL	3	97.3	0.9	152700768	152702347	1579	100	1457	4.572853584511548	Protein_ref	75	77	IFSKASSSL	ATCTTCAGCAAAGCTTCCAGTTCCTTG	ATCTTCAGCAAAGCTTCCAGTTCCTTG	.	0	0.83	WB	NO	NO	CRC01	262	1	CONFIRMED
chrX	152701285	152701312	SKASSSLQL	STRG.40067.3	+	AK11_CRC01	NA	DIFFERENTIAL	3	97.3	0.9	152700768	152702347	1579	100	1457	4.572853584511548	Protein_ref	77	79	SKASSSLQL	AGCAAAGCTTCCAGTTCCTTGCAGCTG	AGCAAAGCTTCCAGTTCCTTGCAGCTG	.	0	0.65	WB	NO	NO	CRC01	262	1	CONFIRMED
chrX	152701303	152701330	LQLVFGIEL	STRG.40067.3	+	AK11_CRC01	NA	DIFFERENTIAL	3	97.3	0.9	152700768	152702347	1579	100	1457	4.572853584511548	Protein_ref	79	81	LQLVFGIEL	TTGCAGCTGGTCTTTGGCATCGAGCTG	TTGCAGCTGGTCTTTGGCATCGAGCTG	.	0	0.29	SB	NO	NO	CRC01	262	1	CONFIRMED
chrX	152701306	152701333	QLVFGIELM	STRG.40067.3	+	AK11_CRC01	NA	DIFFERENTIAL	3	97.3	0.9	152700768	152702347	1579	100	1457	4.572853584511548	Protein_ref	84	86	QLVFGIELM	CAGCTGGTCTTTGGCATCGAGCTGATG	CAGCTGGTCTTTGGCATCGAGCTGATG	.	0	0.77	WB	NO	NO	CRC01	262	1	CONFIRMED
chrX	152701321	152701348	IELMEVDPI	STRG.40067.3	+	AK11_CRC01	NA	DIFFERENTIAL	3	97.3	0.9	152700768	152702347	1579	100	1457	4.572853584511548	Protein_ref	71	72	IELMEVDPI	ATCGAGCTGATGGAAGTGGACCCCATC	ATCGAGCTGATGGAAGTGGACCCCATC	.	0	1.2	WB	NO	NO	CRC01	262	1	CONFIRMED
chrX	152701333	152701360	EVDPIGHLY	STRG.40067.3	+	AK11_CRC01	NA	DIFFERENTIAL	3	97.3	0.9	152700768	152702347	1579	100	1457	4.572853584511548	Protein_ref	80	82	EVDPIGHLY	GAAGTGGACCCCATCGGCCACTTGTAC	GAAGTGGACCCCATCGGCCACTTGTAC	.	0	0.13	SB	NO	NO	CRC01	262	1	CONFIRMED
chrX	152701411	152701438	QIMPKAGLL	STRG.40067.3	+	AK11_CRC01	NA	DIFFERENTIAL	3	97.3	0.9	152700768	152702347	1579	100	1457	4.572853584511548	Protein_ref	84	84	QIMPKAGLL	CAGATCATGCCCAAGGCAGGCCTCCTG	CAGATCATGCCCAAGGCAGGCCTCCTG	.	0	1.5	WB	NO	NO	CRC01	262	1	CONFIRMED
chrX	152701414	152701441	IMPKAGLLI	STRG.40067.3	+	AK11_CRC01	NA	DIFFERENTIAL	3	97.3	0.9	152700768	152702347	1579	100	1457	4.572853584511548	Protein_ref	85	85	IMPKAGLLI	ATCATGCCCAAGGCAGGCCTCCTGATA	ATCATGCCCAAGGCAGGCCTCCTGATA	.	0	0.85	WB	NO	NO	CRC01	262	1	CONFIRMED
chrX	152701417	152701444	MPKAGLLII	STRG.40067.3	+	AK11_CRC01	NA	DIFFERENTIAL	3	97.3	0.9	152700768	152702347	1579	100	1457	4.572853584511548	Protein_ref	84	84	MPKAGLLII	ATGCCCAAGGCAGGCCTCCTGATAATC	ATGCCCAAGGCAGGCCTCCTGATAATC	.	0	0.02	SB	NO	NO	CRC01	262	1	CONFIRMED
chrX	152701558	152701585	KKLLTQHFV	STRG.40067.3	+	AK11_CRC01	NA	DIFFERENTIAL	3	97.3	0.9	152700768	152702347	1579	100	1457	4.572853584511548	Protein_ref	90	91	KKLLTQHFV	AAGAAGCTGCTCACCCAACATTTCGTG	AAGAAGCTGCTCACCCAACATTTCGTG	.	0	1.5	WB	NO	NO	CRC01	262	1	CONFIRMED
chrX	152701579	152701606	FVQENYLEY	STRG.40067.3	+	AK11_CRC01	NA	DIFFERENTIAL	3	97.3	0.9	152700768	152702347	1579	100	1457	4.572853584511548	Protein_ref	85	87	FVQENYLEY	TTCGTGCAGGAAAACTACCTGGAGTAC	TTCGTGCAGGAAAACTACCTGGAGTAC	.	0	0.08	SB	NO	NO	CRC01	262	1	CONFIRMED
chrX	152701636	152701663	YEFLWGPRA	STRG.40067.3	+	AK11_CRC01	NA	DIFFERENTIAL	3	97.3	0.9	152700768	152702347	1579	100	1457	4.572853584511548	Protein_ref	81	82	YEFLWGPRA	TATGAGTTCCTGTGGGGTCCAAGGGCC	TATGAGTTCCTGTGGGGTCCAAGGGCC	.	0	0.79	WB	NO	NO	CRC01	262	1	CONFIRMED
chrX	152701675	152701702	SYVKVLHHM	STRG.40067.3	+	AK11_CRC01	NA	DIFFERENTIAL	3	97.3	0.9	152700768	152702347	1579	100	1457	4.572853584511548	Protein_ref	59	59	SYVKVLHHM	AGCTATGTGAAAGTCCTGCACCATATG	AGCTATGTGAAAGTCCTGCACCATATG	.	0	0.25	SB	NO	NO	CRC01	262	1	CONFIRMED
chrX	152701678	152701705	YVKVLHHMV	STRG.40067.3	+	AK11_CRC01	NA	DIFFERENTIAL	3	97.3	0.9	152700768	152702347	1579	100	1457	4.572853584511548	Protein_ref	59	60	YVKVLHHMV	TATGTGAAAGTCCTGCACCATATGGTA	TATGTGAAAGTCCTGCACCATATGGTA	.	0	0.8	WB	NO	NO	CRC01	262	1	CONFIRMED
chrX	152701684	152701711	KVLHHMVKI	STRG.40067.3	+	AK11_CRC01	NA	DIFFERENTIAL	3	97.3	0.9	152700768	152702347	1579	100	1457	4.572853584511548	Protein_ref	55	58	KVLHHMVKI	AAAGTCCTGCACCATATGGTAAAGATC	AAAGTCCTGCACCATATGGTAAAGATC	.	0	0.29	SB	NO	NO	CRC01	262	1	CONFIRMED
chr2	159155514	159155541	VAASPQLGV	STRG.5850.5	+	AK11_CRC01	NA	INTRON	7	9.7	0.7	159155418	159155558	141	2	21.7	1.0750024230289759	No_ref	17	17	VAASPQLGV	GTGGCTGCCTCTCCCCAGCTGGGTGTG	GTGGCTGCCTCTCCCCAGCTGGGTGTG	.	0	0.65	WB	NO	NO	CRC01	262	1	CONFIRMED
chr14	104687464	104687491	HTHTHTHTH	STRG.23610.5	+	AK11_CRC22	NA	INTRON	37	4.1	0.2	104687258	104689245	631	89.1	13	2.1983350716202463	No_ref	2	3	HTHTHTHTH	CACACACACACACATACACACACACAC	CACACACACACACATACACACACACAC	.	0	1.2	WB	NO	NO	CRC22	262	1	CONFIRMED
chr12	75984761	75984788	HTHTHTHT	STRG.25281.5	-	AK11_CRC34	('A', 18)	INTRON	7	30.4	0.6	75983721	75985004	1284	4.7	16.1	0.7371640659767196	No_ref	6	6	THTHTHTHI	ACACACACACACACACACACACACATA	ACACACACACACACACACTCACACATA	.	0	0	SB	SNP	NO	CRC34	262	1	CONFIRMED
chr12	75984764	75984791	THTHTHTH	STRG.25281.5	-	AK11_CRC34	('A', 21)	INTRON	7	30.4	0.6	75983721	75985004	1284	4.7	16.1	0.7371640659767196	No_ref	4	4	HTHTHTHTH	CACACACACACACACACACACACACAC	CACACACACACACACACACACTCACAC	.	0	0	SB	SNP	NO	CRC34	262	1	CONFIRMED
chr12	95289042	95289069	LHSSLGNRA	STRG.28361.1	+	AK11_CRC35	NA	INTRON	3	97.3	0.1	95288961	95289202	242	9.2	4.7	0.7747271675523681	No_ref	5	5	LHSSLGNRA	CTGCACTCCAGCCTGGGCAACAGAGCG	CTGCACTCCAGCCTGGGCAACAGAGCG	.	0	1.5	WB	NO	NO	CRC35	262	1	CONFIRMED
chr12	95289045	95289072	HSSLGNRAR	STRG.28361.1	+	AK11_CRC35	NA	INTRON	3	97.3	0.1	95288961	95289202	242	9.2	4.7	0.7747271675523681	No_ref	5	5	HSSLGNRAR	CACTCCAGCCTGGGCAACAGAGCGAGA	CACTCCAGCCTGGGCAACAGAGCGAGA	.	0	0.6	WB	NO	NO	CRC35	262	1	CONFIRMED
chr1	9271112	9271139	QHGETPSLL	STRG.284.1	-	AK11_CRC35	NA	INTRON	1	100	1.1	9270641	9271182	542	2.1	154	1.8309801823813363	No_ref	80	80	QHGETPSLL	CAACATGGTGAAACTCCGTCTCTACTA	CAACATGGTGAAACTCCGTCTCTACTA	.	0	0.03	SB	NO	NO	CRC35	262	1	CONFIRMED
chr1	9271115	9271142	GQHGETPSL	STRG.284.1	-	AK11_CRC35	NA	INTRON	1	100	1.1	9270641	9271182	542	2.1	154	1.8309801823813363	No_ref	73	73	GQHGETPSL	GGCCAACATGGTGAAACTCCGTCTCTA	GGCCAACATGGTGAAACTCCGTCTCTA	.	0	0.65	WB	NO	NO	CRC35	262	1	CONFIRMED
chr7	96979444	96979471	MHHHAWLIF	STRG.15107.1	-	AK11_CRC39	NA	INTERGENIC	1	100	1	96955172	96979591	24420	33.2	30.6	1.2781522025001875	No_ref	52	55	MHHHAWLIF	ATGCACCACCATGCCTGGCTAATTTTT	ATGCACCACCATGCCTGGCTAATTTTT	.	0	0.18	SB	NO	NO	CRC39	262	1	CONFIRMED
chr19	96979444	96979471	MHHHAWLIF	STRG.16203.2	-	AK11_CRC01	NA	INTERGENIC	2	95.10	2	96965419	96979591	14173	19.4	35.6	1.1568811967920857	No_ref	20	20	MHHHAWLIF	ATGCACCACCATGCCTGGCTAATTTTT	ATGCACCACCATGCCTGGCTAATTTTT	.	0	0.37	SB	NO	NO	CRC01	262	1	CONFIRMED
