# Supplementary material for: NovumRNA: Accurate prediction of non-canonical tumor antigens from RNA sequencing data
Source: iScience. 2025 Sep 3;28(10):113448. doi: 10.1016/j.isci.2025.113448 (PMC12478123; doi:10.1016/j.isci.2025.113448)
Supplement: Table S6. Non-canonical tumor-specific antigens (ncTSA) from colorectal cancer organoids matching public antigen databases [file mmc4.xlsx]

## Sheet: Table_S6 ncTSAs_262_database_ov
Peptide	Annotation	ERV	TPM	TPM_iso_fraction	Peptide_db	Gene	Origin	Database
KVAELVHFL	Differential	NO	95.82	97.3	KVAELVHFL	MAGE-A3	missing	CAPD
VAELVHFLL	Differential	NO	95.82	97.3	RKVAELVHFLLLKYR	MAGE-A3	missing	CAPD
AELVHFLLL	Differential	NO	95.82	97.3	AELVHFLLLKYRAR	MAGE-A12 m	missing	CAPD
WQYFFPVIF	Differential	NO	95.82	97.3	WQYFFPVIF	MAGE-A3	missing	CAPD
IFSKASSSL	Differential	NO	95.82	97.3	VIFSKASSSLQL	MAGE-A3	missing	CAPD
SKASSSLQL	Differential	NO	95.82	97.3	VIFSKASSSLQL	MAGE-A3	missing	CAPD
IELMEVDPI	Differential	NO	95.82	97.3	VFGIELMEVDPIGHL	MAGE-A3	missing	CAPD
EVDPIGHLY	Differential	NO	95.82	97.3	EVDPIGHLY	MAGE-A3	missing	CAPD
QIMPKAGLL	Differential	NO	95.82	97.3	GDNQIMPKAGLLIIV	MAGE-A3	missing	CAPD
IMPKAGLLI	Differential	NO	95.82	97.3	GDNQIMPKAGLLIIV	MAGE-A3	missing	CAPD
MPKAGLLII	Differential	NO	95.82	97.3	GDNQIMPKAGLLIIV	MAGE-A3	missing	CAPD
KKLLTQHFV	Differential	NO	95.82	97.3	KKLLTQHFVQENYLEY	MAGE-A3	missing	CAPD
FVQENYLEY	Differential	NO	95.82	97.3	KKLLTQHFVQENYLEY	MAGE-A3	missing	CAPD
YEFLWGPRA	Differential	NO	95.82	97.3	ACYEFLWGPRALVETS	MAGE-A3	missing	CAPD
SYVKVLHHM	Differential	NO	95.82	97.3	TSYVKVLHHMVKISG	MAGE-A3	missing	CAPD
YVKVLHHMV	Differential	NO	95.82	97.3	TSYVKVLHHMVKISG	MAGE-A3	missing	CAPD
KVLHHMVKI	Differential	NO	95.82	97.3	TSYVKVLHHMVKISG	MAGE-A3	missing	CAPD
MHHHAWLIF	INTERGENIC	NO	2.18	95.9	MHHHAWLIFK	LOC105371786	Noncoding_RNA	Crypt_db
MIAPLHSSL	INTERGENIC	NO	1.23	52	MIAPLHSSLGNRAR	DOCK8	Downstream_ORF	Crypt_db
VAASPQLGV	INTRON	NO	1.93	2024-07-09	GGDPEGTVAASPQLGVSATQSSHNYK	TANC1	Upstream_ORF	Crypt_db
HTHTHTHTH	INTRON	NO	2024-01-08	2024-01-04	HTHTHTHTHTQFPMLLASK	LOC107985878	Noncoding_RNA	Crypt_db
HTHTHTHT	INTRON	NO	2024-09-01	2024-04-30	HTHTHTHTHTQFPMLLASK	LOC107985878	Noncoding_RNA	Crypt_db
THTHTHTH	INTRON	NO	2024-09-01	2024-04-30	HTHTHTHTHTQFPMLLASK	LOC107985878	Noncoding_RNA	Crypt_db
LHSSLGNRA	INTRON	NO	1.17	97.3	MIAPLHSSLGNRAR	DOCK8	Downstream_ORF	Crypt_db
HSSLGNRAR	INTRON	NO	1.17	97.3	MIAPLHSSLGNRAR	DOCK8	Downstream_ORF	Crypt_db
KVAELVHFL	Differential	NO	95.82	97.3	KVAELVHFL	MAGE-A3	melanoma	dbpepneo_T
VAELVHFLL	Differential	NO	95.82	97.3	VAELVHFLL	MAGE-A3	melanoma	dbpepneo_T
AELVHFLLL	Differential	NO	95.82	97.3	AELVHFLLL	MAGE-A3	melanoma	dbpepneo_T
WQYFFPVIF	Differential	NO	95.82	97.3	WQYFFPVIF	MAGE-A3	melanoma	dbpepneo_T
EVDPIGHLY	Differential	NO	95.82	97.3	EVDPIGHLY	MAGE-A3	melanoma	dbpepneo_T
LQLVFGIEL	Differential	NO	95.82	97.3	DSLQLVFGIELMKVDPIGHVYIFAT	MAGEA3	melanoma	NEPdb
QLVFGIELM	Differential	NO	95.82	97.3	DSLQLVFGIELMKVDPIGHVYIFAT	MAGEA3	melanoma	NEPdb
QHGETPSLL	INTRON	NO	5.24	100	RSGVQDQPGQHGETPSLLKIQKFAG	ZNF714	melanoma	NEPdb
GQHGETPSL	INTRON	NO	5.24	100	RSGVQDQPGQHGETPSLLKIQKFAG	ZNF714	melanoma	NEPdb
GETPSLLKI	INTERGENIC	NO	1.81	2024-01-09	RSGVQDQPGQHGETPSLLKIQKFAG	ZNF714	melanoma	NEPdb
