# Supplementary material for: NovumRNA: Accurate prediction of non-canonical tumor antigens from RNA sequencing data
Source: iScience. 2025 Sep 3;28(10):113448. doi: 10.1016/j.isci.2025.113448 (PMC12478123; doi:10.1016/j.isci.2025.113448)
Supplement: Table S7. Non-canonical tumor-specific antigens (ncTSA) shared across different colorectal cancer organoids [file mmc5.xlsx]

## Sheet: Table_S7 CRC_GTEx_shared_ncTSAs
Chr	Peptide_START	Peptide_STOP	Peptide	Transcript	STRAND	ID	Mismatch	Annotation	isoform_count	TPM_iso_perc	Exon_cov_ratio	E_START	E_STOP	NT_Overlap	Overlap_perc	E_Coverage	TPM	Transcript_ref	BAM_reads	BAM_reads_all	REF	REF_NT	NEW_NT	Annotation_2	NT_Overlap_2	Rank	Binder	SNP	ERV	Sample	GTEx	GTEx_rep	Shared_CRC_samples	Present_mTEC
chr4	103558968	103558995	SPVLLHFAL	STRG.10250.6	-	AK11_CRC01	NA	INTERGENIC	17	5.7	2.9	103556966	103559112	2147	0.7	297.4	6.23	No_ref	474	474	SPVLLHFAL	TCCCCCGTCCTCCTACACTTTGCTCTG	TCCCCCGTCCTCCTACACTTTGCTCTG	ERV_3006067_HERVH-int,LTR7Y	27	0.64	WB	NO	ERV	1	262	1	4	YES
chr4	103558974	103559001	DQSPVLLHF	STRG.10250.6	-	AK11_CRC01	NA	INTERGENIC	17	5.7	2.9	103556966	103559112	2147	0.7	297.4	6.23	No_ref	510	510	DQSPVLLHF	GATCAATCCCCCGTCCTCCTACACTTT	GATCAATCCCCCGTCCTCCTACACTTT	ERV_3006067_HERVH-int,LTR7Y	27	2024-02-01	WB	NO	ERV	1	262	1	4	YES
chr4	103559019	103559046	VKFGAVTRI	STRG.10250.6	-	AK11_CRC01	NA	INTERGENIC	17	5.7	2.9	103556966	103559112	2147	0.7	297.4	6.23	No_ref	450	456	VKFGAVTRI	GTGAAATTTGGTGCCGTGACTAGGATC	GTGAAATTTGGTGCCGTGACTAGGATC	ERV_3006067_HERVH-int,LTR7Y	27	0.27	SB	NO	ERV	1	262	1	2	YES
chr4	103559028	103559055	LTRVKFGAV	STRG.10250.6	-	AK11_CRC01	NA	INTERGENIC	17	5.7	2.9	103556966	103559112	2147	0.7	297.4	6.23	No_ref	456	456	LTRVKFGAV	CTGACTCGAGTGAAATTTGGTGCCGTG	CTGACTCGAGTGAAATTTGGTGCCGTG	ERV_3006067_HERVH-int,LTR7Y	27	2024-07-01	WB	NO	ERV	1	262	1	4	YES
chr4	103559052	103559079	SLFAGLFTL	STRG.10250.6	-	AK11_CRC01	NA	INTERGENIC	17	5.7	2.9	103556966	103559112	2147	0.7	297.4	6.23	No_ref	522	522	SLFAGLFTL	AGCCTGTTTGCTGGTCTCTTCACACTG	AGCCTGTTTGCTGGTCTCTTCACACTG	ERV_3006067_HERVH-int,LTR7Y	27	0.02	SB	NO	ERV	1	262	1	4	YES
chr4	103559058	103559085	TQSLFAGLF	STRG.10250.6	-	AK11_CRC01	NA	INTERGENIC	17	5.7	2.9	103556966	103559112	2147	0.7	297.4	6.23	No_ref	666	666	TQSLFAGLF	ACACAAAGCCTGTTTGCTGGTCTCTTC	ACACAAAGCCTGTTTGCTGGTCTCTTC	ERV_3006067_HERVH-int,LTR7Y	27	2024-04-01	WB	NO	ERV	1	262	1	2	YES
chr4	103559061	103559088	LTQSLFAGL	STRG.10250.6	-	AK11_CRC01	NA	INTERGENIC	17	5.7	2.9	103556966	103559112	2147	0.7	297.4	6.23	No_ref	664	664	LTQSLFAGL	CTCACACAAAGCCTGTTTGCTGGTCTC	CTCACACAAAGCCTGTTTGCTGGTCTC	ERV_3006067_HERVH-int,LTR7Y	27	2024-09-01	WB	NO	ERV	1	262	1	4	YES
chr4	103559067	103559094	MLLTQSLFA	STRG.10250.6	-	AK11_CRC01	NA	INTERGENIC	17	5.7	2.9	103556966	103559112	2147	0.7	297.4	6.23	No_ref	678	678	MLLTQSLFA	ATGTTGCTCACACAAAGCCTGTTTGCT	ATGTTGCTCACACAAAGCCTGTTTGCT	ERV_3006067_HERVH-int,LTR7Y	27	0	SB	NO	ERV	1	262	1	2	YES
chr4	126148454	126148481	QPLPEPLEL	STRG.10456.1	-	AK11_CRC01	NA	INTERGENIC	1	100	0.7	126148425	126148517	93	0	27.2	2.23	No_ref	14	14	QPLPEPLEL	CAGCCACTCCCAGAGCCCCTGGAACTC	CAGCCACTCCCAGAGCCCCTGGAACTC	ERV_3018088_HERVH-int,LTR7Y	27	0.57	WB	NO	ERV	1	262	1	2	YES
chr4	126149976	126150003	TSPRNISPI	STRG.10456.1	-	AK11_CRC01	NA	INTERGENIC	1	100	1.2	126149968	126150107	140	0	42.7	2.23	No_ref	61	62	TSPRNISPI	ACCAGCCCAAGAAACATCTCACCAATT	ACCAGCCCAAGAAACATCTCACCAATT	ERV_3018088_HERVH-int,LTR7Y	27	2024-05-01	WB	NO	ERV	1	262	1	2	YES
chr4	126149985	126150012	LRPTSPRNI	STRG.10456.1	-	AK11_CRC01	NA	INTERGENIC	1	100	1.2	126149968	126150107	140	0	42.7	2.23	No_ref	61	62	LRPTSPRNI	CTCAGACCGACCAGCCCAAGAAACATC	CTCAGACCGACCAGCCCAAGAAACATC	ERV_3018088_HERVH-int,LTR7Y	27	0.04	SB	NO	ERV	1	262	1	3	YES
chr4	126150009	126150036	KIHLRPQVL	STRG.10456.1	-	AK11_CRC01	NA	INTERGENIC	1	100	1.2	126149968	126150107	140	0	42.7	2.23	No_ref	57	59	KIHLRPQVL	AAGATCCACCTACGACCTCAGGTCCTC	AAGATCCACCTACGACCTCAGGTCCTC	ERV_3018088_HERVH-int,LTR7Y	27	2024-03-01	WB	NO	ERV	1	262	1	3	YES
chr4	135167560	135167587	RFIGFGKVM	STRG.10498.1	+	AK11_CRC01	NA	INTERGENIC	1	100	1.4	135167488	135167642	155	0	229.2	10.37	No_ref	85	88	RFIGFGKVM	CGTTTTATAGGATTTGGGAAGGTAATG	CGTTTTATAGGATTTGGGAAGGTAATG	ERV_2900079_LTR49-int	27	0.61	WB	NO	ERV	1	262	1	8	YES
chr4	135167587	135167614	ENYSQRGLF	STRG.10498.1	+	AK11_CRC01	NA	INTERGENIC	1	100	1.4	135167488	135167642	155	0	229.2	10.37	No_ref	77	155	ENYSQRGLF	GAAAATTACAGTCAAAGGGGGTTGTTC	GAAAATTACAGTCAAAGGGGGTTGTTC	ERV_2900079_LTR49-int	27	0.64	WB	NO	ERV	1	262	1	2	YES
chr1	1495860	1495887	RRKMHLPRV	STRG.107.1	-	AK11_CRC01	NA	INTERGENIC	1	100	0.6	1495689	1495903	215	3.8	23.7	2.29	No_ref	58	61	RRKMHLPRV	AGACGGAAAATGCATCTCCCAAGAGTG	AGACGGAAAATGCATCTCCCAAGAGTG	.	0	0.09	SB	NO	NO	1	262	1	2	YES
chr5	649120	649147	SRLTVTPHI	STRG.10963.1	-	AK11_CRC01	NA	INTRON	1	100	1	647933	649359	1427	10	23	1.44	No_ref	17	18	SRLTVTPHI	TCACGCCTCACAGTCACGCCTCACATT	TCACGCCTCACAGTCACGCCTCACATT	.	0	0.07	SB	NO	NO	1	262	1	2	YES
chr5	649132	649159	HASQSRLTV	STRG.10963.1	-	AK11_CRC01	NA	INTRON	1	100	1	647933	649359	1427	10	23	1.44	No_ref	31	33	HASQSRLTV	CACGCCTCACAGTCACGCCTCACAGTC	CACGCCTCACAGTCACGCCTCACAGTC	.	0	0.37	SB	NO	NO	1	262	1	2	YES
chr5	649138	649165	HSHASQSRL	STRG.10963.1	-	AK11_CRC01	NA	INTRON	1	100	1	647933	649359	1427	10	23	1.44	No_ref	17	19	HSHASQSRL	CACAGTCACGCCTCACAGTCACGCCTC	CACAGTCACGCCTCACAGTCACGCCTC	.	0	2024-02-01	WB	NO	NO	1	262	1	2	YES
chr5	649198	649225	TPHSPHLTV	STRG.10963.1	-	AK11_CRC01	NA	INTRON	1	100	1	647933	649359	1427	10	23	1.44	No_ref	12	14	TPHSPHLTV	ACACCTCACAGTCCACACCTCACAGTC	ACACCTCACAGTCCACACCTCACAGTC	.	0	0.04	SB	NO	NO	1	262	1	2	YES
chr5	649204	649231	TVTPHSPHL	STRG.10963.1	-	AK11_CRC01	NA	INTRON	1	100	1	647933	649359	1427	10	23	1.44	No_ref	11	12	TVTPHSPHL	ACAGTCACACCTCACAGTCCACACCTC	ACAGTCACACCTCACAGTCCACACCTC	.	0	0.66	WB	NO	NO	1	262	1	2	YES
chr5	649252	649279	HTSQSHLTV	STRG.10963.1	-	AK11_CRC01	NA	INTRON	1	100	1	647933	649359	1427	10	23	1.44	No_ref	94	96	HTSQSHLTV	CACACCTCACAGTCACACCTCACAGTC	CACACCTCACAGTCACACCTCACAGTC	.	0	0.3	SB	NO	NO	1	262	1	2	YES
chr5	649258	649285	HSHTSQSHL	STRG.10963.1	-	AK11_CRC01	NA	INTRON	1	100	1	647933	649359	1427	10	23	1.44	No_ref	54	55	HSHTSQSHL	CACAGTCACACCTCACAGTCACACCTC	CACAGTCACACCTCACAGTCACACCTC	.	0	1	WB	NO	NO	1	262	1	2	YES
chr5	1474851	1474878	TSRGCSETM	STRG.10998.1	+	AK11_CRC01	NA	INTERGENIC	1	100	1	1474711	1475761	1051	29.5	26.7	1.7	No_ref	28	28	TSRGCSETM	ACCTCTCGTGGGTGCTCTGAAACGATG	ACCTCTCGTGGGTGCTCTGAAACGATG	.	0	2024-09-01	WB	NO	NO	1	262	1	2	YES
chr5	1474869	1474896	ETMTAATPK	STRG.10998.1	+	AK11_CRC01	NA	INTERGENIC	1	100	1	1474711	1475761	1051	29.5	26.7	1.7	No_ref	25	27	ETMTAATPK	GAAACGATGACGGCAGCCACACCAAAG	GAAACGATGACGGCAGCCACACCAAAG	.	0	2024-02-01	WB	NO	NO	1	262	1	2	YES
chr5	104080908	104080935	FKHLQGRNV	STRG.11885.2	+	AK11_CRC01	NA	INTERGENIC	5	21.6	1.7	104080908	104081041	134	0.1	29.6	1.05	No_ref	56	57	FKHLQGRNV	TTCAAACATCTTCAAGGCAGAAACGTG	TTCAAACATCTTCAAGGCAGAAACGTG	.	0	0.16	SB	NO	NO	1	262	1	2	YES
chr5	104080911	104080938	KHLQGRNVL	STRG.11885.2	+	AK11_CRC01	NA	INTERGENIC	5	21.6	1.7	104080908	104081041	134	0.1	29.6	1.05	No_ref	59	60	KHLQGRNVL	AAACATCTTCAAGGCAGAAACGTGTTG	AAACATCTTCAAGGCAGAAACGTGTTG	.	0	2024-09-01	WB	NO	NO	1	262	1	4	YES
chr5	104080914	104080941	HLQGRNVLY	STRG.11885.2	+	AK11_CRC01	NA	INTERGENIC	5	21.6	1.7	104080908	104081041	134	0.1	29.6	1.05	No_ref	61	62	HLQGRNVLY	CATCTTCAAGGCAGAAACGTGTTGTAT	CATCTTCAAGGCAGAAACGTGTTGTAT	.	0	0.68	WB	NO	NO	1	262	1	4	YES
chr5	104080917	104080944	LQGRNVLYL	STRG.11885.2	+	AK11_CRC01	NA	INTERGENIC	5	21.6	1.7	104080908	104081041	134	0.1	29.6	1.05	No_ref	63	64	LQGRNVLYL	CTTCAAGGCAGAAACGTGTTGTATTTG	CTTCAAGGCAGAAACGTGTTGTATTTG	.	0	0.32	SB	NO	NO	1	262	1	4	YES
chr5	104079927	104079954	WAMAGAPPP	STRG.11885.3	+	AK11_CRC01	NA	INTERGENIC	5	49.5	0.8	104079911	104080124	214	0.1	33.4	2.41	No_ref	8	8	WAMAGAPPP	TGGGCAATGGCGGGTGCCCCTCCTCCA	TGGGCAATGGCGGGTGCCCCTCCTCCA	.	0	2024-09-01	WB	NO	NO	1	262	1	5	YES
chr5	135718486	135718513	DPYYCYSHF	STRG.12197.1	-	AK11_CRC01	NA	INTERGENIC	6	29.7	0.9	135717482	135718519	1038	0.5	76.1	5.35	No_ref	22	23	DPYYCYSHF	GATCCATATTACTGTTATTCCCATTTT	GATCCATATTACTGTTATTCCCATTTT	.	0	0.23	SB	NO	NO	1	262	1	2	YES
chr5	135736947	135736974	SPRNISPIL	STRG.12197.1	-	AK11_CRC01	NA	INTERGENIC	6	29.7	1.6	135736942	135737182	241	0.1	136.6	5.35	No_ref	63	66	SPRNISPIL	AGCCCAAGGAACATCTCACCAATTTTA	AGCCCAAGGAACATCTCACCAATTTTA	ERV_3278233_LTR7,HERVH-int	27	0.68	WB	NO	ERV	1	262	1	4	YES
chr5	135736995	135737022	YSMREIHLR	STRG.12197.1	-	AK11_CRC01	NA	INTERGENIC	6	29.7	1.6	135736942	135737182	241	0.1	136.6	5.35	No_ref	60	60	YSMREIHLR	TACTCCATGAGAGAGATCCACCTACGA	TACTCCATGAGAGAGATCCACCTACGA	ERV_3278233_LTR7,HERVH-int	27	2024-09-01	WB	NO	ERV	1	262	1	2	YES
chr5	135736998	135737025	LYSMREIHL	STRG.12197.1	-	AK11_CRC01	NA	INTERGENIC	6	29.7	1.6	135736942	135737182	241	0.1	136.6	5.35	No_ref	66	66	LYSMREIHL	CTTTACTCCATGAGAGAGATCCACCTA	CTTTACTCCATGAGAGAGATCCACCTA	ERV_3278233_LTR7,HERVH-int	27	0.86	WB	NO	ERV	1	262	1	3	YES
chr5	136544893	136544920	YPVLLFFAP	STRG.12218.1	-	AK11_CRC01	NA	INTERGENIC	1	100	2.8	136544820	136545065	246	0	1008.1	21.82	No_ref	66	68	YPVLLFFAP	TACCCTGTCCTCTTGTTCTTTGCTCCA	TACCCTGTCCTCTTGTTCTTTGCTCCA	ERV_3278710_HERVH-int,LTR7Y	27	2024-02-01	WB	NO	ERV	1	262	1	2	YES
chr5	136544929	136544956	MTRIGGPPL	STRG.12218.1	-	AK11_CRC01	NA	INTERGENIC	1	100	2.8	136544820	136545065	246	0	1008.1	21.82	No_ref	68	69	MTRIGGPPL	ATGACTCGGATCGGGGGACCTCCCTTG	ATGACTCGGATCGGGGGACCTCCCTTG	ERV_3278710_HERVH-int,LTR7Y	27	2024-03-01	WB	NO	ERV	1	262	1	4	YES
chr5	136544944	136544971	MKFGDMTRI	STRG.12218.1	-	AK11_CRC01	NA	INTERGENIC	1	100	2.8	136544820	136545065	246	0	1008.1	21.82	No_ref	84	87	MKFGDMTRI	ATGAAATTTGGAGACATGACTCGGATC	ATGAAATTTGGAGACATGACTCGGATC	ERV_3278710_HERVH-int,LTR7Y	27	0.37	SB	NO	ERV	1	262	1	2	YES
chr5	136544962	136544989	LFTRTRMKF	STRG.12218.1	-	AK11_CRC01	NA	INTERGENIC	1	100	2.8	136544820	136545065	246	0	1008.1	21.82	No_ref	86	90	LFTRTRMKF	CTCTTCACACGGACGCGCATGAAATTT	CTCTTCACACGGACGCGCATGAAATTT	ERV_3278710_HERVH-int,LTR7Y	27	2024-06-01	WB	NO	ERV	1	262	1	4	NO
chr5	136540988	136541015	SNMAVYFTW	STRG.12220.3	+	AK11_CRC01	NA	INTRON	4	3.8	8.3	136540981	136541366	386	0.4	1710.7	12.56	No_ref	63	63	SNMAVYFTW	AGCAACATGGCTGTTTATTTCACCTGG	AGCAACATGGCTGTTTATTTCACCTGG	.	0	2024-08-01	WB	NO	NO	1	262	1	2	NO
chr5	136540991	136541018	NMAVYFTWV	STRG.12220.3	+	AK11_CRC01	NA	INTRON	4	3.8	8.3	136540981	136541366	386	0.4	1710.7	12.56	No_ref	69	69	NMAVYFTWV	AACATGGCTGTTTATTTCACCTGGGTG	AACATGGCTGTTTATTTCACCTGGGTG	.	0	0.18	SB	NO	NO	1	262	1	3	NO
chr1	53432967	53432994	TRMHLTFCA	STRG.1313.2	+	AK11_CRC01	NA	INTERGENIC	2	92.7	0.8	53432849	53433128	280	0.2	187.2	14.01	No_ref	34	34	TRMHLTFCA	ACACGGATGCACTTGACATTTTGTGCT	ACACGGATGCACTTGACATTTTGTGCT	ERV_58692_LTR7,HERVH-int	27	0.51	WB	NO	ERV	1	262	1	2	YES
chr1	53433030	53433057	VPHPCPHSV	STRG.1313.2	+	AK11_CRC01	NA	INTERGENIC	2	92.7	0.8	53432849	53433128	280	0.2	187.2	14.01	No_ref	75	78	VPHPCPHSV	GTCCCCCATCCTTGCCCTCACTCGGTG	GTCCCCCATCCTTGCCCTCACTCGGTG	ERV_58692_LTR7,HERVH-int	27	0.04	SB	NO	ERV	1	262	1	2	YES
chr1	58577279	58577306	TSRAGRVEY	STRG.1363.2	-	AK11_CRC01	NA	INTERGENIC	2	3	0.9	58576185	58577554	290	0.5	35.5	2.47	Protein_ref	29	30	TSRAGRVEY	ACCAGCCGGGCAGGTCGGGTAGAGTAT	ACCAGCCGGGCAGGTCGGGTAGAGTAT	.	0	0.57	WB	NO	NO	1	262	1	2	YES
chr1	58577366	58577393	RRRAGLAFR	STRG.1363.2	-	AK11_CRC01	NA	INTERGENIC	2	3	0.9	58576185	58577554	290	0.5	35.5	2.47	Protein_ref	10	11	RRRAGLAFR	CGGCGCAGGGCCGGCTTGGCCTTCCGT	CGGCGCAGGGCCGGCTTGGCCTTCCGT	.	0	2024-09-01	WB	NO	NO	1	262	1	2	YES
chr1	58577375	58577402	YRGRRRAGL	STRG.1363.2	-	AK11_CRC01	NA	INTERGENIC	2	3	0.9	58576185	58577554	290	0.5	35.5	2.47	Protein_ref	16	17	YRGRRRAGL	TATCGCGGGCGGCGCAGGGCCGGCTTG	TATCGCGGGCGGCGCAGGGCCGGCTTG	.	0	0.23	SB	NO	NO	1	262	1	2	YES
chr6	106631046	106631073	FVYLVEMGF	STRG.14320.3	-	AK11_CRC01	NA	INTERGENIC	4	16.4	0.6	106630327	106631123	246	1.1	13.5	1.32	No_ref	6	6	FVYLVEMGF	TTTGTATATTTAGTAGAAATGGGGTTT	TTTGTATATTTAGTAGAAATGGGGTTT	.	0	0.68	WB	NO	NO	1	262	1	2	YES
chr1	64353349	64353376	FLLSRIPSV	STRG.1439.1	-	AK11_CRC01	NA	INTERGENIC	1	100	1.6	64353219	64353436	218	0.1	565.3	21.09	No_ref	90	95	FLLSRIPSV	TTCCTCCTAAGCCGCATCCCATCTGTG	TTCCTCCTAAGCCGCATCCCATCTGTG	ERV_269507_LTR7,HERVH-int	27	0	SB	NO	ERV	1	262	1	2	YES
chr1	64353367	64353394	NARSPGFLL	STRG.1439.1	-	AK11_CRC01	NA	INTERGENIC	1	100	1.6	64353219	64353436	218	0.1	565.3	21.09	No_ref	93	93	NARSPGFLL	AATGCCCGCAGCCCGGGATTCCTCCTA	AATGCCCGCAGCCCGGGATTCCTCCTA	ERV_269507_LTR7,HERVH-int	27	0.42	SB	NO	ERV	1	262	1	2	YES
chr6	114010015	114010042	LVDSLHWII	STRG.14445.2	-	AK11_CRC01	NA	INTERGENIC	18	41.9	1.7	114009991	114010117	127	0.2	1379.7	48.67	Protein_ref	82	82	LVDSLHWII	TTGGTTGACAGCCTTCATTGGATTATC	TTGGTTGACAGCCTTCATTGGATTATC	ERV_3379532_MER51B,MER51-int	27	0.86	WB	NO	ERV	1	262	1	2	YES
chr6	114010018	114010045	ILVDSLHWI	STRG.14445.2	-	AK11_CRC01	NA	INTERGENIC	18	41.9	1.7	114009991	114010117	127	0.2	1379.7	48.67	Protein_ref	81	81	ILVDSLHWI	ATTTTGGTTGACAGCCTTCATTGGATT	ATTTTGGTTGACAGCCTTCATTGGATT	ERV_3379532_MER51B,MER51-int	27	0.05	SB	NO	ERV	1	262	1	2	YES
chr6	114010027	114010054	LPEILVDSL	STRG.14445.2	-	AK11_CRC01	NA	INTERGENIC	18	41.9	1.7	114009991	114010117	127	0.2	1379.7	48.67	Protein_ref	70	72	LPEILVDSL	TTACCTGAAATTTTGGTTGACAGCCTT	TTACCTGAAATTTTGGTTGACAGCCTT	ERV_3379532_MER51B,MER51-int	27	0.58	WB	NO	ERV	1	262	1	2	YES
chr6	114010063	114010090	LAFKNQTAV	STRG.14445.2	-	AK11_CRC01	NA	INTERGENIC	18	41.9	1.7	114009991	114010117	127	0.2	1379.7	48.67	Protein_ref	63	66	LAFKNQTAV	TTGGCCTTTAAAAATCAAACTGCCGTC	TTGGCCTTTAAAAATCAAACTGCCGTC	ERV_3379532_MER51B,MER51-int	27	0.07	SB	NO	ERV	1	262	1	2	YES
chr1	65647588	65647615	WTRMKFGAV	STRG.1454.1	-	AK11_CRC01	NA	INTERGENIC	1	100	0	65647455	65647853	399	0.1	8.5	18.95	No_ref	15	15	WTRMKFGAV	TGGACGCGCATGAAATTTGGTGCCGTG	TGGACGCGCATGAAATTTGGTGCCGTG	ERV_270572_LTR7,HERVH-int	27	0.99	WB	NO	ERV	1	262	1	2	YES
chr1	65647597	65647624	LFTWTRMKF	STRG.1454.1	-	AK11_CRC01	NA	INTERGENIC	1	100	0	65647455	65647853	399	0.1	8.5	18.95	No_ref	13	13	LFTWTRMKF	CTCTTCACATGGACGCGCATGAAATTT	CTCTTCACATGGACGCGCATGAAATTT	ERV_270572_LTR7,HERVH-int	27	2024-02-01	WB	NO	ERV	1	262	1	2	YES
chr1	68387634	68387661	SLYWGQAAL	STRG.1485.2	-	AK11_CRC01	NA	INTERGENIC	3	48.6	1.1	68387049	68387752	704	1.3	2929.9	162.88	No_ref	81	81	SLYWGQAAL	AGTTTGTATTGGGGTCAAGCGGCATTG	AGTTTGTATTGGGGTCAAGCGGCATTG	.	0	0	SB	NO	NO	1	262	1	2	YES
chr1	68387652	68387679	YLELLSSLY	STRG.1485.2	-	AK11_CRC01	NA	INTERGENIC	3	48.6	1.1	68387049	68387752	704	1.3	2929.9	162.88	No_ref	66	66	YLELLSSLY	TATTTGGAACTACTGTCGAGTTTGTAT	TATTTGGAACTACTGTCGAGTTTGTAT	.	0	0.89	WB	NO	NO	1	262	1	3	YES
chr1	68387667	68387694	VPFSGYLEL	STRG.1485.2	-	AK11_CRC01	NA	INTERGENIC	3	48.6	1.1	68387049	68387752	704	1.3	2929.9	162.88	No_ref	63	63	VPFSGYLEL	GTGCCATTTTCTGGCTATTTGGAACTA	GTGCCATTTTCTGGCTATTTGGAACTA	.	0	0.05	SB	NO	NO	1	262	1	3	YES
chr1	68387673	68387700	FKVPFSGYL	STRG.1485.2	-	AK11_CRC01	NA	INTERGENIC	3	48.6	1.1	68387049	68387752	704	1.3	2929.9	162.88	No_ref	61	64	FKVPFSGYL	TTCAAAGTGCCATTTTCTGGCTATTTG	TTCAAAGTGCCATTTTCTGGCTATTTG	.	0	0.07	SB	NO	NO	1	262	1	2	YES
chr1	68387697	68387724	FRSCRMEKF	STRG.1485.2	-	AK11_CRC01	NA	INTERGENIC	3	48.6	1.1	68387049	68387752	704	1.3	2929.9	162.88	No_ref	74	76	FRSCRMEKF	TTTAGATCTTGCAGGATGGAAAAATTC	TTTAGATCTTGCAGGATGGAAAAATTC	.	0	0.05	SB	NO	NO	1	262	1	2	YES
chr7	6922782	6922809	QRPSGSNEL	STRG.15223.1	+	AK11_CRC01	('C', 1)	INTERGENIC	1	100	1.1	6922717	6922967	251	1.3	20.5	1.15	No_ref	10	10	PRPSGSNEL	CCAAGACCCTCTGGCAGTAATGAGTTG	CAAAGACCCTCTGGCAGTAATGAGTTG	.	0	0.35	SB	SNP	NO	1	262	1	2	YES
chr7	6922806	6922833	LHSRRFQKV	STRG.15223.1	+	AK11_CRC01	NA	INTERGENIC	1	100	1.1	6922717	6922967	251	1.3	20.5	1.15	No_ref	18	18	LHSRRFQKV	TTGCATTCCAGAAGGTTCCAGAAGGTT	TTGCATTCCAGAAGGTTCCAGAAGGTT	.	0	2024-02-01	WB	NO	NO	1	262	1	2	YES
chr7	6922809	6922836	HSRRFQKVL	STRG.15223.1	+	AK11_CRC01	NA	INTERGENIC	1	100	1.1	6922717	6922967	251	1.3	20.5	1.15	No_ref	19	20	HSRRFQKVL	CATTCCAGAAGGTTCCAGAAGGTTCTG	CATTCCAGAAGGTTCCAGAAGGTTCTG	.	0	0.72	WB	NO	NO	1	262	1	2	YES
chr7	6922812	6922839	SRRFQKVLW	STRG.15223.1	+	AK11_CRC01	NA	INTERGENIC	1	100	1.1	6922717	6922967	251	1.3	20.5	1.15	No_ref	19	19	SRRFQKVLW	TCCAGAAGGTTCCAGAAGGTTCTGTGG	TCCAGAAGGTTCCAGAAGGTTCTGTGG	.	0	0.9	WB	NO	NO	1	262	1	2	YES
chr7	6922815	6922842	RRFQKVLWK	STRG.15223.1	+	AK11_CRC01	NA	INTERGENIC	1	100	1.1	6922717	6922967	251	1.3	20.5	1.15	No_ref	19	19	RRFQKVLWK	AGAAGGTTCCAGAAGGTTCTGTGGAAG	AGAAGGTTCCAGAAGGTTCTGTGGAAG	.	0	0.47	SB	NO	NO	1	262	1	2	YES
chr7	34300168	34300195	LCVSNMAVY	STRG.15527.1	+	AK11_CRC01	('T', 23)	INTERGENIC	1	100	0.2	34300130	34300279	123	0.1	15.8	4.65	No_ref	13	13	LCVSNMAVY	CTTTGTGTGAGCAACATGGCTGTTTAT	CTTTGTGTGAGCAACATGGCTGTCTAT	.	0	2024-05-01	WB	SNP	NO	1	262	1	2	NO
chr7	34300171	34300198	CVSNMAVYF	STRG.15527.1	+	AK11_CRC01	('T', 20)	INTERGENIC	1	100	0.2	34300130	34300279	123	0.1	15.8	4.65	No_ref	13	13	CVSNMAVYF	TGTGTGAGCAACATGGCTGTTTATTTC	TGTGTGAGCAACATGGCTGTCTATTTC	.	0	0.63	WB	SNP	NO	1	262	1	3	NO
chr7	40793434	40793461	TSMLVAAFL	STRG.15591.3	+	AK11_CRC01	NA	INTRON	4	41.4	0.6	40793411	40793501	91	0.4	34.7	3.65	No_ref	5	5	TSMLVAAFL	ACATCTATGCTTGTGGCTGCATTCTTG	ACATCTATGCTTGTGGCTGCATTCTTG	.	0	2024-06-01	WB	NO	NO	1	262	1	2	NO
chr7	40793437	40793464	SMLVAAFLL	STRG.15591.3	+	AK11_CRC01	NA	INTRON	4	41.4	0.6	40793411	40793501	91	0.4	34.7	3.65	No_ref	6	6	SMLVAAFLL	TCTATGCTTGTGGCTGCATTCTTGCTG	TCTATGCTTGTGGCTGCATTCTTGCTG	.	0	0.09	SB	NO	NO	1	262	1	3	NO
chr7	40793440	40793467	MLVAAFLLL	STRG.15591.3	+	AK11_CRC01	NA	INTRON	4	41.4	0.6	40793411	40793501	91	0.4	34.7	3.65	No_ref	9	9	MLVAAFLLL	ATGCTTGTGGCTGCATTCTTGCTGTTG	ATGCTTGTGGCTGCATTCTTGCTGTTG	.	0	0.19	SB	NO	NO	1	262	1	3	NO
chr7	40793467	40793494	RSQRSNCCY	STRG.15591.3	+	AK11_CRC01	NA	INTRON	4	41.4	0.6	40793411	40793501	91	0.4	34.7	3.65	No_ref	30	30	RSQRSNCCY	AGAAGTCAGCGTTCTAACTGTTGTTAC	AGAAGTCAGCGTTCTAACTGTTGTTAC	.	0	2024-07-01	WB	NO	NO	1	262	1	3	NO
chr7	40793470	40793497	SQRSNCCYF	STRG.15591.3	+	AK11_CRC01	NA	INTRON	4	41.4	0.6	40793411	40793501	91	0.4	34.7	3.65	No_ref	31	31	SQRSNCCYF	AGTCAGCGTTCTAACTGTTGTTACTTC	AGTCAGCGTTCTAACTGTTGTTACTTC	.	0	1	WB	NO	NO	1	262	1	3	NO
chr7	46882170	46882197	LPPGFKRFF	STRG.15667.1	+	AK11_CRC01	NA	INTERGENIC	3	72	1.1	46882108	46882696	589	0.3	68.2	3.79	No_ref	67	71	LPPGFKRFF	CTGCCTCCTGGGTTCAAGCGATTCTTC	CTGCCTCCTGGGTTCAAGCGATTCTTC	.	0	0.66	WB	NO	NO	1	262	1	3	YES
chr7	46882224	46882251	YRRLPPHLA	STRG.15667.1	+	AK11_CRC01	NA	INTERGENIC	3	72	1.1	46882108	46882696	589	0.3	68.2	3.79	No_ref	51	51	YRRLPPHLA	TACAGGCGCCTGCCACCACACCTGGCT	TACAGGCGCCTGCCACCACACCTGGCT	.	0	0.19	SB	NO	NO	1	262	1	3	YES
chr7	46882230	46882257	RLPPHLADF	STRG.15667.1	+	AK11_CRC01	NA	INTERGENIC	3	72	1.1	46882108	46882696	589	0.3	68.2	3.79	No_ref	50	50	RLPPHLADF	CGCCTGCCACCACACCTGGCTGATTTT	CGCCTGCCACCACACCTGGCTGATTTT	.	0	2024-02-01	WB	NO	NO	1	262	1	3	YES
chr1	79698218	79698245	IRNNVGGQI	STRG.1570.1	+	AK11_CRC01	NA	INTERGENIC	1	100	1.2	79698212	79698380	169	0	32.8	1.72	No_ref	42	43	IRNNVGGQI	ATCAGGAATAATGTGGGAGGCCAGATT	ATCAGGAATAATGTGGGAGGCCAGATT	.	0	0.1	SB	NO	NO	1	262	1	3	YES
chr7	93591295	93591322	CLPKQAWAM	STRG.16167.1	+	AK11_CRC01	NA	INTERGENIC	4	76.5	0.7	93591111	93591771	342	1	16.9	1.57	No_ref	5	5	CLPKQAWAM	TGTTTACCTAAGCAAGCCTGGGCAATG	TGTTTACCTAAGCAAGCCTGGGCAATG	.	0	2024-04-01	WB	NO	NO	1	262	1	2	YES
chr7	93591298	93591325	LPKQAWAMA	STRG.16167.1	+	AK11_CRC01	NA	INTERGENIC	4	76.5	0.7	93591111	93591771	342	1	16.9	1.57	No_ref	5	5	LPKQAWAMA	TTACCTAAGCAAGCCTGGGCAATGGCG	TTACCTAAGCAAGCCTGGGCAATGGCG	.	0	0.96	WB	NO	NO	1	262	1	2	YES
chr7	96979288	96979315	YTELSMGSI	STRG.16203.1	-	AK11_CRC01	NA	INTERGENIC	2	95.9	1	96965419	96979591	14173	19.3	35.5	2.18	No_ref	22	22	YTELSMGSI	TATACTGAACTTTCAATGGGTTCAATT	TATACTGAACTTTCAATGGGTTCAATT	.	0	2024-04-01	WB	NO	NO	1	262	1	2	NO
chr7	96979312	96979339	SMSHCTQPY	STRG.16203.1	-	AK11_CRC01	NA	INTERGENIC	2	95.9	1	96965419	96979591	14173	19.3	35.5	2.18	No_ref	21	21	SMSHCTQPY	AGCATGAGCCACTGCACCCAGCCTTAT	AGCATGAGCCACTGCACCCAGCCTTAT	.	0	0.99	WB	NO	NO	1	262	1	2	NO
chr7	96979333	96979360	SQSAGIISM	STRG.16203.1	-	AK11_CRC01	NA	INTERGENIC	2	95.9	1	96965419	96979591	14173	19.3	35.5	2.18	No_ref	24	24	SQSAGIISM	TCCCAAAGTGCTGGGATTATAAGCATG	TCCCAAAGTGCTGGGATTATAAGCATG	.	0	0.26	SB	NO	NO	1	262	1	2	NO
chr7	96979396	96979423	FRHIGQGGL	STRG.16203.1	-	AK11_CRC01	NA	INTERGENIC	2	95.9	1	96965419	96979591	14173	19.3	35.5	2.18	No_ref	21	21	FRHIGQGGL	TTTCGCCACATTGGCCAGGGTGGTCTT	TTTCGCCACATTGGCCAGGGTGGTCTT	.	0	0.09	SB	NO	NO	1	262	1	2	NO
chr7	96979441	96979468	HHHAWLIFV	STRG.16203.1	-	AK11_CRC01	NA	INTERGENIC	2	95.9	1	96965419	96979591	14173	19.3	35.5	2.18	No_ref	19	19	HHHAWLIFV	CACCACCATGCCTGGCTAATTTTTGTA	CACCACCATGCCTGGCTAATTTTTGTA	.	0	0.32	SB	NO	NO	1	262	1	2	NO
chr7	96979444	96979471	MHHHAWLIF	STRG.16203.1	-	AK11_CRC01	NA	INTERGENIC	2	95.9	1	96965419	96979591	14173	19.3	35.5	2.18	No_ref	20	20	MHHHAWLIF	ATGCACCACCATGCCTGGCTAATTTTT	ATGCACCACCATGCCTGGCTAATTTTT	.	0	0.37	SB	NO	NO	1	262	1	2	NO
chr7	96979447	96979474	SMHHHAWLI	STRG.16203.1	-	AK11_CRC01	NA	INTERGENIC	2	95.9	1	96965419	96979591	14173	19.3	35.5	2.18	No_ref	22	22	SMHHHAWLI	AGCATGCACCACCATGCCTGGCTAATT	AGCATGCACCACCATGCCTGGCTAATT	.	0	0.03	SB	NO	NO	1	262	1	2	NO
chr7	96979450	96979477	TSMHHHAWL	STRG.16203.1	-	AK11_CRC01	NA	INTERGENIC	2	95.9	1	96965419	96979591	14173	19.3	35.5	2.18	No_ref	20	20	TSMHHHAWL	ACAAGCATGCACCACCATGCCTGGCTA	ACAAGCATGCACCACCATGCCTGGCTA	.	0	0.3	SB	NO	NO	1	262	1	2	NO
chr7	96979453	96979480	ITSMHHHAW	STRG.16203.1	-	AK11_CRC01	NA	INTERGENIC	2	95.9	1	96965419	96979591	14173	19.3	35.5	2.18	No_ref	20	20	ITSMHHHAW	ATTACAAGCATGCACCACCATGCCTGG	ATTACAAGCATGCACCACCATGCCTGG	.	0	0.61	WB	NO	NO	1	262	1	2	NO
chr7	99970498	99970525	SQSAGITRV	STRG.16277.1	+	AK11_CRC01	NA	INTRON	1	100	1	99970479	99971564	361	23	51.8	3.03	No_ref	56	68	SQSAGITRV	TCCCAAAGTGCTGGGATTACAAGAGTG	TCCCAAAGTGCTGGGATTACAAGAGTG	.	0	0.06	SB	NO	NO	1	262	1	2	YES
chr7	99970513	99970540	ITRVSHQAL	STRG.16277.1	+	AK11_CRC01	NA	INTRON	1	100	1	99970479	99971564	361	23	51.8	3.03	No_ref	64	77	ITRVSHQAL	ATTACAAGAGTGAGCCACCAAGCCCTG	ATTACAAGAGTGAGCCACCAAGCCCTG	.	0	0.7	WB	NO	NO	1	262	1	3	YES
chr7	99970522	99970549	VSHQALPSI	STRG.16277.1	+	AK11_CRC01	NA	INTRON	1	100	1	99970479	99971564	361	23	51.8	3.03	No_ref	74	79	VSHQALPSI	GTGAGCCACCAAGCCCTGCCTTCTATT	GTGAGCCACCAAGCCCTGCCTTCTATT	.	0	0.44	SB	NO	NO	1	262	1	2	YES
chr7	99970525	99970552	SHQALPSII	STRG.16277.1	+	AK11_CRC01	NA	INTRON	1	100	1	99970479	99971564	361	23	51.8	3.03	No_ref	76	80	SHQALPSII	AGCCACCAAGCCCTGCCTTCTATTATT	AGCCACCAAGCCCTGCCTTCTATTATT	.	0	2024-09-01	WB	NO	NO	1	262	1	3	YES
chr7	99970528	99970555	HQALPSIIF	STRG.16277.1	+	AK11_CRC01	NA	INTRON	1	100	1	99970479	99971564	361	23	51.8	3.03	No_ref	77	81	HQALPSIIF	CACCAAGCCCTGCCTTCTATTATTTTC	CACCAAGCCCTGCCTTCTATTATTTTC	.	0	2024-06-01	WB	NO	NO	1	262	1	3	YES
chr7	109647035	109647062	LRPISPRNI	STRG.16501.1	-	AK11_CRC01	NA	INTERGENIC	1	100	1.1	109647018	109647263	246	0	67.5	3.75	No_ref	73	75	LRPISPRNI	CTCAGACCAATCAGCCCAAGGAATATC	CTCAGACCAATCAGCCCAAGGAATATC	ERV_3763105_LTR7,HERVH-int	27	0.06	SB	NO	ERV	1	262	1	2	YES
chr7	109647050	109647077	LRPLALRPI	STRG.16501.1	-	AK11_CRC01	NA	INTERGENIC	1	100	1.1	109647018	109647263	246	0	67.5	3.75	No_ref	73	78	LRPLALRPI	CTACGACCTCTGGCCCTCAGACCAATC	CTACGACCTCTGGCCCTCAGACCAATC	ERV_3763105_LTR7,HERVH-int	27	0.12	SB	NO	ERV	1	262	1	2	YES
chr7	109647059	109647086	KIHLRPLAL	STRG.16501.1	-	AK11_CRC01	NA	INTERGENIC	1	100	1.1	109647018	109647263	246	0	67.5	3.75	No_ref	71	74	KIHLRPLAL	AAGATCCACCTACGACCTCTGGCCCTC	AAGATCCACCTACGACCTCTGGCCCTC	ERV_3763105_LTR7,HERVH-int	27	0.85	WB	NO	ERV	1	262	1	2	YES
chr7	109647065	109647092	VRKIHLRPL	STRG.16501.1	-	AK11_CRC01	NA	INTERGENIC	1	100	1.1	109647018	109647263	246	0	67.5	3.75	No_ref	70	71	VRKIHLRPL	GTGAGAAAGATCCACCTACGACCTCTG	GTGAGAAAGATCCACCTACGACCTCTG	ERV_3763105_LTR7,HERVH-int	27	0.15	SB	NO	ERV	1	262	1	2	YES
chr7	109647176	109647203	KPVWWSLHM	STRG.16501.1	-	AK11_CRC01	NA	INTERGENIC	1	100	1.1	109647018	109647263	246	0	67.5	3.75	No_ref	59	60	KPVWWSLHM	AAGCCTGTTTGGTGGTCTCTTCACATG	AAGCCTGTTTGGTGGTCTCTTCACATG	ERV_3763105_LTR7,HERVH-int	27	0.7	WB	NO	ERV	1	262	1	4	YES
chr7	123211381	123211408	VPASPSAMI	STRG.16589.1	+	AK11_CRC01	NA	INTERGENIC	5	54.3	0.6	123211308	123211443	136	0	25.2	2.72	No_ref	54	55	VPASPSAMI	GTGCCTGCTTCCCCTTCTGCCATGATT	GTGCCTGCTTCCCCTTCTGCCATGATT	ERV_3663015_THE1D	27	0.05	SB	NO	ERV	1	262	1	2	NO
chr7	123211390	123211417	SPSAMIVSF	STRG.16589.1	+	AK11_CRC01	NA	INTERGENIC	5	54.3	0.6	123211308	123211443	136	0	25.2	2.72	No_ref	64	68	SPSAMIVSF	TCCCCTTCTGCCATGATTGTAAGTTTC	TCCCCTTCTGCCATGATTGTAAGTTTC	ERV_3663015_THE1D	27	0.62	WB	NO	ERV	1	262	1	3	NO
chr7	123211408	123211435	VSFLRPPSY	STRG.16589.1	+	AK11_CRC01	NA	INTERGENIC	5	54.3	0.6	123211308	123211443	136	0	25.2	2.72	No_ref	76	80	VSFLRPPSY	GTAAGTTTCCTGAGGCCTCCGAGCTAT	GTAAGTTTCCTGAGGCCTCCGAGCTAT	ERV_3663015_THE1D	27	0.17	SB	NO	ERV	1	262	1	2	NO
chr7	156034489	156034516	LPLHPLPGL	STRG.17091.1	-	AK11_CRC01	NA	INTERGENIC	2	94.2	1	156034454	156034570	84	0.1	87.3	5.3	No_ref	85	87	LPLHPLPGL	CTTCCCCTTCACCCTTTGCCAGGATTG	CTTCCCCTTCACCCTTTGCCAGGATTG	ERV_3791119_MSTA	27	0.12	SB	NO	ERV	1	262	1	3	NO
chr7	156034498	156034525	MGLLPLHPL	STRG.17091.1	-	AK11_CRC01	NA	INTERGENIC	2	94.2	1	156034454	156034570	84	0.1	87.3	5.3	No_ref	62	63	MGLLPLHPL	ATGGGCTTGCTTCCCCTTCACCCTTTG	ATGGGCTTGCTTCCCCTTCACCCTTTG	ERV_3791119_MSTA	27	0.96	WB	NO	ERV	1	262	1	5	NO
chr8	17002020	17002047	RISPSMAPL	STRG.17320.1	-	AK11_CRC01	NA	INTERGENIC	2	98.3	1	17001747	17002345	599	3.1	31.9	1.89	Protein_ref	13	15	RISPSMAPL	CGGATCTCCCCCTCCATGGCTCCCTTA	CGGATCTCCCCCTCCATGGCTCCCTTA	.	0	2024-04-01	WB	NO	NO	1	262	1	2	NO
chr8	17002029	17002056	FVFRISPSM	STRG.17320.1	-	AK11_CRC01	NA	INTERGENIC	2	98.3	1	17001747	17002345	599	3.1	31.9	1.89	Protein_ref	12	15	FVFRISPSM	TTTGTGTTCCGGATCTCCCCCTCCATG	TTTGTGTTCCGGATCTCCCCCTCCATG	.	0	0.13	SB	NO	NO	1	262	1	2	NO
chr8	17002047	17002074	SLLGGSFVF	STRG.17320.1	-	AK11_CRC01	NA	INTERGENIC	2	98.3	1	17001747	17002345	599	3.1	31.9	1.89	Protein_ref	16	17	SLLGGSFVF	TCTTTACTGGGGGGGTCTTTTGTGTTC	TCTTTACTGGGGGGGTCTTTTGTGTTC	.	0	0.86	WB	NO	NO	1	262	1	2	NO
chr8	17002065	17002092	IPPPQHSLL	STRG.17320.1	-	AK11_CRC01	NA	INTERGENIC	2	98.3	1	17001747	17002345	599	3.1	31.9	1.89	Protein_ref	18	18	IPPPQHSLL	ATCCCACCCCCACAACACTCTTTACTG	ATCCCACCCCCACAACACTCTTTACTG	.	0	0.09	SB	NO	NO	1	262	1	2	NO
chr8	17002068	17002095	SIPPPQHSL	STRG.17320.1	-	AK11_CRC01	NA	INTERGENIC	2	98.3	1	17001747	17002345	599	3.1	31.9	1.89	Protein_ref	19	19	SIPPPQHSL	TCCATCCCACCCCCACAACACTCTTTA	TCCATCCCACCCCCACAACACTCTTTA	.	0	2024-05-01	WB	NO	NO	1	262	1	2	NO
chr8	17002089	17002116	YNFSLSTSI	STRG.17320.1	-	AK11_CRC01	NA	INTERGENIC	2	98.3	1	17001747	17002345	599	3.1	31.9	1.89	Protein_ref	18	22	YNFSLSTSI	TATAATTTTTCTCTATCCACCTCCATC	TATAATTTTTCTCTATCCACCTCCATC	.	0	0.23	SB	NO	NO	1	262	1	2	NO
chr8	17002101	17002128	RSFCYNFSL	STRG.17320.1	-	AK11_CRC01	NA	INTERGENIC	2	98.3	1	17001747	17002345	599	3.1	31.9	1.89	Protein_ref	19	20	RSFCYNFSL	CGCTCGTTTTGCTATAATTTTTCTCTA	CGCTCGTTTTGCTATAATTTTTCTCTA	.	0	0.07	SB	NO	NO	1	262	1	2	NO
chr8	17002113	17002140	LNFLRSFCY	STRG.17320.1	-	AK11_CRC01	NA	INTERGENIC	2	98.3	1	17001747	17002345	599	3.1	31.9	1.89	Protein_ref	22	22	LNFLRSFCY	CTTAACTTTTTGCGCTCGTTTTGCTAT	CTTAACTTTTTGCGCTCGTTTTGCTAT	.	0	2024-02-01	WB	NO	NO	1	262	1	2	NO
chr8	23103251	23103278	TRQGCLALV	STRG.17406.1	+	AK11_CRC01	NA	INTRON	4	93.8	1	23102697	23103558	377	6	48.2	2.91	Protein_ref	37	37	TRQGCLALV	ACACGGCAGGGATGCCTGGCCCTGGTC	ACACGGCAGGGATGCCTGGCCCTGGTC	.	0	0.13	SB	NO	NO	1	262	1	2	NO
chr8	23103383	23103410	RRSPWLPRA	STRG.17406.1	+	AK11_CRC01	NA	INTRON	4	93.8	1	23102697	23103558	377	6	48.2	2.91	Protein_ref	29	29	RRSPWLPRA	AGGCGGTCCCCCTGGCTGCCCCGAGCC	AGGCGGTCCCCCTGGCTGCCCCGAGCC	.	0	0.36	SB	NO	NO	1	262	1	2	NO
chr8	90095364	90095391	NPLSSCSLL	STRG.17965.2	-	AK11_CRC01	NA	INTERGENIC	12	75.8	1	90095289	90095470	182	0.1	5665.4	358.83	Protein_ref	122	140	NPLSSCSLL	AATCCCCTGTCCTCCTGCTCTTTGCTC	AATCCCCTGTCCTCCTGCTCTTTGCTC	ERV_3971180_HERVH-int,LTR7Y	27	0.42	SB	NO	ERV	1	262	1	3	NO
chr8	90095379	90095406	LPWEINPLS	STRG.17965.2	-	AK11_CRC01	NA	INTERGENIC	12	75.8	1	90095289	90095470	182	0.1	5665.4	358.83	Protein_ref	170	176	LPWEINPLS	CTCCCTTGGGAGATAAATCCCCTGTCC	CTCCCTTGGGAGATAAATCCCCTGTCC	ERV_3971180_HERVH-int,LTR7Y	27	0.73	WB	NO	ERV	1	262	1	2	YES
chr8	90095382	90095409	DLPWEINPL	STRG.17965.2	-	AK11_CRC01	NA	INTERGENIC	12	75.8	1	90095289	90095470	182	0.1	5665.4	358.83	Protein_ref	168	172	DLPWEINPL	GACCTCCCTTGGGAGATAAATCCCCTG	GACCTCCCTTGGGAGATAAATCCCCTG	ERV_3971180_HERVH-int,LTR7Y	27	2024-02-01	WB	NO	ERV	1	262	1	2	NO
chr8	90095391	90095418	RSGDLPWEI	STRG.17965.2	-	AK11_CRC01	NA	INTERGENIC	12	75.8	1	90095289	90095470	182	0.1	5665.4	358.83	Protein_ref	168	172	RSGDLPWEI	AGATCAGGGGACCTCCCTTGGGAGATA	AGATCAGGGGACCTCCCTTGGGAGATA	ERV_3971180_HERVH-int,LTR7Y	27	0.58	WB	NO	ERV	1	262	1	2	NO
chr8	90093401	90093428	AKLPVTLTV	STRG.17965.7	-	AK11_CRC01	NA	INTERGENIC	12	1.7	6.3	90093398	90093484	87	0	828.1	8.05	Protein_ref	156	160	AKLPVTLTV	GCCAAGCTTCCGGTAACTCTCACAGTG	GCCAAGCTTCCGGTAACTCTCACAGTG	ERV_3971180_HERVH-int,LTR7Y	27	0.41	SB	NO	ERV	1	262	1	2	NO
chr8	99943815	99943842	MTFHHCDLF	STRG.18083.1	+	AK11_CRC01	NA	INTERGENIC	2	20.3	1	99943798	99943961	164	0.3	200.5	12.71	No_ref	137	137	MTFHHCDLF	ATGACATTCCACCATTGTGATTTGTTC	ATGACATTCCACCATTGTGATTTGTTC	ERV_3876194_LTR7,HERVH-int	27	0.12	SB	NO	ERV	1	262	1	3	NO
chr8	99943818	99943845	TFHHCDLFL	STRG.18083.1	+	AK11_CRC01	NA	INTERGENIC	2	20.3	1	99943798	99943961	164	0.3	200.5	12.71	No_ref	145	145	TFHHCDLFL	ACATTCCACCATTGTGATTTGTTCCTG	ACATTCCACCATTGTGATTTGTTCCTG	ERV_3876194_LTR7,HERVH-int	27	2024-06-01	WB	NO	ERV	1	262	1	5	NO
chr8	99949301	99949328	TFHHGDLFL	STRG.18083.1	+	AK11_CRC01	('T', 12)	INTERGENIC	2	20.3	1	99946131	99949557	3427	5.8	209.7	12.71	No_ref	1	4	TFHHCDLFL	ACATTCCACCATTGTGATTTGTTCCTG	ACATTCCACCATGGTGATTTGTTCCTG	ERV_3876194_LTR7,HERVH-int	27	1	WB	SNP	ERV	1	262	1	2	NO
chr8	99944101	99944128	LFTQTRMKF	STRG.18083.2	+	AK11_CRC01	NA	INTERGENIC	2	79.7	0.7	99944004	99944270	267	0.5	547	49.77	No_ref	70	70	LFTQTRMKF	CTCTTCACACAGACGCGCATGAAATTT	CTCTTCACACAGACGCGCATGAAATTT	ERV_3876194_LTR7,HERVH-int	27	2024-03-01	WB	NO	ERV	1	262	1	5	YES
chr8	99944110	99944137	QTRMKFGAV	STRG.18083.2	+	AK11_CRC01	NA	INTERGENIC	2	79.7	0.7	99944004	99944270	267	0.5	547	49.77	No_ref	73	75	QTRMKFGAV	CAGACGCGCATGAAATTTGGTGCTGTG	CAGACGCGCATGAAATTTGGTGCTGTG	ERV_3876194_LTR7,HERVH-int	27	2024-06-01	WB	NO	ERV	1	262	1	4	YES
chr8	99944164	99944191	DQSPVLLFF	STRG.18083.2	+	AK11_CRC01	NA	INTERGENIC	2	79.7	0.7	99944004	99944270	267	0.5	547	49.77	No_ref	75	77	DQSPVLLFF	GATCAATCCCCTGTCCTCCTGTTCTTT	GATCAATCCCCTGTCCTCCTGTTCTTT	ERV_3876194_LTR7,HERVH-int	27	0.77	WB	NO	ERV	1	262	1	6	YES
chr8	115213494	115213521	MEGGSLPIV	STRG.18199.1	-	AK11_CRC01	NA	INTRON	1	100	0.3	115213372	115213603	232	4.4	12.9	2.81	No_ref	4	4	MEGGSLPIV	ATGGAAGGTGGAAGCTTACCCATAGTG	ATGGAAGGTGGAAGCTTACCCATAGTG	.	0	0.63	WB	NO	NO	1	262	1	2	YES
chr8	115213497	115213524	GMEGGSLPI	STRG.18199.1	-	AK11_CRC01	NA	INTRON	1	100	0.3	115213372	115213603	232	4.4	12.9	2.81	No_ref	4	4	GMEGGSLPI	GGAATGGAAGGTGGAAGCTTACCCATA	GGAATGGAAGGTGGAAGCTTACCCATA	.	0	0.76	WB	NO	NO	1	262	1	4	YES
chr8	143891777	143891804	STRPASAGM	STRG.18500.1	+	AK11_CRC01	NA	INTRON	2	79.4	1.2	143891765	143891916	99	6.3	20.9	1.08	No_ref	3	3	STRPASAGM	AGTACCAGACCTGCTAGTGCAGGGATG	AGTACCAGACCTGCTAGTGCAGGGATG	.	0	0.24	SB	NO	NO	1	262	1	2	YES
chr8	143891819	143891846	ASRGPGQGL	STRG.18500.1	+	AK11_CRC01	NA	INTRON	2	79.4	1.2	143891765	143891916	99	6.3	20.9	1.08	No_ref	17	18	ASRGPGQGL	GCATCCCGGGGGCCAGGCCAGGGCCTT	GCATCCCGGGGGCCAGGCCAGGGCCTT	.	0	2024-09-01	WB	NO	NO	1	262	1	2	YES
chr9	92818353	92818380	RRQQIVEFL	STRG.19484.1	+	AK11_CRC01	NA	INTERGENIC	7	28.6	1.4	92818318	92818424	73	7.3	73.9	3.16	No_ref	86	86	RRQQIVEFL	AGGAGACAGCAAATTGTGGAATTTCTG	AGGAGACAGCAAATTGTGGAATTTCTG	.	0	0.03	SB	NO	NO	1	262	1	3	NO
chr9	92818356	92818383	RQQIVEFLL	STRG.19484.1	+	AK11_CRC01	NA	INTERGENIC	7	28.6	1.4	92818318	92818424	73	7.3	73.9	3.16	No_ref	83	83	RQQIVEFLL	AGACAGCAAATTGTGGAATTTCTGTTG	AGACAGCAAATTGTGGAATTTCTGTTG	.	0	0.04	SB	NO	NO	1	262	1	3	NO
chr9	92818374	92818401	FLLKNQANL	STRG.19484.1	+	AK11_CRC01	NA	INTERGENIC	7	28.6	1.4	92818318	92818424	73	7.3	73.9	3.16	No_ref	77	79	FLLKNQANL	TTTCTGTTGAAGAACCAGGCAAATTTA	TTTCTGTTGAAGAACCAGGCAAATTTA	.	0	0.14	SB	NO	NO	1	262	1	3	NO
chr9	92819260	92819287	VQHNSSSIV	STRG.19484.1	+	AK11_CRC01	NA	INTERGENIC	7	28.6	1.5	92819242	92819379	105	10.6	78.5	3.16	No_ref	73	73	VQHNSSSIV	GTACAGCATAACTCATCAAGTATCGTC	GTACAGCATAACTCATCAAGTATCGTC	.	0	0.22	SB	NO	NO	1	262	1	2	NO
chr9	92819266	92819293	HNSSSIVSL	STRG.19484.1	+	AK11_CRC01	NA	INTERGENIC	7	28.6	1.5	92819242	92819379	105	10.6	78.5	3.16	No_ref	61	61	HNSSSIVSL	CATAACTCATCAAGTATCGTCAGCCTC	CATAACTCATCAAGTATCGTCAGCCTC	.	0	0.94	WB	NO	NO	1	262	1	2	NO
chr9	92819269	92819296	NSSSIVSLL	STRG.19484.1	+	AK11_CRC01	NA	INTERGENIC	7	28.6	1.5	92819242	92819379	105	10.6	78.5	3.16	No_ref	58	59	NSSSIVSLL	AACTCATCAAGTATCGTCAGCCTCCTC	AACTCATCAAGTATCGTCAGCCTCCTC	.	0	0.17	SB	NO	NO	1	262	1	3	NO
chr9	92819272	92819299	SSSIVSLLL	STRG.19484.1	+	AK11_CRC01	NA	INTERGENIC	7	28.6	1.5	92819242	92819379	105	10.6	78.5	3.16	No_ref	55	55	SSSIVSLLL	TCATCAAGTATCGTCAGCCTCCTCCTT	TCATCAAGTATCGTCAGCCTCCTCCTT	.	0	0.37	SB	NO	NO	1	262	1	3	NO
chr1	117210831	117210858	AMASLGQIL	STRG.2048.1	-	AK11_CRC01	NA	INTERGENIC	2	93.8	0.8	117210824	117210927	104	0.1	15.1	1.18	Protein_ref	23	23	AMASLGQIL	GCCATGGCTTCCCTGGGGCAGATCCTC	GCCATGGCTTCCCTGGGGCAGATCCTC	.	0	2024-03-01	WB	NO	NO	1	262	1	4	NO
chr1	117210843	117210870	EPSPAMASL	STRG.2048.1	-	AK11_CRC01	NA	INTERGENIC	2	93.8	0.8	117210824	117210927	104	0.1	15.1	1.18	Protein_ref	19	19	EPSPAMASL	GAACCTTCCCCAGCCATGGCTTCCCTG	GAACCTTCCCCAGCCATGGCTTCCCTG	.	0	0.6	WB	NO	NO	1	262	1	4	NO
chr1	117210852	117210879	IRWEPSPAM	STRG.2048.1	-	AK11_CRC01	NA	INTERGENIC	2	93.8	0.8	117210824	117210927	104	0.1	15.1	1.18	Protein_ref	17	17	IRWEPSPAM	ATACGCTGGGAACCTTCCCCAGCCATG	ATACGCTGGGAACCTTCCCCAGCCATG	.	0	0.08	SB	NO	NO	1	262	1	4	NO
chr10	42779125	42779152	SVWHITLEM	STRG.20792.1	+	AK11_CRC01	NA	INTERGENIC	2	7.2	0.4	42779089	42782998	3160	25.1	8.6	1.22	No_ref	5	5	SVWHITLEM	TCTGTTTGGCACATCACTTTGGAAATG	TCTGTTTGGCACATCACTTTGGAAATG	.	0	0.45	SB	NO	NO	1	262	1	2	YES
chr10	42779131	42779158	WHITLEMSI	STRG.20792.1	+	AK11_CRC01	NA	INTERGENIC	2	7.2	0.4	42779089	42782998	3160	25.1	8.6	1.22	No_ref	5	5	WHITLEMSI	TGGCACATCACTTTGGAAATGTCTATT	TGGCACATCACTTTGGAAATGTCTATT	.	0	2024-07-01	WB	NO	NO	1	262	1	2	YES
chr10	42779149	42779176	MSIKYPNGY	STRG.20792.1	+	AK11_CRC01	NA	INTERGENIC	2	7.2	0.4	42779089	42782998	3160	25.1	8.6	1.22	No_ref	6	7	MSIKYPNGY	ATGTCTATTAAATATCCAAATGGATAT	ATGTCTATTAAATATCCAAATGGATAT	.	0	0.13	SB	NO	NO	1	262	1	2	YES
chr10	42779152	42779179	SIKYPNGYV	STRG.20792.1	+	AK11_CRC01	NA	INTERGENIC	2	7.2	0.4	42779089	42782998	3160	25.1	8.6	1.22	No_ref	6	6	SIKYPNGYV	TCTATTAAATATCCAAATGGATATGTC	TCTATTAAATATCCAAATGGATATGTC	.	0	2024-08-01	WB	NO	NO	1	262	1	2	YES
chr10	42779155	42779182	IKYPNGYVM	STRG.20792.1	+	AK11_CRC01	NA	INTERGENIC	2	7.2	0.4	42779089	42782998	3160	25.1	8.6	1.22	No_ref	6	6	IKYPNGYVM	ATTAAATATCCAAATGGATATGTCATG	ATTAAATATCCAAATGGATATGTCATG	.	0	0.17	SB	NO	NO	1	262	1	2	YES
chr10	42779161	42779188	YPNGYVMEA	STRG.20792.1	+	AK11_CRC01	NA	INTERGENIC	2	7.2	0.4	42779089	42782998	3160	25.1	8.6	1.22	No_ref	6	6	YPNGYVMEA	TATCCAAATGGATATGTCATGGAGGCA	TATCCAAATGGATATGTCATGGAGGCA	.	0	0.26	SB	NO	NO	1	262	1	2	YES
chr10	93073910	93073937	WRGRSRRAM	STRG.21420.1	+	AK11_CRC01	NA	INTRON	4	93.9	1.2	93073893	93074123	185	2.3	41.6	2.18	Protein_ref	11	12	WRGRSRRAM	TGGCGCGGGAGGTCGCGGCGCGCCATG	TGGCGCGGGAGGTCGCGGCGCGCCATG	.	0	0.17	SB	NO	NO	1	262	1	2	NO
chr10	93073916	93073943	GRSRRAMGL	STRG.21420.1	+	AK11_CRC01	NA	INTRON	4	93.9	1.2	93073893	93074123	185	2.3	41.6	2.18	Protein_ref	24	25	GRSRRAMGL	GGGAGGTCGCGGCGCGCCATGGGGCTC	GGGAGGTCGCGGCGCGCCATGGGGCTC	.	0	0.18	SB	NO	NO	1	262	1	2	NO
chr10	93073922	93073949	SRRAMGLPA	STRG.21420.1	+	AK11_CRC01	NA	INTRON	4	93.9	1.2	93073893	93074123	185	2.3	41.6	2.18	Protein_ref	26	26	SRRAMGLPA	TCGCGGCGCGCCATGGGGCTCCCGGCG	TCGCGGCGCGCCATGGGGCTCCCGGCG	.	0	2024-03-01	WB	NO	NO	1	262	1	2	NO
chr10	93073925	93073952	RRAMGLPAL	STRG.21420.1	+	AK11_CRC01	NA	INTRON	4	93.9	1.2	93073893	93074123	185	2.3	41.6	2.18	Protein_ref	34	34	RRAMGLPAL	CGGCGCGCCATGGGGCTCCCGGCGCTG	CGGCGCGCCATGGGGCTCCCGGCGCTG	.	0	0.04	SB	NO	NO	1	262	1	2	NO
chr10	93073928	93073955	RAMGLPALL	STRG.21420.1	+	AK11_CRC01	NA	INTRON	4	93.9	1.2	93073893	93074123	185	2.3	41.6	2.18	Protein_ref	35	35	RAMGLPALL	CGCGCCATGGGGCTCCCGGCGCTGCTG	CGCGCCATGGGGCTCCCGGCGCTGCTG	.	0	0.18	SB	NO	NO	1	262	1	3	NO
chr11	1036631	1036658	TMVQRWLLL	STRG.22070.3	-	AK11_CRC01	NA	INTRON	5	6.8	0.4	1036604	1036711	108	0.7	7.5	1.03	Protein_ref	126	128	TMVQRWLLL	ACCATGGTCCAGCGGTGGCTGCTGCTG	ACCATGGTCCAGCGGTGGCTGCTGCTG	.	0	2024-04-01	WB	NO	NO	1	262	1	5	NO
chr11	1036634	1036661	CTMVQRWLL	STRG.22070.3	-	AK11_CRC01	NA	INTRON	5	6.8	0.4	1036604	1036711	108	0.7	7.5	1.03	Protein_ref	122	124	CTMVQRWLL	TGCACCATGGTCCAGCGGTGGCTGCTG	TGCACCATGGTCCAGCGGTGGCTGCTG	.	0	0.88	WB	NO	NO	1	262	1	3	NO
chr11	1036649	1036676	SSSPLCTMV	STRG.22070.3	-	AK11_CRC01	NA	INTRON	5	6.8	0.4	1036604	1036711	108	0.7	7.5	1.03	Protein_ref	106	114	SSSPLCTMV	AGCTCCTCTCCACTGTGCACCATGGTC	AGCTCCTCTCCACTGTGCACCATGGTC	.	0	0.73	WB	NO	NO	1	262	1	4	NO
chr11	1036652	1036679	ASSSPLCTM	STRG.22070.3	-	AK11_CRC01	NA	INTRON	5	6.8	0.4	1036604	1036711	108	0.7	7.5	1.03	Protein_ref	104	110	ASSSPLCTM	GCGAGCTCCTCTCCACTGTGCACCATG	GCGAGCTCCTCTCCACTGTGCACCATG	.	0	0.94	WB	NO	NO	1	262	1	4	NO
chr11	63529549	63529576	ARMRPGKRL	STRG.22857.1	+	AK11_CRC01	NA	INTRON	8	47.8	1.1	63529514	63529601	88	0.7	616.9	35.84	No_ref	128	134	ARMRPGKRL	GCCAGGATGAGGCCAGGAAAACGACTT	GCCAGGATGAGGCCAGGAAAACGACTT	.	0	0.16	SB	NO	NO	1	262	1	4	NO
chr11	63529567	63529594	KRLSQGNVI	STRG.22857.1	+	AK11_CRC01	NA	INTRON	8	47.8	1.1	63529514	63529601	88	0.7	616.9	35.84	No_ref	55	55	KRLSQGNVI	AAACGACTTTCACAAGGTAATGTCATC	AAACGACTTTCACAAGGTAATGTCATC	.	0	0.23	SB	NO	NO	1	262	1	4	NO
chr12	50057157	50057184	GRYVCLSPY	STRG.24764.1	+	AK11_CRC01	NA	INTERGENIC	6	3.7	1.3	50057098	50057916	198	0.3	26.4	1.22	No_ref	6	6	GRYVCLSPY	GGTCGGTATGTGTGTCTGTCTCCATAT	GGTCGGTATGTGTGTCTGTCTCCATAT	.	0	0.43	SB	NO	NO	1	262	1	2	YES
chr12	116495349	116495376	RQPCGNVPV	STRG.25717.1	-	AK11_CRC01	NA	INTRON	3	57.5	1.1	116495320	116495418	99	0.4	29.1	1.6	No_ref	43	51	RQPCGNVPV	CGACAGCCCTGTGGGAATGTCCCTGTG	CGACAGCCCTGTGGGAATGTCCCTGTG	ERV_977916_MLT1F1	27	0.2	SB	NO	ERV	1	262	1	2	YES
chr13	44577445	44577472	FMSAAPRRM	STRG.26416.8	-	AK11_CRC01	NA	INTERGENIC	12	0.5	2.4	44577057	44577573	202	6.3	50	1.27	No_ref	68	72	FMSAAPRRM	TTTATGTCTGCGGCGCCGAGGCGCATG	TTTATGTCTGCGGCGCCGAGGCGCATG	.	0	0.1	SB	NO	NO	1	262	1	2	YES
chr13	96984978	96985005	LRQGFTMLA	STRG.26734.1	+	AK11_CRC01	NA	INTERGENIC	1	100	1.1	96984920	96985569	650	0.3	23.6	1.34	No_ref	21	21	LRQGFTMLA	TTGAGACAGGGTTTCACCATGTTAGCC	TTGAGACAGGGTTTCACCATGTTAGCC	.	0	0.3	SB	NO	NO	1	262	1	2	NO
chr14	53849877	53849904	SFPNTQKVI	STRG.27433.6	-	AK11_CRC01	NA	INTERGENIC	6	34	1.5	53849722	53849970	249	0.2	114.5	4.8	No_ref	56	71	SFPNTQKVI	TCGTTTCCTAACACACAGAAAGTCATC	TCGTTTCCTAACACACAGAAAGTCATC	.	0	2024-01-01	WB	NO	NO	1	262	1	5	YES
chr14	53849880	53849907	SSFPNTQKV	STRG.27433.6	-	AK11_CRC01	NA	INTERGENIC	6	34	1.5	53849722	53849970	249	0.2	114.5	4.8	No_ref	53	68	SSFPNTQKV	TCTTCGTTTCCTAACACACAGAAAGTC	TCTTCGTTTCCTAACACACAGAAAGTC	.	0	0.05	SB	NO	NO	1	262	1	7	YES
chr14	53849898	53849925	ASFTEISSF	STRG.27433.6	-	AK11_CRC01	NA	INTERGENIC	6	34	1.5	53849722	53849970	249	0.2	114.5	4.8	No_ref	75	77	ASFTEISSF	GCTTCGTTCACTGAAATATCTTCGTTT	GCTTCGTTCACTGAAATATCTTCGTTT	.	0	0.81	WB	NO	NO	1	262	1	6	YES
chr14	53849907	53849934	AMPASFTEI	STRG.27433.6	-	AK11_CRC01	NA	INTERGENIC	6	34	1.5	53849722	53849970	249	0.2	114.5	4.8	No_ref	83	86	AMPASFTEI	GCCATGCCTGCTTCGTTCACTGAAATA	GCCATGCCTGCTTCGTTCACTGAAATA	.	0	0.8	WB	NO	NO	1	262	1	7	YES
chr14	53849916	53849943	KATAMPASF	STRG.27433.6	-	AK11_CRC01	NA	INTERGENIC	6	34	1.5	53849722	53849970	249	0.2	114.5	4.8	No_ref	74	77	KATAMPASF	AAGGCAACAGCCATGCCTGCTTCGTTC	AAGGCAACAGCCATGCCTGCTTCGTTC	.	0	2024-03-01	WB	NO	NO	1	262	1	7	YES
chr14	53849928	53849955	VSSMKATAM	STRG.27433.6	-	AK11_CRC01	NA	INTERGENIC	6	34	1.5	53849722	53849970	249	0.2	114.5	4.8	No_ref	77	80	VSSMKATAM	GTTAGTTCCATGAAGGCAACAGCCATG	GTTAGTTCCATGAAGGCAACAGCCATG	.	0	0.56	WB	NO	NO	1	262	1	7	YES
chr15	90002125	90002152	ARDSKFHPL	STRG.29470.2	+	AK11_CRC01	NA	INTRON	10	12	0.2	90001702	90002669	293	100	7.4	2.28	No_ref	16	18	ARDSKFHPL	GCCCGGGACTCAAAGTTTCACCCCCTC	GCCCGGGACTCAAAGTTTCACCCCCTC	.	0	0.23	SB	NO	NO	1	262	1	3	YES
chr15	90002140	90002167	FHPLAAPPL	STRG.29470.2	+	AK11_CRC01	NA	INTRON	10	12	0.2	90001702	90002669	293	100	7.4	2.28	No_ref	17	17	FHPLAAPPL	TTTCACCCCCTCGCCGCCCCGCCCCTA	TTTCACCCCCTCGCCGCCCCGCCCCTA	.	0	0.77	WB	NO	NO	1	262	1	4	YES
chr15	90002164	90002191	LRLPTNFIL	STRG.29470.2	+	AK11_CRC01	NA	INTRON	10	12	0.2	90001702	90002669	293	100	7.4	2.28	No_ref	11	12	LRLPTNFIL	CTACGGCTGCCCACAAACTTTATTCTC	CTACGGCTGCCCACAAACTTTATTCTC	.	0	0.04	SB	NO	NO	1	262	1	4	YES
chr15	90002170	90002197	LPTNFILGA	STRG.29470.2	+	AK11_CRC01	NA	INTRON	10	12	0.2	90001702	90002669	293	100	7.4	2.28	No_ref	9	9	LPTNFILGA	CTGCCCACAAACTTTATTCTCGGAGCG	CTGCCCACAAACTTTATTCTCGGAGCG	.	0	0.56	WB	NO	NO	1	262	1	4	YES
chr15	90002206	90002233	VARPSRPGV	STRG.29470.2	+	AK11_CRC01	NA	INTRON	10	12	0.2	90001702	90002669	293	100	7.4	2.28	No_ref	7	7	VARPSRPGV	GTTGCGCGTCCCAGCCGGCCGGGGGTG	GTTGCGCGTCCCAGCCGGCCGGGGGTG	.	0	2024-03-01	WB	NO	NO	1	262	1	2	YES
chr16	1300647	1300674	LGFPCAWTV	STRG.29684.1	-	AK11_CRC01	NA	INTERGENIC	10	11.4	0.9	1300589	1300744	156	2.6	45.8	3.12	No_ref	13	13	LGFPCAWTV	CTGGGATTCCCATGCGCGTGGACGGTG	CTGGGATTCCCATGCGCGTGGACGGTG	.	0	0.18	SB	NO	NO	1	262	1	3	NO
chr16	50395658	50395685	ILPPRPSKV	STRG.30634.2	-	AK11_CRC01	NA	INTERGENIC	3	59.2	0.9	50394935	50395739	805	0.3	34.1	2.32	No_ref	12	12	ILPPRPSKV	ATCCTCCCGCCTCGGCCTTCAAAAGTG	ATCCTCCCGCCTCGGCCTTCAAAAGTG	.	0	0.35	SB	NO	NO	1	262	1	2	YES
chr16	50395697	50395724	MLLRLVSNF	STRG.30634.2	-	AK11_CRC01	NA	INTERGENIC	3	59.2	0.9	50394935	50395739	805	0.3	34.1	2.32	No_ref	12	12	MLLRLVSNF	ATGTTACTCAGGCTGGTTTCAAACTTC	ATGTTACTCAGGCTGGTTTCAAACTTC	.	0	2024-06-01	WB	NO	NO	1	262	1	2	YES
chr16	50478262	50478289	HPLQGLLSV	STRG.30638.1	-	AK11_CRC01	NA	INTERGENIC	1	100	1.7	50478170	50478458	289	0.1	40.4	1.41	No_ref	59	60	HPLQGLLSV	CACCCTCTTCAGGGCCTCCTCTCTGTT	CACCCTCTTCAGGGCCTCCTCTCTGTT	ERV_1513465_MER52C	27	0.06	SB	NO	ERV	1	262	1	3	YES
chr16	50478268	50478295	RSHPLQGLL	STRG.30638.1	-	AK11_CRC01	NA	INTERGENIC	1	100	1.7	50478170	50478458	289	0.1	40.4	1.41	No_ref	62	62	RSHPLQGLL	AGGAGCCACCCTCTTCAGGGCCTCCTC	AGGAGCCACCCTCTTCAGGGCCTCCTC	ERV_1513465_MER52C	27	0.51	WB	NO	ERV	1	262	1	4	YES
chr16	50478271	50478298	ERSHPLQGL	STRG.30638.1	-	AK11_CRC01	NA	INTERGENIC	1	100	1.7	50478170	50478458	289	0.1	40.4	1.41	No_ref	62	62	ERSHPLQGL	GAGAGGAGCCACCCTCTTCAGGGCCTC	GAGAGGAGCCACCCTCTTCAGGGCCTC	ERV_1513465_MER52C	27	0.71	WB	NO	ERV	1	262	1	3	YES
chr16	50478280	50478307	LPVERSHPL	STRG.30638.1	-	AK11_CRC01	NA	INTERGENIC	1	100	1.7	50478170	50478458	289	0.1	40.4	1.41	No_ref	62	62	LPVERSHPL	TTGCCTGTGGAGAGGAGCCACCCTCTT	TTGCCTGTGGAGAGGAGCCACCCTCTT	ERV_1513465_MER52C	27	0.14	SB	NO	ERV	1	262	1	4	YES
chr16	50478298	50478325	QRRPNDLPV	STRG.30638.1	-	AK11_CRC01	NA	INTERGENIC	1	100	1.7	50478170	50478458	289	0.1	40.4	1.41	No_ref	55	55	QRRPNDLPV	CAGAGACGTCCAAATGACTTGCCTGTG	CAGAGACGTCCAAATGACTTGCCTGTG	ERV_1513465_MER52C	27	0.59	WB	NO	ERV	1	262	1	3	YES
chr16	50478334	50478361	RSTLSAEHI	STRG.30638.1	-	AK11_CRC01	NA	INTERGENIC	1	100	1.7	50478170	50478458	289	0.1	40.4	1.41	No_ref	58	59	RSTLSAEHI	AGGAGTACCCTCTCCGCTGAGCACATC	AGGAGTACCCTCTCCGCTGAGCACATC	ERV_1513465_MER52C	27	2024-08-01	WB	NO	ERV	1	262	1	2	YES
chr16	50478403	50478430	ARQRMARGL	STRG.30638.1	-	AK11_CRC01	NA	INTERGENIC	1	100	1.7	50478170	50478458	289	0.1	40.4	1.41	No_ref	10	10	ARQRMARGL	GCAAGGCAGAGGATGGCCAGAGGACTA	GCAAGGCAGAGGATGGCCAGAGGACTA	ERV_1513465_MER52C	27	0.24	SB	NO	ERV	1	262	1	3	YES
chr16	50478415	50478442	CSARARQRM	STRG.30638.1	-	AK11_CRC01	NA	INTERGENIC	1	100	1.7	50478170	50478458	289	0.1	40.4	1.41	No_ref	10	11	CSARARQRM	TGCTCAGCCAGAGCAAGGCAGAGGATG	TGCTCAGCCAGAGCAAGGCAGAGGATG	ERV_1513465_MER52C	27	2024-07-01	WB	NO	ERV	1	262	1	4	YES
chr16	50478621	50478648	WAEAGGSSV	STRG.30638.1	-	AK11_CRC01	NA	INTERGENIC	1	100	0.2	50478602	50478885	284	0.1	5.5	1.41	No_ref	8	9	WAEAGGSSV	TGGGCGGAAGCGGGGGGGTCTTCAGTA	TGGGCGGAAGCGGGGGGGTCTTCAGTA	ERV_1513465_MER52C	27	2024-03-01	WB	NO	ERV	1	262	1	4	YES
chr17	30116449	30116476	KLYQNYPLV	STRG.32111.1	+	AK11_CRC01	NA	INTRON	17	3.3	1.3	30116420	30117332	96	1.2	23.1	1.08	No_ref	2	3	KLYQNYPLV	AAACTTTATCAGAATTACCCGCTGGTT	AAACTTTATCAGAATTACCCGCTGGTT	.	0	0.06	SB	NO	NO	1	262	1	2	NO
chr17	41424502	41424529	YTMTSFYST	STRG.32446.1	-	AK11_CRC01	NA	INTERGENIC	2	80.1	1	41424032	41424585	554	1	20.8	1.22	Protein_ref	10	10	YTMTSFYST	TACACCATGACCTCCTTCTACAGCACC	TACACCATGACCTCCTTCTACAGCACC	.	0	2024-03-01	WB	NO	NO	1	262	1	2	NO
chr17	41424508	41424535	QPYTMTSFY	STRG.32446.1	-	AK11_CRC01	NA	INTERGENIC	2	80.1	1	41424032	41424585	554	1	20.8	1.22	Protein_ref	13	13	QPYTMTSFY	CAGCCCTACACCATGACCTCCTTCTAC	CAGCCCTACACCATGACCTCCTTCTAC	.	0	0.75	WB	NO	NO	1	262	1	2	NO
chr17	41424526	41424553	EAPVQPQPY	STRG.32446.1	-	AK11_CRC01	NA	INTERGENIC	2	80.1	1	41424032	41424585	554	1	20.8	1.22	Protein_ref	13	13	EAPVQPQPY	GAAGCTCCTGTGCAGCCTCAGCCCTAC	GAAGCTCCTGTGCAGCCTCAGCCCTAC	.	0	0.56	WB	NO	NO	1	262	1	2	NO
chr17	41440906	41440933	QPNTMTSSY	STRG.32447.1	-	AK11_CRC01	NA	INTERGENIC	2	85.6	0.6	41440430	41440983	554	1	10.5	1.14	Protein_ref	9	9	QPNTMTSSY	CAGCCCAACACCATGACCTCTTCCTAC	CAGCCCAACACCATGACCTCTTCCTAC	.	0	2024-09-01	WB	NO	NO	1	262	1	2	NO
chr17	81512884	81512911	RLSERSPYM	STRG.33458.1	-	AK11_CRC01	NA	INTRON	10	5.6	0.3	81512734	81512967	97	44.1	624.8	150.72	No_ref	2	3	RLSERSPYM	CGGCTTTCGGAAAGATCGCCATATATG	CGGCTTTCGGAAAGATCGCCATATATG	.	0	0.23	SB	NO	NO	1	262	1	2	NO
chr17	81512917	81512944	HVSLPGGPM	STRG.33458.1	-	AK11_CRC01	NA	INTRON	10	5.6	0.3	81512734	81512967	97	44.1	624.8	150.72	No_ref	2	3	HVSLPGGPM	CACGTGTCCCTGCCCGGCGGGCCAATG	CACGTGTCCCTGCCCGGCGGGCCAATG	.	0	0.25	SB	NO	NO	1	262	1	2	NO
chr17	81960888	81960915	AAMGRGVRV	STRG.33501.3	-	AK11_CRC01	NA	INTRON	4	8.7	0.8	81960587	81960921	48	1	98.2	7.99	Protein_ref	78	79	AAMGRGVRV	GCGGCCATGGGCCGAGGGGTGCGCGTG	GCGGCCATGGGCCGAGGGGTGCGCGTG	.	0	0.38	SB	NO	NO	1	262	1	5	NO
chr1	12166866	12166893	WSGRRPSSV	STRG.338.1	+	AK11_CRC01	NA	INTRON	4	4.3	0.5	12166796	12167169	141	0.8	25.4	3.16	No_ref	4	4	WSGRRPSSV	TGGTCGGGTCGGAGGCCCAGCAGCGTC	TGGTCGGGTCGGAGGCCCAGCAGCGTC	.	0	2024-06-01	WB	NO	NO	1	262	1	2	YES
chr18	73325092	73325119	SPVLLFFAL	STRG.34152.5	+	AK11_CRC01	NA	INTERGENIC	12	12.5	3.3	73324977	73325193	217	0	724.7	13.56	No_ref	76	76	SPVLLFFAL	TCCCCTGTACTCCTTTTCTTTGCCCTG	TCCCCTGTACTCCTTTTCTTTGCCCTG	ERV_1746613_HERVH-int,LTR7Y	27	0.53	WB	NO	ERV	1	262	1	3	YES
chr19	4402579	4402606	SRDPGSPNW	STRG.34452.1	+	AK11_CRC01	NA	INTRON	6	9.1	0.4	4402528	4402814	101	1.3	13.6	2.16	No_ref	2	3	SRDPGSPNW	TCACGTGACCCGGGCTCGCCCAATTGG	TCACGTGACCCGGGCTCGCCCAATTGG	.	0	2024-05-01	WB	NO	NO	1	262	1	2	NO
chr19	6604050	6604077	SAMVVCHFV	STRG.34541.1	-	AK11_CRC01	NA	INTRON	5	5.1	0.9	6603941	6604139	169	8.2	24.4	1.74	No_ref	24	24	SAMVVCHFV	TCAGCCATGGTGGTGTGTCACTTTGTA	TCAGCCATGGTGGTGTGTCACTTTGTA	ERV_1865955_MLT1J	12	0.2	SB	NO	ERV	1	262	1	2	YES
chr19	6604053	6604080	NSAMVVCHF	STRG.34541.1	-	AK11_CRC01	NA	INTRON	5	5.1	0.9	6603941	6604139	169	8.2	24.4	1.74	No_ref	20	20	NSAMVVCHF	AACTCAGCCATGGTGGTGTGTCACTTT	AACTCAGCCATGGTGGTGTGTCACTTT	ERV_1865955_MLT1J	15	0.56	WB	NO	ERV	1	262	1	2	YES
chr19	15832346	15832373	FRGGYSVPL	STRG.34910.2	-	AK11_CRC01	NA	INTRON	3	63.2	1.2	15831408	15832379	972	13.1	1374.5	72.46	No_ref	78	78	FRGGYSVPL	TTTAGAGGGGGATACTCAGTACCCCTT	TTTAGAGGGGGATACTCAGTACCCCTT	.	0	0.03	SB	NO	NO	1	262	1	2	NO
chr19	48270085	48270112	LSFPTQPTC	STRG.35809.1	+	AK11_CRC01	NA	INTERGENIC	24	2.4	14.4	48270081	48270219	139	1.1	407.9	1.73	Protein_ref	5	5	LSFPTQPTC	CTCTCTTTTCCAACTCAGCCCACTTGC	CTCTCTTTTCCAACTCAGCCCACTTGC	ERV_1847697_LTR7C	27	2024-05-01	WB	NO	ERV	1	262	1	2	YES
chr19	48270112	48270139	TQVNKQPLL	STRG.35809.1	+	AK11_CRC01	NA	INTERGENIC	24	2.4	14.4	48270081	48270219	139	1.1	407.9	1.73	Protein_ref	69	70	TQVNKQPLL	ACCCAAGTGAATAAACAGCCTTTGTTG	ACCCAAGTGAATAAACAGCCTTTGTTG	ERV_1847697_LTR7C	27	0.94	WB	NO	ERV	1	262	1	2	YES
chr19	48270115	48270142	QVNKQPLLL	STRG.35809.1	+	AK11_CRC01	NA	INTERGENIC	24	2.4	14.4	48270081	48270219	139	1.1	407.9	1.73	Protein_ref	69	70	QVNKQPLLL	CAAGTGAATAAACAGCCTTTGTTGCTT	CAAGTGAATAAACAGCCTTTGTTGCTT	ERV_1847697_LTR7C	27	2024-05-01	WB	NO	ERV	1	262	1	2	YES
chr19	48270127	48270154	QPLLLTQSL	STRG.35809.1	+	AK11_CRC01	NA	INTERGENIC	24	2.4	14.4	48270081	48270219	139	1.1	407.9	1.73	Protein_ref	80	81	QPLLLTQSL	CAGCCTTTGTTGCTTACACAAAGCCTG	CAGCCTTTGTTGCTTACACAAAGCCTG	ERV_1847697_LTR7C	27	0.62	WB	NO	ERV	1	262	1	3	YES
chr19	48270154	48270181	FRWSSIRTR	STRG.35809.1	+	AK11_CRC01	NA	INTERGENIC	24	2.4	14.4	48270081	48270219	139	1.1	407.9	1.73	Protein_ref	81	86	FRWSSIRTR	TTTAGGTGGTCTTCTATACGGACACGC	TTTAGGTGGTCTTCTATACGGACACGC	ERV_1847697_LTR7C	27	0.59	WB	NO	ERV	1	262	1	3	YES
chr19	48271284	48271311	RKPASGRSL	STRG.35809.1	+	AK11_CRC01	NA	INTERGENIC	24	2.4	0.2	48271245	48271449	137	1.1	5.4	1.73	Protein_ref	32	36	RKPASGRSL	AGGAAGCCAGCAAGCGGCCGGAGTCTC	AGGAAGCCAGCAAGCGGCCGGAGTCTC	.	0	0.8	WB	NO	NO	1	262	1	3	YES
chr19	48271308	48271335	LRSPQGGAL	STRG.35809.1	+	AK11_CRC01	NA	INTERGENIC	24	2.4	0.2	48271245	48271449	137	1.1	5.4	1.73	Protein_ref	74	74	LRSPQGGAL	CTCCGGAGCCCGCAAGGAGGCGCGTTG	CTCCGGAGCCCGCAAGGAGGCGCGTTG	.	0	0.15	SB	NO	NO	1	262	1	4	YES
chr19	50999111	50999138	SRIQRAPRL	STRG.35963.12	-	AK11_CRC01	NA	INTRON	17	4.5	1.9	50998953	50999235	283	14	172.6	5.49	No_ref	67	67	SRIQRAPRL	TCCAGAATCCAGAGAGCCCCTCGCCTT	TCCAGAATCCAGAGAGCCCCTCGCCTT	.	0	0.03	SB	NO	NO	1	262	1	3	NO
chr19	50999156	50999183	WTPKSGPPM	STRG.35963.12	-	AK11_CRC01	NA	INTRON	17	4.5	1.9	50998953	50999235	283	14	172.6	5.49	No_ref	59	60	WTPKSGPPM	TGGACCCCAAAATCTGGACCTCCAATG	TGGACCCCAAAATCTGGACCTCCAATG	.	0	0.34	SB	NO	NO	1	262	1	2	NO
chr20	12345439	12345466	DQSPILLLF	STRG.36400.1	-	AK11_CRC01	NA	INTERGENIC	5	27.7	1.4	12345360	12345605	246	0	308.4	13.73	No_ref	70	71	DQSPILLLF	GATCAATCCCCCATCCTCCTGCTCTTT	GATCAATCCCCCATCCTCCTGCTCTTT	ERV_2331656_HERVH-int,LTR7Y	27	0.73	WB	NO	ERV	1	262	1	2	YES
chr20	12345493	12345520	RTCMKFGAV	STRG.36400.1	-	AK11_CRC01	('T', 8)	INTERGENIC	5	27.7	1.4	12345360	12345605	246	0	308.4	13.73	No_ref	79	80	RTCMKFGAV	CGGACGTGTATGAAATTTGGTGCCGTG	CGGACGTGCATGAAATTTGGTGCCGTG	ERV_2331656_HERVH-int,LTR7Y	27	2024-08-01	WB	SNP	ERV	1	262	1	2	YES
chr22	16611519	16611546	ISQSTFSRV	STRG.37767.1	-	AK11_CRC01	NA	INTERGENIC	1	100	1.1	16611409	16611597	189	0.5	34.3	1.89	No_ref	96	99	ISQSTFSRV	ATCTCACAAAGTACATTCTCAAGGGTG	ATCTCACAAAGTACATTCTCAAGGGTG	.	0	2024-01-01	WB	NO	NO	1	262	1	2	YES
chr22	26887252	26887279	NTMMDRLAV	STRG.38084.1	+	AK11_CRC01	('T', 23)	INTRON	1	100	0.8	26887195	26887324	130	0.8	36.5	2.88	No_ref	20	23	NTMMDRLAV	AACACCATGATGGACAGGCTTGCTGTA	AACACCATGATGGACAGGCTTGCCGTA	.	0	2024-03-01	WB	SNP	NO	1	262	1	2	YES
chr22	26887264	26887291	DRLAVSCTL	STRG.38084.1	+	AK11_CRC01	('T', 11)	INTRON	1	100	0.8	26887195	26887324	130	0.8	36.5	2.88	No_ref	9	15	DRLAVSCTL	GACAGGCTTGCTGTAAGTTGCACCCTT	GACAGGCTTGCCGTAAGTTGCACCCTT	.	0	0.68	WB	SNP	NO	1	262	1	2	YES
chr22	26887288	26887315	LRNWAFSAT	STRG.38084.1	+	AK11_CRC01	('A', 20)	INTRON	1	100	0.8	26887195	26887324	130	0.8	36.5	2.88	No_ref	4	7	LRNWAFSAT	CTTAGGAACTGGGCGTTTTCAGCCACC	CTTAGGAACTGGGCGTTTTCGGCCACC	.	0	2024-05-01	WB	SNP	NO	1	262	1	2	YES
chrX	37905899	37905926	MGRLETASL	STRG.38987.3	+	AK11_CRC01	NA	INTRON	17	5.9	0.4	37905781	37906140	279	3.9	8.9	1.33	No_ref	7	8	MGRLETASL	ATGGGGCGCCTGGAGACCGCGTCTCTC	ATGGGGCGCCTGGAGACCGCGTCTCTC	.	0	2024-07-01	WB	NO	NO	1	262	1	2	YES
chrX	153647229	153647256	EAAGARAAR	STRG.40090.1	+	AK11_CRC01	NA	INTRON	1	100	1.4	153647203	153647425	223	4.2	53.1	2.35	Protein_ref	33	35	EAAGARAAR	GAAGCGGCCGGTGCGCGGGCTGCGCGG	GAAGCGGCCGGTGCGCGGGCTGCGCGG	.	0	0.91	WB	NO	NO	1	262	1	2	YES
chrX	153647283	153647310	EPAPPPRPL	STRG.40090.1	+	AK11_CRC01	NA	INTRON	1	100	1.4	153647203	153647425	223	4.2	53.1	2.35	Protein_ref	49	50	EPAPPPRPL	GAGCCTGCACCGCCGCCCCGCCCTCTC	GAGCCTGCACCGCCGCCCCGCCCTCTC	.	0	0.87	WB	NO	NO	1	262	1	3	YES
chrX	153647352	153647379	SRSAVAVAV	STRG.40090.1	+	AK11_CRC01	NA	INTRON	1	100	1.4	153647203	153647425	223	4.2	53.1	2.35	Protein_ref	46	46	SRSAVAVAV	TCGCGTTCCGCCGTGGCAGTGGCCGTG	TCGCGTTCCGCCGTGGCAGTGGCCGTG	.	0	0.04	SB	NO	NO	1	262	1	3	YES
chr1	17249113	17249140	ATAKSNTSM	STRG.455.1	+	AK11_CRC01	NA	INTERGENIC	1	100	0.8	17249098	17249229	132	1	44.3	3.36	Protein_ref	20	20	ATAKSNTSM	GCCACAGCTAAGTCCAACACCAGCATG	GCCACAGCTAAGTCCAACACCAGCATG	.	0	0.71	WB	NO	NO	1	262	1	3	YES
chr1	17249119	17249146	AKSNTSMSL	STRG.455.1	+	AK11_CRC01	NA	INTERGENIC	1	100	0.8	17249098	17249229	132	1	44.3	3.36	Protein_ref	25	26	AKSNTSMSL	GCTAAGTCCAACACCAGCATGTCGCTG	GCTAAGTCCAACACCAGCATGTCGCTG	.	0	0.94	WB	NO	NO	1	262	1	4	YES
chr1	17249131	17249158	TSMSLQRIV	STRG.455.1	+	AK11_CRC01	NA	INTERGENIC	1	100	0.8	17249098	17249229	132	1	44.3	3.36	Protein_ref	35	35	TSMSLQRIV	ACCAGCATGTCGCTGCAGAGAATCGTG	ACCAGCATGTCGCTGCAGAGAATCGTG	.	0	0.28	SB	NO	NO	1	262	1	4	YES
chr2	57193744	57193771	YQKMKGIEI	STRG.4655.1	-	AK11_CRC01	NA	INTERGENIC	1	100	1.3	57193695	57193862	168	0.1	80.8	3.68	No_ref	64	69	YQKMKGIEI	TACCAGAAAATGAAAGGAATTGAAATT	TACCAGAAAATGAAAGGAATTGAAATT	.	0	0.29	SB	NO	NO	1	262	1	4	YES
chr2	57193750	57193777	CLYQKMKGI	STRG.4655.1	-	AK11_CRC01	NA	INTERGENIC	1	100	1.3	57193695	57193862	168	0.1	80.8	3.68	No_ref	47	51	CLYQKMKGI	TGTCTCTACCAGAAAATGAAAGGAATT	TGTCTCTACCAGAAAATGAAAGGAATT	.	0	2024-05-01	WB	NO	NO	1	262	1	2	YES
chr2	57193777	57193804	GSTDKTCLF	STRG.4655.1	-	AK11_CRC01	('A', 17)	INTERGENIC	1	100	1.3	57193695	57193862	168	0.1	80.8	3.68	No_ref	16	17	GSTDKTCLF	GGGTCCACGGATAAAACATGTCTCTTT	GGGTCCACGGATAAAACGTGTCTCTTT	.	0	2024-07-01	WB	SNP	NO	1	262	1	3	YES
chr2	57193825	57193852	HQGKAAFPV	STRG.4655.1	-	AK11_CRC01	NA	INTERGENIC	1	100	1.3	57193695	57193862	168	0.1	80.8	3.68	No_ref	8	8	HQGKAAFPV	CACCAAGGGAAGGCTGCCTTCCCAGTC	CACCAAGGGAAGGCTGCCTTCCCAGTC	.	0	0.02	SB	NO	NO	1	262	1	3	YES
chr2	58118676	58118703	MKFGAMTRI	STRG.4665.1	-	AK11_CRC01	NA	INTRON	4	26.4	1.2	58118552	58118791	240	0.3	56	2.77	No_ref	231	243	MKFGAMTRI	ATGAAATTTGGTGCCATGACTCGGATC	ATGAAATTTGGTGCCATGACTCGGATC	ERV_2153275_MER39B	10	0.19	SB	NO	ERV	1	262	1	3	YES
chr2	58118685	58118712	RTHMKFGAM	STRG.4665.1	-	AK11_CRC01	NA	INTRON	4	26.4	1.2	58118552	58118791	240	0.3	56	2.77	No_ref	237	246	RTHMKFGAM	CGGACACACATGAAATTTGGTGCCATG	CGGACACACATGAAATTTGGTGCCATG	ERV_2153275_MER39B	10	0.46	SB	NO	ERV	1	262	1	3	YES
chr2	58118694	58118721	LFTRTHMKF	STRG.4665.1	-	AK11_CRC01	NA	INTRON	4	26.4	1.2	58118552	58118791	240	0.3	56	2.77	No_ref	240	246	LFTRTHMKF	CTCTTCACACGGACACACATGAAATTT	CTCTTCACACGGACACACATGAAATTT	ERV_2153275_MER39B	3	2024-05-01	WB	NO	ERV	1	262	1	3	YES
chr2	58118715	58118742	TQSLFGSLF	STRG.4665.1	-	AK11_CRC01	NA	INTRON	4	26.4	1.2	58118552	58118791	240	0.3	56	2.77	No_ref	219	225	TQSLFGSLF	ACACAAAGCCTGTTTGGTAGTCTCTTC	ACACAAAGCCTGTTTGGTAGTCTCTTC	ERV_2153274_HERVH-int,LTR7Y	27	2024-05-01	WB	NO	ERV	1	262	1	3	YES
chr2	58118718	58118745	LTQSLFGSL	STRG.4665.1	-	AK11_CRC01	NA	INTRON	4	26.4	1.2	58118552	58118791	240	0.3	56	2.77	No_ref	216	222	LTQSLFGSL	CTCACACAAAGCCTGTTTGGTAGTCTC	CTCACACAAAGCCTGTTTGGTAGTCTC	ERV_2153274_HERVH-int,LTR7Y	27	2024-08-01	WB	NO	ERV	1	262	1	3	YES
chr2	190648563	190648590	DLAGVLFEI	STRG.6190.1	+	AK11_CRC01	NA	INTRON	10	8.6	0.9	190648507	190649982	151	14.5	44.8	3.14	No_ref	8	10	DLAGVLFEI	GATTTGGCGGGTGTGCTCTTTGAAATA	GATTTGGCGGGTGTGCTCTTTGAAATA	.	0	0.68	WB	NO	NO	1	262	1	2	YES
chr2	232378751	232378778	YSMPRIPAS	STRG.6741.1	+	AK11_CRC01	NA	INTRON	11	4.3	0.1	232378724	232378878	155	1.4	22.8	19.26	Protein_ref	28	28	YSMPRIPAS	TACTCCATGCCCAGAATTCCTGCCTCG	TACTCCATGCCCAGAATTCCTGCCTCG	.	0	2024-03-01	WB	NO	NO	1	262	1	4	YES
chr2	232378757	232378784	MPRIPASPL	STRG.6741.1	+	AK11_CRC01	NA	INTRON	11	4.3	0.1	232378724	232378878	155	1.4	22.8	19.26	Protein_ref	32	32	MPRIPASPL	ATGCCCAGAATTCCTGCCTCGCCACTG	ATGCCCAGAATTCCTGCCTCGCCACTG	.	0	0.21	SB	NO	NO	1	262	1	4	YES
chr2	238947865	238947892	TTVMRFEAY	STRG.6854.1	-	AK11_CRC01	NA	INTERGENIC	2	71.7	0.8	238947731	238948036	306	0.5	16.7	1.24	No_ref	31	31	TTVMRFEAY	ACAACAGTGATGAGATTTGAGGCCTAC	ACAACAGTGATGAGATTTGAGGCCTAC	.	0	0.03	SB	NO	NO	1	262	1	2	NO
chr2	238947874	238947901	LIRTTVMRF	STRG.6854.1	-	AK11_CRC01	NA	INTERGENIC	2	71.7	0.8	238947731	238948036	306	0.5	16.7	1.24	No_ref	29	30	LIRTTVMRF	CTTATAAGGACAACAGTGATGAGATTT	CTTATAAGGACAACAGTGATGAGATTT	.	0	2024-02-01	WB	NO	NO	1	262	1	2	NO
chr2	238947880	238947907	SPLIRTTVM	STRG.6854.1	-	AK11_CRC01	NA	INTERGENIC	2	71.7	0.8	238947731	238948036	306	0.5	16.7	1.24	No_ref	28	29	SPLIRTTVM	TCTCCTCTTATAAGGACAACAGTGATG	TCTCCTCTTATAAGGACAACAGTGATG	.	0	0.64	WB	NO	NO	1	262	1	2	NO
chr3	14402260	14402287	HSSLQTPPL	STRG.7105.1	-	AK11_CRC01	NA	INTERGENIC	1	100	1	14400661	14402570	1319	5.6	28	1.69	No_ref	28	28	HSSLQTPPL	CACAGCAGCCTCCAAACTCCACCGCTC	CACAGCAGCCTCCAAACTCCACCGCTC	.	0	2024-08-01	WB	NO	NO	1	262	1	2	NO
chr3	14402287	14402314	RPDPPSPFL	STRG.7105.1	-	AK11_CRC01	NA	INTERGENIC	1	100	1	14400661	14402570	1319	5.6	28	1.69	No_ref	23	23	RPDPPSPFL	CGACCCGACCCGCCTAGTCCTTTCCTT	CGACCCGACCCGCCTAGTCCTTTCCTT	.	0	0.96	WB	NO	NO	1	262	1	2	NO
chr3	14402290	14402317	TRPDPPSPF	STRG.7105.1	-	AK11_CRC01	NA	INTERGENIC	1	100	1	14400661	14402570	1319	5.6	28	1.69	No_ref	19	19	TRPDPPSPF	ACCCGACCCGACCCGCCTAGTCCTTTC	ACCCGACCCGACCCGCCTAGTCCTTTC	.	0	0.21	SB	NO	NO	1	262	1	2	NO
chr3	14402350	14402377	VARCGSPPW	STRG.7105.1	-	AK11_CRC01	NA	INTERGENIC	1	100	1	14400661	14402570	1319	5.6	28	1.69	No_ref	20	20	VARCGSPPW	GTTGCCAGGTGCGGCAGCCCGCCCTGG	GTTGCCAGGTGCGGCAGCCCGCCCTGG	.	0	2024-08-01	WB	NO	NO	1	262	1	2	NO
chr3	14402371	14402398	HAARRTFVA	STRG.7105.1	-	AK11_CRC01	NA	INTERGENIC	1	100	1	14400661	14402570	1319	5.6	28	1.69	No_ref	11	11	HAARRTFVA	CATGCCGCGCGGCGAACGTTCGTTGCC	CATGCCGCGCGGCGAACGTTCGTTGCC	.	0	2024-03-01	WB	NO	NO	1	262	1	2	NO
chr3	14402377	14402404	HPHAARRTF	STRG.7105.1	-	AK11_CRC01	NA	INTERGENIC	1	100	1	14400661	14402570	1319	5.6	28	1.69	No_ref	11	11	HPHAARRTF	CACCCTCATGCCGCGCGGCGAACGTTC	CACCCTCATGCCGCGCGGCGAACGTTC	.	0	2024-07-01	WB	NO	NO	1	262	1	2	NO
chr3	14402389	14402416	SARAHPHAA	STRG.7105.1	-	AK11_CRC01	NA	INTERGENIC	1	100	1	14400661	14402570	1319	5.6	28	1.69	No_ref	11	12	SARAHPHAA	AGCGCGCGCGCACACCCTCATGCCGCG	AGCGCGCGCGCACACCCTCATGCCGCG	.	0	2024-04-01	WB	NO	NO	1	262	1	2	NO
chr3	54639729	54639756	MKFGAVTWI	STRG.7737.1	-	AK11_CRC01	('C', 21)	INTERGENIC	1	100	1.6	54639605	54639799	195	0.4	68.4	2.57	No_ref	53	56	MKFGAVTRI	ATGAAATTTGGTGCCGTGACTCGGATC	ATGAAATTTGGTGCCGTGACTTGGATC	ERV_2700836_LTR7,HERVH-int	27	0.13	SB	SNP	ERV	1	262	1	3	NO
chr3	54639738	54639765	RTRMKFGAV	STRG.7737.1	-	AK11_CRC01	('G', 5)	INTERGENIC	1	100	1.6	54639605	54639799	195	0.4	68.4	2.57	No_ref	52	55	RTRMKFGAV	CGGACGCGCATGAAATTTGGTGCCGTG	CGGACACGCATGAAATTTGGTGCCGTG	ERV_2700836_LTR7,HERVH-int	27	0.9	WB	SNP	ERV	1	262	1	2	NO
chr1	32013720	32013747	KARVGRRLL	STRG.835.1	+	AK11_CRC01	NA	INTRON	5	1	0.8	32013588	32014377	280	1.7	19.6	1.52	No_ref	6	6	KARVGRRLL	AAAGCCAGAGTCGGGAGGCGACTTCTC	AAAGCCAGAGTCGGGAGGCGACTTCTC	.	0	2024-05-01	WB	NO	NO	1	262	1	4	NO
chr1	32013795	32013822	SPRRNPRAV	STRG.835.1	+	AK11_CRC01	NA	INTRON	5	1	0.8	32013588	32014377	280	1.7	19.6	1.52	No_ref	16	16	SPRRNPRAV	TCTCCGCGGAGAAACCCAAGGGCGGTG	TCTCCGCGGAGAAACCCAAGGGCGGTG	.	0	2024-07-01	WB	NO	NO	1	262	1	4	NO
chr1	32013801	32013828	RRNPRAVPV	STRG.835.1	+	AK11_CRC01	NA	INTRON	5	1	0.8	32013588	32014377	280	1.7	19.6	1.52	No_ref	16	16	RRNPRAVPV	CGGAGAAACCCAAGGGCGGTGCCGGTG	CGGAGAAACCCAAGGGCGGTGCCGGTG	.	0	0.03	SB	NO	NO	1	262	1	5	NO
chr6	137201025	137201052	SQVTIKMEY	STRG.11496.1	+	AK11_CRC13	NA	INTERGENIC	1	100	1.1	137201017	137202600	1584	0.6	22.2	1.65	No_ref	3	3	SQVTIKMEY	TCACAAGTTACAATTAAGATGGAATAC	TCACAAGTTACAATTAAGATGGAATAC	.	0	0.33	SB	NO	NO	13	262	1	2	NO
chr6	137201031	137201058	VTIKMEYCY	STRG.11496.1	+	AK11_CRC13	NA	INTERGENIC	1	100	1.1	137201017	137202600	1584	0.6	22.2	1.65	No_ref	5	5	VTIKMEYCY	GTTACAATTAAGATGGAATACTGCTAT	GTTACAATTAAGATGGAATACTGCTAT	.	0	2024-05-01	WB	NO	NO	13	262	1	2	NO
chr6	137201034	137201061	TIKMEYCYY	STRG.11496.1	+	AK11_CRC13	NA	INTERGENIC	1	100	1.1	137201017	137202600	1584	0.6	22.2	1.65	No_ref	5	5	TIKMEYCYY	ACAATTAAGATGGAATACTGCTATTAT	ACAATTAAGATGGAATACTGCTATTAT	.	0	0.81	WB	NO	NO	13	262	1	2	NO
chr6	137201037	137201064	IKMEYCYYL	STRG.11496.1	+	AK11_CRC13	NA	INTERGENIC	1	100	1.1	137201017	137202600	1584	0.6	22.2	1.65	No_ref	5	5	IKMEYCYYL	ATTAAGATGGAATACTGCTATTATCTA	ATTAAGATGGAATACTGCTATTATCTA	.	0	2024-05-01	WB	NO	NO	13	262	1	2	NO
chr6	137201049	137201076	YCYYLSKSL	STRG.11496.1	+	AK11_CRC13	NA	INTERGENIC	1	100	1.1	137201017	137202600	1584	0.6	22.2	1.65	No_ref	7	8	YCYYLSKSL	TACTGCTATTATCTATCAAAAAGTCTT	TACTGCTATTATCTATCAAAAAGTCTT	.	0	0.36	SB	NO	NO	13	262	1	2	NO
chr6	137201058	137201085	YLSKSLSAI	STRG.11496.1	+	AK11_CRC13	NA	INTERGENIC	1	100	1.1	137201017	137202600	1584	0.6	22.2	1.65	No_ref	8	8	YLSKSLSAI	TATCTATCAAAAAGTCTTAGTGCCATT	TATCTATCAAAAAGTCTTAGTGCCATT	.	0	0.46	SB	NO	NO	13	262	1	2	NO
chr6	137201061	137201088	LSKSLSAIL	STRG.11496.1	+	AK11_CRC13	NA	INTERGENIC	1	100	1.1	137201017	137202600	1584	0.6	22.2	1.65	No_ref	8	8	LSKSLSAIL	CTATCAAAAAGTCTTAGTGCCATTCTT	CTATCAAAAAGTCTTAGTGCCATTCTT	.	0	0.37	SB	NO	NO	13	262	1	2	NO
chr8	90095382	90095409	DLPWEINPL	STRG.14173.1	-	AK11_CRC13	NA	INTERGENIC	11	67.7	1.3	90095289	90095470	182	0.1	71.9	4.41	Protein_ref	81	82	DLPWEINPL	GACCTCCCTTGGGAGATAAATCCCCTG	GACCTCCCTTGGGAGATAAATCCCCTG	ERV_3971180_HERVH-int,LTR7Y	27	0.76	WB	NO	ERV	13	262	1	2	NO
chr8	99944164	99944191	DQSPVLLFF	STRG.14264.1	+	AK11_CRC13	NA	INTERGENIC	2	31.4	0.9	99944114	99944270	157	0.3	95.6	7.99	No_ref	146	150	DQSPVLLFF	GATCAATCCCCTGTCCTCCTGTTCTTT	GATCAATCCCCTGTCCTCCTGTTCTTT	ERV_3876194_LTR7,HERVH-int	27	0.18	SB	NO	ERV	13	262	1	6	YES
chr8	99944101	99944128	LFTQTRMKF	STRG.14264.2	+	AK11_CRC13	NA	INTERGENIC	2	68.6	0.7	99943996	99944270	275	0.5	158	17.43	No_ref	76	76	LFTQTRMKF	CTCTTCACACAGACGCGCATGAAATTT	CTCTTCACACAGACGCGCATGAAATTT	ERV_3876194_LTR7,HERVH-int	27	0.29	SB	NO	ERV	13	262	1	5	YES
chr8	99944110	99944137	QTRMKFGAV	STRG.14264.2	+	AK11_CRC13	NA	INTERGENIC	2	68.6	0.7	99943996	99944270	275	0.5	158	17.43	No_ref	80	80	QTRMKFGAV	CAGACGCGCATGAAATTTGGTGCTGTG	CAGACGCGCATGAAATTTGGTGCTGTG	ERV_3876194_LTR7,HERVH-int	27	2024-03-01	WB	NO	ERV	13	262	1	4	YES
chr9	33816489	33816516	CLFPHNFLF	STRG.14856.1	+	AK11_CRC13	NA	INTRON	4	2.7	0.7	33816425	33817934	96	7.7	10.5	1.11	No_ref	4	5	CLFPHNFLF	TGTCTTTTTCCTCACAACTTCCTCTTT	TGTCTTTTTCCTCACAACTTCCTCTTT	.	0	0.12	SB	NO	NO	13	262	1	2	NO
chr9	136354786	136354813	TQPSPVSAV	STRG.15946.1	-	AK11_CRC13	NA	INTRON	1	100	1.1	136353178	136355028	1851	15.1	36.1	2.62	No_ref	32	33	TQPSPVSAV	ACACAGCCCTCACCGGTGTCTGCTGTG	ACACAGCCCTCACCGGTGTCTGCTGTG	.	0	0.89	WB	NO	NO	13	262	1	3	YES
chr9	136354825	136354852	CVSPAMSSL	STRG.15946.1	-	AK11_CRC13	NA	INTRON	1	100	1.1	136353178	136355028	1851	15.1	36.1	2.62	No_ref	21	21	CVSPAMSSL	TGTGTCAGCCCTGCCATGAGCTCCCTG	TGTGTCAGCCCTGCCATGAGCTCCCTG	.	0	0.15	SB	NO	NO	13	262	1	3	YES
chr9	136354834	136354861	TTPCVSPAM	STRG.15946.1	-	AK11_CRC13	NA	INTRON	1	100	1.1	136353178	136355028	1851	15.1	36.1	2.62	No_ref	22	22	TTPCVSPAM	ACCACACCCTGTGTCAGCCCTGCCATG	ACCACACCCTGTGTCAGCCCTGCCATG	.	0	0.24	SB	NO	NO	13	262	1	3	YES
chr10	93073928	93073955	RAMGLPALL	STRG.16892.2	+	AK11_CRC13	NA	INTRON	5	76.5	1.4	93073893	93074123	185	2.3	19	1.1	Protein_ref	17	17	RAMGLPALL	CGCGCCATGGGGCTCCCGGCGCTGCTG	CGCGCCATGGGGCTCCCGGCGCTGCTG	.	0	0.1	SB	NO	NO	13	262	1	3	NO
chr11	1036631	1036658	TMVQRWLLL	STRG.17432.2	-	AK11_CRC13	NA	INTRON	6	11.6	0.5	1036604	1036718	115	0.7	14.7	2.45	Protein_ref	63	63	TMVQRWLLL	ACCATGGTCCAGCGGTGGCTGCTGCTG	ACCATGGTCCAGCGGTGGCTGCTGCTG	.	0	0.66	WB	NO	NO	13	262	1	5	NO
chr11	1036634	1036661	CTMVQRWLL	STRG.17432.2	-	AK11_CRC13	NA	INTRON	6	11.6	0.5	1036604	1036718	115	0.7	14.7	2.45	Protein_ref	63	63	CTMVQRWLL	TGCACCATGGTCCAGCGGTGGCTGCTG	TGCACCATGGTCCAGCGGTGGCTGCTG	.	0	0.88	WB	NO	NO	13	262	1	3	NO
chr11	1036649	1036676	SSSPLCTMV	STRG.17432.2	-	AK11_CRC13	NA	INTRON	6	11.6	0.5	1036604	1036718	115	0.7	14.7	2.45	Protein_ref	55	56	SSSPLCTMV	AGCTCCTCTCCACTGTGCACCATGGTC	AGCTCCTCTCCACTGTGCACCATGGTC	.	0	0.65	WB	NO	NO	13	262	1	4	NO
chr11	1036652	1036679	ASSSPLCTM	STRG.17432.2	-	AK11_CRC13	NA	INTRON	6	11.6	0.5	1036604	1036718	115	0.7	14.7	2.45	Protein_ref	53	53	ASSSPLCTM	GCGAGCTCCTCTCCACTGTGCACCATG	GCGAGCTCCTCTCCACTGTGCACCATG	.	0	0.39	SB	NO	NO	13	262	1	4	NO
chr11	1036676	1036703	SSRPAGPSA	STRG.17432.2	-	AK11_CRC13	NA	INTRON	6	11.6	0.5	1036604	1036718	115	0.7	14.7	2.45	Protein_ref	31	31	SSRPAGPSA	AGCAGCAGGCCTGCCGGGCCCAGCGCG	AGCAGCAGGCCTGCCGGGCCCAGCGCG	.	0	2024-02-01	WB	NO	NO	13	262	1	3	NO
chr11	67022616	67022643	VVKGMEFEV	STRG.18249.2	+	AK11_CRC13	NA	INTRON	9	16.2	0.4	67022594	67022757	164	0.6	5.5	1.06	No_ref	4	4	VVKGMEFEV	GTGGTTAAAGGTATGGAGTTTGAAGTC	GTGGTTAAAGGTATGGAGTTTGAAGTC	.	0	2024-08-01	WB	NO	NO	13	262	1	2	NO
chr11	67022628	67022655	MEFEVTQTW	STRG.18249.2	+	AK11_CRC13	NA	INTRON	9	16.2	0.4	67022594	67022757	164	0.6	5.5	1.06	No_ref	4	4	MEFEVTQTW	ATGGAGTTTGAAGTCACACAGACCTGG	ATGGAGTTTGAAGTCACACAGACCTGG	.	0	0.02	SB	NO	NO	13	262	1	2	NO
chr11	126440386	126440413	LAKVTVGLL	STRG.18912.3	+	AK11_CRC13	NA	INTRON	19	1.4	0.9	126440186	126440541	158	2.4	12.7	1.09	Protein_ref	17	17	LAKVTVGLL	TTGGCAAAAGTGACTGTTGGGCTGCTG	TTGGCAAAAGTGACTGTTGGGCTGCTG	.	0	0.32	SB	NO	NO	13	262	1	2	YES
chr11	126440407	126440434	LLARPPPAV	STRG.18912.3	+	AK11_CRC13	NA	INTRON	19	1.4	0.9	126440186	126440541	158	2.4	12.7	1.09	Protein_ref	17	17	LLARPPPAV	CTGCTGGCCCGGCCCCCGCCCGCCGTC	CTGCTGGCCCGGCCCCCGCCCGCCGTC	.	0	2024-05-01	WB	NO	NO	13	262	1	2	YES
chr11	126440425	126440452	PAVPGALTM	STRG.18912.3	+	AK11_CRC13	NA	INTRON	19	1.4	0.9	126440186	126440541	158	2.4	12.7	1.09	Protein_ref	16	16	PAVPGALTM	CCCGCCGTCCCTGGAGCACTCACGATG	CCCGCCGTCCCTGGAGCACTCACGATG	.	0	2024-06-01	WB	NO	NO	13	262	1	2	YES
chr11	126440446	126440473	TMRSGGGVL	STRG.18912.3	+	AK11_CRC13	NA	INTRON	19	1.4	0.9	126440186	126440541	158	2.4	12.7	1.09	Protein_ref	8	8	TMRSGGGVL	ACGATGCGGTCCGGCGGCGGCGTGCTC	ACGATGCGGTCCGGCGGCGGCGTGCTC	.	0	1	WB	NO	NO	13	262	1	2	YES
chr11	126440452	126440479	RSGGGVLRM	STRG.18912.3	+	AK11_CRC13	NA	INTRON	19	1.4	0.9	126440186	126440541	158	2.4	12.7	1.09	Protein_ref	8	8	RSGGGVLRM	CGGTCCGGCGGCGGCGTGCTCCGGATG	CGGTCCGGCGGCGGCGTGCTCCGGATG	.	0	2024-07-01	WB	NO	NO	13	262	1	2	YES
chr11	126440473	126440500	RMKHLIWPF	STRG.18912.3	+	AK11_CRC13	NA	INTRON	19	1.4	0.9	126440186	126440541	158	2.4	12.7	1.09	Protein_ref	6	6	RMKHLIWPF	CGGATGAAGCACTTGATCTGGCCCTTC	CGGATGAAGCACTTGATCTGGCCCTTC	.	0	0.11	SB	NO	NO	13	262	1	2	YES
chr11	126440482	126440509	HLIWPFSPW	STRG.18912.3	+	AK11_CRC13	NA	INTRON	19	1.4	0.9	126440186	126440541	158	2.4	12.7	1.09	Protein_ref	5	5	HLIWPFSPW	CACTTGATCTGGCCCTTCTCGCCGTGG	CACTTGATCTGGCCCTTCTCGCCGTGG	.	0	0.04	SB	NO	NO	13	262	1	2	YES
chr11	126440497	126440524	FSPWRACWV	STRG.18912.3	+	AK11_CRC13	NA	INTRON	19	1.4	0.9	126440186	126440541	158	2.4	12.7	1.09	Protein_ref	4	4	FSPWRACWV	TTCTCGCCGTGGAGGGCGTGCTGGGTC	TTCTCGCCGTGGAGGGCGTGCTGGGTC	.	0	0.27	SB	NO	NO	13	262	1	2	YES
chr11	126440506	126440533	WRACWVWVL	STRG.18912.3	+	AK11_CRC13	NA	INTRON	19	1.4	0.9	126440186	126440541	158	2.4	12.7	1.09	Protein_ref	4	4	WRACWVWVL	TGGAGGGCGTGCTGGGTCTGGGTGCTG	TGGAGGGCGTGCTGGGTCTGGGTGCTG	.	0	2024-04-01	WB	NO	NO	13	262	1	2	YES
chr11	129814685	129814712	LPLARMASF	STRG.18934.1	+	AK11_CRC13	NA	INTRON	8	27.6	0	129814614	129815898	1089	7.7	11.4	29.8	No_ref	5	6	LPLARMASF	CTGCCGCTGGCTCGGATGGCCAGCTTT	CTGCCGCTGGCTCGGATGGCCAGCTTT	.	0	0.88	WB	NO	NO	13	262	1	2	YES
chr11	129814694	129814721	ARMASFYSL	STRG.18934.1	+	AK11_CRC13	NA	INTRON	8	27.6	0	129814614	129815898	1089	7.7	11.4	29.8	No_ref	5	6	ARMASFYSL	GCTCGGATGGCCAGCTTTTATTCCCTC	GCTCGGATGGCCAGCTTTTATTCCCTC	.	0	2024-06-01	WB	NO	NO	13	262	1	2	YES
chr11	129814697	129814724	RMASFYSLI	STRG.18934.1	+	AK11_CRC13	NA	INTRON	8	27.6	0	129814614	129815898	1089	7.7	11.4	29.8	No_ref	4	5	RMASFYSLI	CGGATGGCCAGCTTTTATTCCCTCATT	CGGATGGCCAGCTTTTATTCCCTCATT	.	0	0	SB	NO	NO	13	262	1	2	YES
chr11	129814712	129814739	YSLIGPAHI	STRG.18934.1	+	AK11_CRC13	NA	INTRON	8	27.6	0	129814614	129815898	1089	7.7	11.4	29.8	No_ref	5	5	YSLIGPAHI	TATTCCCTCATTGGCCCCGCCCACATC	TATTCCCTCATTGGCCCCGCCCACATC	.	0	0.34	SB	NO	NO	13	262	1	2	YES
chr11	129814715	129814742	SLIGPAHIL	STRG.18934.1	+	AK11_CRC13	NA	INTRON	8	27.6	0	129814614	129815898	1089	7.7	11.4	29.8	No_ref	5	5	SLIGPAHIL	TCCCTCATTGGCCCCGCCCACATCCTC	TCCCTCATTGGCCCCGCCCACATCCTC	.	0	2024-04-01	WB	NO	NO	13	262	1	2	YES
chr11	129814721	129814748	IGPAHILLI	STRG.18934.1	+	AK11_CRC13	NA	INTRON	8	27.6	0	129814614	129815898	1089	7.7	11.4	29.8	No_ref	5	5	IGPAHILLI	ATTGGCCCCGCCCACATCCTCCTGATT	ATTGGCCCCGCCCACATCCTCCTGATT	.	0	0.73	WB	NO	NO	13	262	1	2	YES
chr11	129814739	129814766	LLIGPAHIL	STRG.18934.1	+	AK11_CRC13	NA	INTRON	8	27.6	0	129814614	129815898	1089	7.7	11.4	29.8	No_ref	5	6	LLIGPAHIL	CTCCTGATTGGTCCTGCCCACATCCTC	CTCCTGATTGGTCCTGCCCACATCCTC	.	0	2024-05-01	WB	NO	NO	13	262	1	2	YES
chr11	129814754	129814781	AHILLIGPF	STRG.18934.1	+	AK11_CRC13	NA	INTRON	8	27.6	0	129814614	129815898	1089	7.7	11.4	29.8	No_ref	6	6	AHILLIGPF	GCCCACATCCTCCTGATTGGTCCATTT	GCCCACATCCTCCTGATTGGTCCATTT	.	0	2024-05-01	WB	NO	NO	13	262	1	2	YES
chr11	129814766	129814793	LIGPFYRAL	STRG.18934.1	+	AK11_CRC13	NA	INTRON	8	27.6	0	129814614	129815898	1089	7.7	11.4	29.8	No_ref	5	5	LIGPFYRAL	CTGATTGGTCCATTTTACAGAGCGCTG	CTGATTGGTCCATTTTACAGAGCGCTG	.	0	0.92	WB	NO	NO	13	262	1	2	YES
chr11	129814778	129814805	FYRALIGPF	STRG.18934.1	+	AK11_CRC13	NA	INTRON	8	27.6	0	129814614	129815898	1089	7.7	11.4	29.8	No_ref	6	6	FYRALIGPF	TTTTACAGAGCGCTGATTGGTCCATTT	TTTTACAGAGCGCTGATTGGTCCATTT	.	0	0.28	SB	NO	NO	13	262	1	2	YES
chr11	129814811	129814838	VLIGPFYRV	STRG.18934.1	+	AK11_CRC13	NA	INTRON	8	27.6	0	129814614	129815898	1089	7.7	11.4	29.8	No_ref	8	8	VLIGPFYRV	GTGCTGATTGGTCCATTTTACAGAGTG	GTGCTGATTGGTCCATTTTACAGAGTG	.	0	2024-09-01	WB	NO	NO	13	262	1	2	YES
chr12	6382891	6382918	RTAGMSWDL	STRG.19058.3	+	AK11_CRC13	NA	INTRON	18	1.7	0.3	6382777	6384454	855	10.7	5.2	1.25	No_ref	4	4	RTAGMSWDL	AGGACTGCTGGAATGAGTTGGGACCTA	AGGACTGCTGGAATGAGTTGGGACCTA	.	0	2024-05-01	WB	NO	NO	13	262	1	2	NO
chr1	6424514	6424541	NSFICPVPA	STRG.196.6	-	AK11_CRC13	NA	INTRON	8	4.3	0.6	6424478	6424657	180	2.5	8	1.11	Protein_ref	12	12	NSFICPVPA	AATTCATTCATCTGCCCAGTGCCCGCT	AATTCATTCATCTGCCCAGTGCCCGCT	.	0	0.82	WB	NO	NO	13	262	1	2	NO
chr1	6424520	6424547	QTNSFICPV	STRG.196.6	-	AK11_CRC13	NA	INTRON	8	4.3	0.6	6424478	6424657	180	2.5	8	1.11	Protein_ref	11	11	QTNSFICPV	CAGACAAATTCATTCATCTGCCCAGTG	CAGACAAATTCATTCATCTGCCCAGTG	.	0	0.33	SB	NO	NO	13	262	1	2	NO
chr13	113093323	113093350	SWGHSWRQL	STRG.21220.1	-	AK11_CRC13	NA	INTERGENIC	1	100	1.1	113092952	113093507	556	2.6	20.6	1.44	No_ref	16	17	SWGHSWRQL	TCTTGGGGTCACAGCTGGAGGCAGTTG	TCTTGGGGTCACAGCTGGAGGCAGTTG	.	0	0.53	WB	NO	NO	13	262	1	2	YES
chr13	113093332	113093359	ALPSWGHSW	STRG.21220.1	-	AK11_CRC13	NA	INTERGENIC	1	100	1.1	113092952	113093507	556	2.6	20.6	1.44	No_ref	17	17	ALPSWGHSW	GCTTTGCCTTCTTGGGGTCACAGCTGG	GCTTTGCCTTCTTGGGGTCACAGCTGG	.	0	0.37	SB	NO	NO	13	262	1	2	YES
chr13	113093353	113093380	LLPPHPGAL	STRG.21220.1	-	AK11_CRC13	NA	INTERGENIC	1	100	1.1	113092952	113093507	556	2.6	20.6	1.44	No_ref	17	17	LLPPHPGAL	CTCCTTCCACCCCACCCGGGTGCTTTG	CTCCTTCCACCCCACCCGGGTGCTTTG	.	0	0.69	WB	NO	NO	13	262	1	3	YES
chr13	113093377	113093404	VSQQSTGLL	STRG.21220.1	-	AK11_CRC13	NA	INTERGENIC	1	100	1.1	113092952	113093507	556	2.6	20.6	1.44	No_ref	22	22	VSQQSTGLL	GTCAGCCAGCAGAGCACGGGGCTGCTC	GTCAGCCAGCAGAGCACGGGGCTGCTC	.	0	2024-07-01	WB	NO	NO	13	262	1	3	YES
chr13	113093401	113093428	RELGLGTTV	STRG.21220.1	-	AK11_CRC13	NA	INTERGENIC	1	100	1.1	113092952	113093507	556	2.6	20.6	1.44	No_ref	19	19	RELGLGTTV	AGGGAGCTGGGCCTGGGCACCACTGTC	AGGGAGCTGGGCCTGGGCACCACTGTC	.	0	0.69	WB	NO	NO	13	262	1	2	YES
chr13	113093434	113093461	VLSGTLLSV	STRG.21220.1	-	AK11_CRC13	NA	INTERGENIC	1	100	1.1	113092952	113093507	556	2.6	20.6	1.44	No_ref	19	19	VLSGTLLSV	GTGCTAAGCGGAACTCTGCTGTCTGTG	GTGCTAAGCGGAACTCTGCTGTCTGTG	.	0	0.96	WB	NO	NO	13	262	1	3	YES
chr13	114004829	114004856	FAVVSGSAV	STRG.21258.1	-	AK11_CRC13	NA	INTRON	6	23.2	0.5	114004804	114005101	298	6.2	47.7	7.06	Protein_ref	75	77	FAVVSGSAV	TTTGCTGTTGTGAGTGGTTCAGCGGTA	TTTGCTGTTGTGAGTGGTTCAGCGGTA	.	0	0.02	SB	NO	NO	13	262	1	2	YES
chr13	114004853	114004880	WWTRGFRVF	STRG.21258.1	-	AK11_CRC13	NA	INTRON	6	23.2	0.5	114004804	114005101	298	6.2	47.7	7.06	Protein_ref	78	80	WWTRGFRVF	TGGTGGACACGTGGATTCCGTGTCTTT	TGGTGGACACGTGGATTCCGTGTCTTT	.	0	0.24	SB	NO	NO	13	262	1	2	YES
chr13	114004862	114004889	VVRWWTRGF	STRG.21258.1	-	AK11_CRC13	NA	INTRON	6	23.2	0.5	114004804	114005101	298	6.2	47.7	7.06	Protein_ref	75	77	VVRWWTRGF	GTCGTCCGTTGGTGGACACGTGGATTC	GTCGTCCGTTGGTGGACACGTGGATTC	.	0	0.61	WB	NO	NO	13	262	1	2	YES
chr13	114004874	114004901	FLYPVVRWW	STRG.21258.1	-	AK11_CRC13	NA	INTRON	6	23.2	0.5	114004804	114005101	298	6.2	47.7	7.06	Protein_ref	72	74	FLYPVVRWW	TTTCTTTATCCAGTCGTCCGTTGGTGG	TTTCTTTATCCAGTCGTCCGTTGGTGG	.	0	0.85	WB	NO	NO	13	262	1	2	YES
chr13	114004886	114004913	FMPRFLYPV	STRG.21258.1	-	AK11_CRC13	NA	INTRON	6	23.2	0.5	114004804	114005101	298	6.2	47.7	7.06	Protein_ref	65	66	FMPRFLYPV	TTTATGCCACGTTTTCTTTATCCAGTC	TTTATGCCACGTTTTCTTTATCCAGTC	.	0	0.24	SB	NO	NO	13	262	1	2	YES
chr13	114004892	114004919	GVFMPRFLY	STRG.21258.1	-	AK11_CRC13	NA	INTRON	6	23.2	0.5	114004804	114005101	298	6.2	47.7	7.06	Protein_ref	55	56	GVFMPRFLY	GGTGTATTTATGCCACGTTTTCTTTAT	GGTGTATTTATGCCACGTTTTCTTTAT	.	0	2024-06-01	WB	NO	NO	13	262	1	2	YES
chr17	29179815	29179842	YPSQRPSLF	STRG.25505.1	-	AK11_CRC13	NA	INTRON	14	8.2	0.1	29178048	29179912	607	75.1	5.7	3.22	No_ref	5	5	YPSQRPSLF	TATCCCTCCCAGCGGCCTTCACTCTTT	TATCCCTCCCAGCGGCCTTCACTCTTT	.	0	0.87	WB	NO	NO	13	262	1	2	YES
chr17	29179818	29179845	FYPSQRPSL	STRG.25505.1	-	AK11_CRC13	NA	INTRON	14	8.2	0.1	29178048	29179912	607	75.1	5.7	3.22	No_ref	5	5	FYPSQRPSL	TTTTATCCCTCCCAGCGGCCTTCACTC	TTTTATCCCTCCCAGCGGCCTTCACTC	.	0	0.6	WB	NO	NO	13	262	1	2	YES
chr17	77958717	77958744	MAAVAAPHL	STRG.26582.1	+	AK11_CRC13	NA	INTRON	11	61.6	0.5	77958655	77959268	158	66.9	16.1	2.64	No_ref	12	13	MAAVAAPHL	ATGGCCGCGGTGGCAGCTCCGCACCTC	ATGGCCGCGGTGGCAGCTCCGCACCTC	.	0	0.11	SB	NO	NO	13	262	1	6	NO
chr17	77958726	77958753	VAAPHLSAT	STRG.26582.1	+	AK11_CRC13	NA	INTRON	11	61.6	0.5	77958655	77959268	158	66.9	16.1	2.64	No_ref	21	22	VAAPHLSAT	GTGGCAGCTCCGCACCTCAGCGCGACG	GTGGCAGCTCCGCACCTCAGCGCGACG	.	0	0.25	SB	NO	NO	13	262	1	4	NO
chr17	77958741	77958768	LSATAPGAV	STRG.26582.1	+	AK11_CRC13	NA	INTRON	11	61.6	0.5	77958655	77959268	158	66.9	16.1	2.64	No_ref	31	31	LSATAPGAV	CTCAGCGCGACGGCCCCGGGAGCCGTA	CTCAGCGCGACGGCCCCGGGAGCCGTA	.	0	0.4	SB	NO	NO	13	262	1	5	NO
chr17	77958744	77958771	SATAPGAVA	STRG.26582.1	+	AK11_CRC13	NA	INTRON	11	61.6	0.5	77958655	77959268	158	66.9	16.1	2.64	No_ref	32	33	SATAPGAVA	AGCGCGACGGCCCCGGGAGCCGTAGCC	AGCGCGACGGCCCCGGGAGCCGTAGCC	.	0	0.96	WB	NO	NO	13	262	1	4	NO
chr17	77958747	77958774	ATAPGAVAA	STRG.26582.1	+	AK11_CRC13	NA	INTRON	11	61.6	0.5	77958655	77959268	158	66.9	16.1	2.64	No_ref	35	36	ATAPGAVAA	GCGACGGCCCCGGGAGCCGTAGCCGCC	GCGACGGCCCCGGGAGCCGTAGCCGCC	.	0	2024-06-01	WB	NO	NO	13	262	1	5	NO
chr17	77958750	77958777	TAPGAVAAA	STRG.26582.1	+	AK11_CRC13	NA	INTRON	11	61.6	0.5	77958655	77959268	158	66.9	16.1	2.64	No_ref	36	37	TAPGAVAAA	ACGGCCCCGGGAGCCGTAGCCGCCGCC	ACGGCCCCGGGAGCCGTAGCCGCCGCC	.	0	0.83	WB	NO	NO	13	262	1	4	NO
chr17	77958765	77958792	VAAAAGPAA	STRG.26582.1	+	AK11_CRC13	NA	INTRON	11	61.6	0.5	77958655	77959268	158	66.9	16.1	2.64	No_ref	38	38	VAAAAGPAA	GTAGCCGCCGCCGCCGGCCCCGCCGCC	GTAGCCGCCGCCGCCGGCCCCGCCGCC	.	0	0.86	WB	NO	NO	13	262	1	6	NO
chr17	77958768	77958795	AAAAGPAAA	STRG.26582.1	+	AK11_CRC13	NA	INTRON	11	61.6	0.5	77958655	77959268	158	66.9	16.1	2.64	No_ref	39	39	AAAAGPAAA	GCCGCCGCCGCCGGCCCCGCCGCCGCG	GCCGCCGCCGCCGGCCCCGCCGCCGCG	.	0	2024-01-01	WB	NO	NO	13	262	1	3	NO
chr22	46071882	46071909	MARPPAISM	STRG.30925.1	+	AK11_CRC13	NA	INTRON	8	6.1	2.1	46071233	46072648	779	9.4	31	1.14	No_ref	9	11	MARPPAISM	ATGGCGCGGCCGCCGGCCATTAGCATG	ATGGCGCGGCCGCCGGCCATTAGCATG	.	0	0.02	SB	NO	NO	13	262	1	3	NO
chr22	46071900	46071927	ISMHRARGA	STRG.30925.1	+	AK11_CRC13	NA	INTRON	8	6.1	2.1	46071233	46072648	779	9.4	31	1.14	No_ref	9	10	ISMHRARGA	ATTAGCATGCACCGGGCGCGCGGCGCG	ATTAGCATGCACCGGGCGCGCGGCGCG	.	0	2024-09-01	WB	NO	NO	13	262	1	2	NO
chr2	12574791	12574818	VSSNNPLNV	STRG.3369.1	+	AK11_CRC13	NA	INTERGENIC	1	100	1.5	12574698	12574865	168	0.2	32.2	1.69	No_ref	13	14	VSSNNPLNV	GTTTCTTCTAACAACCCCCTCAATGTC	GTTTCTTCTAACAACCCCCTCAATGTC	ERV_1919398_HERVH-int,LTR7Y	27	0.44	SB	NO	ERV	13	262	1	6	YES
chr2	12574821	12574848	PYHKTSLQL	STRG.3369.1	+	AK11_CRC13	NA	INTERGENIC	1	100	1.5	12574698	12574865	168	0.2	32.2	1.69	No_ref	14	17	PYHKTSLQL	CCTTACCACAAGACCTCCCTTCAGCTT	CCTTACCACAAGACCTCCCTTCAGCTT	ERV_1919398_HERVH-int,LTR7Y	27	0.35	SB	NO	ERV	13	262	1	4	YES
chr2	57193744	57193771	YQKMKGIEI	STRG.3754.1	-	AK11_CRC13	NA	INTERGENIC	1	100	1.4	57193695	57193900	206	0.1	38.2	2.16	No_ref	50	53	YQKMKGIEI	TACCAGAAAATGAAAGGAATTGAAATT	TACCAGAAAATGAAAGGAATTGAAATT	.	0	0.97	WB	NO	NO	13	262	1	4	YES
chr2	57193858	57193885	YNQRGIPAM	STRG.3754.1	-	AK11_CRC13	('G', 15)	INTERGENIC	1	100	1.4	57193695	57193900	206	0.1	38.2	2.16	No_ref	11	11	YNQRGVPAM	TATAATCAGAGAGGCGTCCCTGCAATG	TATAATCAGAGAGGCATCCCTGCAATG	.	0	2024-05-01	WB	SNP	NO	13	262	1	3	YES
chr2	58118661	58118688	MTRIGGPPL	STRG.3759.3	-	AK11_CRC13	NA	INTRON	3	64.3	1.3	58116605	58118786	2182	3.1	20.9	1.3	No_ref	44	45	MTRIGGPPL	ATGACTCGGATCGGGGGACCTCCCTTG	ATGACTCGGATCGGGGGACCTCCCTTG	ERV_2153275_MER39B	1	0.3	SB	NO	ERV	13	262	1	4	YES
chr2	58118676	58118703	MKFGAMTRI	STRG.3759.3	-	AK11_CRC13	NA	INTRON	3	64.3	1.3	58116605	58118786	2182	3.1	20.9	1.3	No_ref	31	32	MKFGAMTRI	ATGAAATTTGGTGCCATGACTCGGATC	ATGAAATTTGGTGCCATGACTCGGATC	ERV_2153275_MER39B	10	0.92	WB	NO	ERV	13	262	1	3	YES
chr2	58118685	58118712	RTHMKFGAM	STRG.3759.3	-	AK11_CRC13	NA	INTRON	3	64.3	1.3	58116605	58118786	2182	3.1	20.9	1.3	No_ref	31	32	RTHMKFGAM	CGGACACACATGAAATTTGGTGCCATG	CGGACACACATGAAATTTGGTGCCATG	ERV_2153275_MER39B	10	0.34	SB	NO	ERV	13	262	1	3	YES
chr2	58118694	58118721	LFTRTHMKF	STRG.3759.3	-	AK11_CRC13	NA	INTRON	3	64.3	1.3	58116605	58118786	2182	3.1	20.9	1.3	No_ref	28	29	LFTRTHMKF	CTCTTCACACGGACACACATGAAATTT	CTCTTCACACGGACACACATGAAATTT	ERV_2153275_MER39B	3	0.09	SB	NO	ERV	13	262	1	3	YES
chr2	58118715	58118742	TQSLFGSLF	STRG.3759.3	-	AK11_CRC13	NA	INTRON	3	64.3	1.3	58116605	58118786	2182	3.1	20.9	1.3	No_ref	21	22	TQSLFGSLF	ACACAAAGCCTGTTTGGTAGTCTCTTC	ACACAAAGCCTGTTTGGTAGTCTCTTC	ERV_2153274_HERVH-int,LTR7Y	27	0.4	SB	NO	ERV	13	262	1	3	YES
chr2	58118718	58118745	LTQSLFGSL	STRG.3759.3	-	AK11_CRC13	NA	INTRON	3	64.3	1.3	58116605	58118786	2182	3.1	20.9	1.3	No_ref	20	21	LTQSLFGSL	CTCACACAAAGCCTGTTTGGTAGTCTC	CTCACACAAAGCCTGTTTGGTAGTCTC	ERV_2153274_HERVH-int,LTR7Y	27	1	WB	NO	ERV	13	262	1	3	YES
chr2	58118727	58118754	AMLLTQSLF	STRG.3759.3	-	AK11_CRC13	NA	INTRON	3	64.3	1.3	58116605	58118786	2182	3.1	20.9	1.3	No_ref	20	21	AMLLTQSLF	GCCATGCTGCTCACACAAAGCCTGTTT	GCCATGCTGCTCACACAAAGCCTGTTT	ERV_2153274_HERVH-int,LTR7Y	27	0.46	SB	NO	ERV	13	262	1	3	YES
chr2	58118730	58118757	TAMLLTQSL	STRG.3759.3	-	AK11_CRC13	NA	INTRON	3	64.3	1.3	58116605	58118786	2182	3.1	20.9	1.3	No_ref	17	18	TAMLLTQSL	ACAGCCATGCTGCTCACACAAAGCCTG	ACAGCCATGCTGCTCACACAAAGCCTG	ERV_2153274_HERVH-int,LTR7Y	27	0.05	SB	NO	ERV	13	262	1	4	YES
chr2	80879790	80879817	LFTRTCMKF	STRG.4013.6	-	AK11_CRC13	NA	INTERGENIC	8	37.1	1.2	80879648	80880016	369	0.1	37.2	2.48	No_ref	77	78	LFTRTCMKF	CTCTTCACACGGACGTGCATGAAATTT	CTCTTCACACGGACGTGCATGAAATTT	ERV_2167468_LTR7,HERVH-int	27	0.11	SB	NO	ERV	13	262	1	2	YES
chr2	190648563	190648590	DLAGVLFEI	STRG.4942.2	+	AK11_CRC13	NA	INTRON	14	5.5	0.2	190648522	190648958	136	13.1	6.8	2.89	No_ref	27	27	DLAGVLFEI	GATTTGGCGGGTGTGCTCTTTGAAATA	GATTTGGCGGGTGTGCTCTTTGAAATA	.	0	0.43	SB	NO	NO	13	262	1	2	YES
chr4	3484943	3484970	SSRWHSSLL	STRG.7435.1	+	AK11_CRC13	NA	INTRON	2	99.3	0.7	3484903	3485160	120	67	9.7	1.05	No_ref	7	7	SSRWHSSLL	AGCTCCAGGTGGCACAGCTCCCTTCTC	AGCTCCAGGTGGCACAGCTCCCTTCTC	.	0	0.18	SB	NO	NO	13	262	1	2	NO
chr4	103558968	103558995	SPVLLHFAL	STRG.8113.5	-	AK11_CRC13	NA	INTERGENIC	12	13.2	2.1	103556966	103559127	2162	0.7	92.2	3.4	No_ref	222	228	SPVLLHFAL	TCCCCCGTCCTCCTACACTTTGCTCTG	TCCCCCGTCCTCCTACACTTTGCTCTG	ERV_3006067_HERVH-int,LTR7Y	27	2024-02-01	WB	NO	ERV	13	262	1	4	YES
chr4	103558974	103559001	DQSPVLLHF	STRG.8113.5	-	AK11_CRC13	NA	INTERGENIC	12	13.2	2.1	103556966	103559127	2162	0.7	92.2	3.4	No_ref	231	234	DQSPVLLHF	GATCAATCCCCCGTCCTCCTACACTTT	GATCAATCCCCCGTCCTCCTACACTTT	ERV_3006067_HERVH-int,LTR7Y	27	0.23	SB	NO	ERV	13	262	1	4	YES
chr4	103559028	103559055	LTRVKFGAV	STRG.8113.5	-	AK11_CRC13	NA	INTERGENIC	12	13.2	2.1	103556966	103559127	2162	0.7	92.2	3.4	No_ref	249	252	LTRVKFGAV	CTGACTCGAGTGAAATTTGGTGCCGTG	CTGACTCGAGTGAAATTTGGTGCCGTG	ERV_3006067_HERVH-int,LTR7Y	27	0.76	WB	NO	ERV	13	262	1	4	YES
chr4	103559037	103559064	LFTLTRVKF	STRG.8113.5	-	AK11_CRC13	NA	INTERGENIC	12	13.2	2.1	103556966	103559127	2162	0.7	92.2	3.4	No_ref	246	246	LFTLTRVKF	CTCTTCACACTGACTCGAGTGAAATTT	CTCTTCACACTGACTCGAGTGAAATTT	ERV_3006067_HERVH-int,LTR7Y	27	0.43	SB	NO	ERV	13	262	1	2	YES
chr4	103559052	103559079	SLFAGLFTL	STRG.8113.5	-	AK11_CRC13	NA	INTERGENIC	12	13.2	2.1	103556966	103559127	2162	0.7	92.2	3.4	No_ref	246	258	SLFAGLFTL	AGCCTGTTTGCTGGTCTCTTCACACTG	AGCCTGTTTGCTGGTCTCTTCACACTG	ERV_3006067_HERVH-int,LTR7Y	27	0.55	WB	NO	ERV	13	262	1	4	YES
chr4	103559058	103559085	TQSLFAGLF	STRG.8113.5	-	AK11_CRC13	NA	INTERGENIC	12	13.2	2.1	103556966	103559127	2162	0.7	92.2	3.4	No_ref	252	264	TQSLFAGLF	ACACAAAGCCTGTTTGCTGGTCTCTTC	ACACAAAGCCTGTTTGCTGGTCTCTTC	ERV_3006067_HERVH-int,LTR7Y	27	0.56	WB	NO	ERV	13	262	1	2	YES
chr4	103559061	103559088	LTQSLFAGL	STRG.8113.5	-	AK11_CRC13	NA	INTERGENIC	12	13.2	2.1	103556966	103559127	2162	0.7	92.2	3.4	No_ref	249	261	LTQSLFAGL	CTCACACAAAGCCTGTTTGCTGGTCTC	CTCACACAAAGCCTGTTTGCTGGTCTC	ERV_3006067_HERVH-int,LTR7Y	27	2024-06-01	WB	NO	ERV	13	262	1	4	YES
chr4	135167560	135167587	RFIGFGKVM	STRG.8313.1	+	AK11_CRC13	NA	INTERGENIC	1	100	1.3	135167502	135167642	141	0	20	1.2	No_ref	20	20	RFIGFGKVM	CGTTTTATAGGATTTGGGAAGGTAATG	CGTTTTATAGGATTTGGGAAGGTAATG	ERV_2900079_LTR49-int	27	2024-02-01	WB	NO	ERV	13	262	1	8	YES
chr4	135167584	135167611	MENYSQRGL	STRG.8313.1	+	AK11_CRC13	('G', 23), ('T', 24)	INTERGENIC	1	100	1.3	135167502	135167642	141	0	20	1.2	No_ref	17	20	MENYSQRGL	ATGGAAAATTACAGTCAAAGGGGGTTG	ATGGAAAATTACAGTCAAAGGGGTCTG	ERV_2900079_LTR49-int	27	0.56	WB	SNP	ERV	13	262	1	3	YES
chr4	135167587	135167614	ENYSQRGLF	STRG.8313.1	+	AK11_CRC13	('G', 20), ('T', 21)	INTERGENIC	1	100	1.3	135167502	135167642	141	0	20	1.2	No_ref	17	20	ENYSQRGLF	GAAAATTACAGTCAAAGGGGGTTGTTC	GAAAATTACAGTCAAAGGGGTCTGTTC	ERV_2900079_LTR49-int	27	0.59	WB	SNP	ERV	13	262	1	2	YES
chr4	185204140	185204167	CASLARPPL	STRG.8578.2	-	AK11_CRC13	NA	INTRON	5	31.8	0.4	185203785	185204305	214	22.4	40.6	7.77	No_ref	3	3	CASLARPPL	TGCGCGTCCCTGGCCCGGCCTCCACTC	TGCGCGTCCCTGGCCCGGCCTCCACTC	.	0	0.36	SB	NO	NO	13	262	1	2	NO
chr5	1474851	1474878	TSRGCSETM	STRG.8674.1	+	AK11_CRC13	NA	INTERGENIC	1	100	0.9	1474744	1475761	1018	28.6	26.7	2.33	No_ref	25	28	TSRGCSETM	ACCTCTCGTGGGTGCTCTGAAACGATG	ACCTCTCGTGGGTGCTCTGAAACGATG	.	0	0.54	WB	NO	NO	13	262	1	2	YES
chr5	1474869	1474896	ETMTAATPK	STRG.8674.1	+	AK11_CRC13	NA	INTERGENIC	1	100	0.9	1474744	1475761	1018	28.6	26.7	2.33	No_ref	36	39	ETMTAATPK	GAAACGATGACGGCAGCCACACCAAAG	GAAACGATGACGGCAGCCACACCAAAG	.	0	2024-02-01	WB	NO	NO	13	262	1	2	YES
chr5	142825533	142825560	CRHPEQHRL	STRG.10253.5	+	AK11_CRC22	NA	INTRON	20	22.9	0.4	142825488	142825713	116	3.8	17	3.65	No_ref	4	4	CRHPEQHRL	TGTCGTCACCCTGAGCAGCACAGGCTC	TGTCGTCACCCTGAGCAGCACAGGCTC	.	0	0.08	SB	NO	NO	22	262	1	2	YES
chr5	142825536	142825563	RHPEQHRLL	STRG.10253.5	+	AK11_CRC22	NA	INTRON	20	22.9	0.4	142825488	142825713	116	3.8	17	3.65	No_ref	6	6	RHPEQHRLL	CGTCACCCTGAGCAGCACAGGCTCCTT	CGTCACCCTGAGCAGCACAGGCTCCTT	.	0	0.09	SB	NO	NO	22	262	1	2	YES
chr5	142825551	142825578	HRLLDLICF	STRG.10253.5	+	AK11_CRC22	NA	INTRON	20	22.9	0.4	142825488	142825713	116	3.8	17	3.65	No_ref	6	6	HRLLDLICF	CACAGGCTCCTTGATTTAATTTGTTTC	CACAGGCTCCTTGATTTAATTTGTTTC	.	0	0.45	SB	NO	NO	22	262	1	2	YES
chr5	142825554	142825581	RLLDLICFL	STRG.10253.5	+	AK11_CRC22	NA	INTRON	20	22.9	0.4	142825488	142825713	116	3.8	17	3.65	No_ref	6	6	RLLDLICFL	AGGCTCCTTGATTTAATTTGTTTCCTG	AGGCTCCTTGATTTAATTTGTTTCCTG	.	0	2024-03-01	WB	NO	NO	22	262	1	2	YES
chr5	142825575	142825602	FLPTSHLKF	STRG.10253.5	+	AK11_CRC22	NA	INTRON	20	22.9	0.4	142825488	142825713	116	3.8	17	3.65	No_ref	6	6	FLPTSHLKF	TTCCTGCCCACAAGCCACCTGAAGTTC	TTCCTGCCCACAAGCCACCTGAAGTTC	.	0	0.14	SB	NO	NO	22	262	1	2	YES
chr6	10412931	10412958	VRAPARIPA	STRG.10815.15	-	AK11_CRC22	NA	INTRON	15	7.6	1.5	10412602	10413000	121	27.3	20.5	1.33	Protein_ref	41	43	VRAPARIPA	GTGCGCGCCCCGGCCCGCATCCCGGCT	GTGCGCGCCCCGGCCCGCATCCCGGCT	.	0	2024-02-01	WB	NO	NO	22	262	1	3	NO
chr6	10412943	10412970	RLASVRAPA	STRG.10815.15	-	AK11_CRC22	NA	INTRON	15	7.6	1.5	10412602	10413000	121	27.3	20.5	1.33	Protein_ref	37	38	RLASVRAPA	CGCCTAGCGTCTGTGCGCGCCCCGGCC	CGCCTAGCGTCTGTGCGCGCCCCGGCC	.	0	0.64	WB	NO	NO	22	262	1	2	NO
chr6	167815938	167815965	NSNGCPAEM	STRG.12516.1	+	AK11_CRC22	NA	INTRON	1	100	4	167815888	167816084	197	0.8	47.5	1.14	No_ref	8	8	NSNGCPAEM	AATTCAAACGGGTGTCCAGCAGAGATG	AATTCAAACGGGTGTCCAGCAGAGATG	.	0	0.75	WB	NO	NO	22	262	1	3	YES
chr6	167815962	167815989	MVRTSARSY	STRG.12516.1	+	AK11_CRC22	NA	INTRON	1	100	4	167815888	167816084	197	0.8	47.5	1.14	No_ref	47	49	MVRTSARSY	ATGGTCAGGACCTCAGCCCGCAGCTAT	ATGGTCAGGACCTCAGCCCGCAGCTAT	.	0	0.34	SB	NO	NO	22	262	1	3	YES
chr6	167815968	167815995	RTSARSYEK	STRG.12516.1	+	AK11_CRC22	NA	INTRON	1	100	4	167815888	167816084	197	0.8	47.5	1.14	No_ref	61	64	RTSARSYEK	AGGACCTCAGCCCGCAGCTATGAGAAG	AGGACCTCAGCCCGCAGCTATGAGAAG	.	0	0.13	SB	NO	NO	22	262	1	2	YES
chr7	46882170	46882197	LPPGFKRFF	STRG.13095.1	+	AK11_CRC22	NA	INTERGENIC	2	85.6	1	46882108	46883229	1122	0.6	14.1	1.34	No_ref	34	34	LPPGFKRFF	CTGCCTCCTGGGTTCAAGCGATTCTTC	CTGCCTCCTGGGTTCAAGCGATTCTTC	.	0	2024-06-01	WB	NO	NO	22	262	1	3	YES
chr7	46882224	46882251	YRRLPPHLA	STRG.13095.1	+	AK11_CRC22	NA	INTERGENIC	2	85.6	1	46882108	46883229	1122	0.6	14.1	1.34	No_ref	18	18	YRRLPPHLA	TACAGGCGCCTGCCACCACACCTGGCT	TACAGGCGCCTGCCACCACACCTGGCT	.	0	0.26	SB	NO	NO	22	262	1	3	YES
chr7	46882230	46882257	RLPPHLADF	STRG.13095.1	+	AK11_CRC22	NA	INTERGENIC	2	85.6	1	46882108	46883229	1122	0.6	14.1	1.34	No_ref	23	23	RLPPHLADF	CGCCTGCCACCACACCTGGCTGATTTT	CGCCTGCCACCACACCTGGCTGATTTT	.	0	0.31	SB	NO	NO	22	262	1	3	YES
chr1	68386448	68386475	VTRIRGPPL	STRG.1360.1	+	AK11_CRC22	NA	INTERGENIC	1	100	1	68386347	68388816	2208	2.1	23.6	2.25	No_ref	19	19	VTRIRGPPL	GTGACTCGGATCAGGGGACCTCCCTTG	GTGACTCGGATCAGGGGACCTCCCTTG	ERV_74240_LTR7,HERVH-int	27	0.21	SB	NO	ERV	22	262	1	2	YES
chr7	105530892	105530919	HHARLILYF	STRG.13791.7	-	AK11_CRC22	('T', 11)	INTRON	8	7.9	1.1	105530672	105531025	250	53.9	15.1	1.29	No_ref	10	11	HHARLILYF	CACCACGCCCGTCTAATTTTGTATTTT	CACCACGCCCGGCTAATTTTGTATTTT	.	0	0.22	SB	SNP	NO	22	262	1	2	YES
chr7	116723612	116723639	FIYFWSLMM	STRG.13856.7	+	AK11_CRC22	NA	INTRON	8	1.9	0.3	116723513	116724164	595	4.7	4.7	1.37	No_ref	7	7	FIYFWSLMM	TTTATCTACTTTTGGTCTTTGATGATG	TTTATCTACTTTTGGTCTTTGATGATG	.	0	2024-04-01	WB	NO	NO	22	262	1	2	YES
chr7	116723615	116723642	IYFWSLMMV	STRG.13856.7	+	AK11_CRC22	NA	INTRON	8	1.9	0.3	116723513	116724164	595	4.7	4.7	1.37	No_ref	7	7	IYFWSLMMV	ATCTACTTTTGGTCTTTGATGATGGTG	ATCTACTTTTGGTCTTTGATGATGGTG	.	0	0.56	WB	NO	NO	22	262	1	3	YES
chr7	116723618	116723645	YFWSLMMVM	STRG.13856.7	+	AK11_CRC22	NA	INTRON	8	1.9	0.3	116723513	116724164	595	4.7	4.7	1.37	No_ref	7	7	YFWSLMMVM	TACTTTTGGTCTTTGATGATGGTGATG	TACTTTTGGTCTTTGATGATGGTGATG	.	0	0.31	SB	NO	NO	22	262	1	2	YES
chr7	116723633	116723660	MMVMYRWVF	STRG.13856.7	+	AK11_CRC22	NA	INTRON	8	1.9	0.3	116723513	116724164	595	4.7	4.7	1.37	No_ref	6	7	MMVMYRWVF	ATGATGGTGATGTACAGATGGGTTTTT	ATGATGGTGATGTACAGATGGGTTTTT	.	0	0.99	WB	NO	NO	22	262	1	3	YES
chr7	116723645	116723672	YRWVFGVDV	STRG.13856.7	+	AK11_CRC22	NA	INTRON	8	1.9	0.3	116723513	116724164	595	4.7	4.7	1.37	No_ref	5	6	YRWVFGVDV	TACAGATGGGTTTTTGGTGTGGATGTC	TACAGATGGGTTTTTGGTGTGGATGTC	.	0	0.53	WB	NO	NO	22	262	1	3	YES
chr7	116723648	116723675	RWVFGVDVL	STRG.13856.7	+	AK11_CRC22	NA	INTRON	8	1.9	0.3	116723513	116724164	595	4.7	4.7	1.37	No_ref	4	5	RWVFGVDVL	AGATGGGTTTTTGGTGTGGATGTCCTT	AGATGGGTTTTTGGTGTGGATGTCCTT	.	0	2024-08-01	WB	NO	NO	22	262	1	2	YES
chr7	123211381	123211408	VPASPSAMI	STRG.13894.1	+	AK11_CRC22	NA	INTERGENIC	5	60	0.6	123211270	123211443	174	0	26.7	4.23	No_ref	26	26	VPASPSAMI	GTGCCTGCTTCCCCTTCTGCCATGATT	GTGCCTGCTTCCCCTTCTGCCATGATT	ERV_3663015_THE1D	27	0.15	SB	NO	ERV	22	262	1	2	NO
chr7	123211390	123211417	SPSAMIVSF	STRG.13894.1	+	AK11_CRC22	NA	INTERGENIC	5	60	0.6	123211270	123211443	174	0	26.7	4.23	No_ref	35	36	SPSAMIVSF	TCCCCTTCTGCCATGATTGTAAGTTTC	TCCCCTTCTGCCATGATTGTAAGTTTC	ERV_3663015_THE1D	27	0.1	SB	NO	ERV	22	262	1	3	NO
chr7	123211408	123211435	VSFLRPPSY	STRG.13894.1	+	AK11_CRC22	NA	INTERGENIC	5	60	0.6	123211270	123211443	174	0	26.7	4.23	No_ref	51	52	VSFLRPPSY	GTAAGTTTCCTGAGGCCTCCGAGCTAT	GTAAGTTTCCTGAGGCCTCCGAGCTAT	ERV_3663015_THE1D	27	0.17	SB	NO	ERV	22	262	1	2	NO
chr7	156034489	156034516	LPLHPLPGL	STRG.14325.1	-	AK11_CRC22	NA	INTERGENIC	1	100	0.8	156034454	156034562	76	0.1	24.5	2.88	No_ref	28	29	LPLHPLPGL	CTTCCCCTTCACCCTTTGCCAGGATTG	CTTCCCCTTCACCCTTTGCCAGGATTG	ERV_3791119_MSTA	27	0.28	SB	NO	ERV	22	262	1	3	NO
chr7	156034498	156034525	MGLLPLHPL	STRG.14325.1	-	AK11_CRC22	NA	INTERGENIC	1	100	0.8	156034454	156034562	76	0.1	24.5	2.88	No_ref	15	15	MGLLPLHPL	ATGGGCTTGCTTCCCCTTCACCCTTTG	ATGGGCTTGCTTCCCCTTCACCCTTTG	ERV_3791119_MSTA	27	2024-07-01	WB	NO	ERV	22	262	1	5	NO
chr7	156034507	156034534	SEKMGLLPL	STRG.14325.1	-	AK11_CRC22	NA	INTERGENIC	1	100	0.8	156034454	156034562	76	0.1	24.5	2.88	No_ref	11	11	SEKMGLLPL	AGTGAGAAGATGGGCTTGCTTCCCCTT	AGTGAGAAGATGGGCTTGCTTCCCCTT	ERV_3791119_MSTA	27	0.29	SB	NO	ERV	22	262	1	3	NO
chr9	131393729	131393756	RAQAGPMPF	STRG.16864.2	+	AK11_CRC22	NA	INTRON	16	14.6	0.3	131393728	131394263	173	4.6	32.3	9.1	No_ref	6	7	RAQAGPMPF	CGGGCCCAGGCCGGGCCCATGCCCTTC	CGGGCCCAGGCCGGGCCCATGCCCTTC	.	0	0.48	SB	NO	NO	22	262	1	2	YES
chr9	131393741	131393768	GPMPFPGPF	STRG.16864.2	+	AK11_CRC22	NA	INTRON	16	14.6	0.3	131393728	131394263	173	4.6	32.3	9.1	No_ref	7	7	GPMPFPGPF	GGGCCCATGCCCTTCCCAGGCCCCTTC	GGGCCCATGCCCTTCCCAGGCCCCTTC	.	0	0.05	SB	NO	NO	22	262	1	2	YES
chr9	131393747	131393774	MPFPGPFSW	STRG.16864.2	+	AK11_CRC22	NA	INTRON	16	14.6	0.3	131393728	131394263	173	4.6	32.3	9.1	No_ref	7	7	MPFPGPFSW	ATGCCCTTCCCAGGCCCCTTCTCTTGG	ATGCCCTTCCCAGGCCCCTTCTCTTGG	.	0	0.78	WB	NO	NO	22	262	1	2	YES
chr9	131393753	131393780	FPGPFSWLL	STRG.16864.2	+	AK11_CRC22	NA	INTRON	16	14.6	0.3	131393728	131394263	173	4.6	32.3	9.1	No_ref	7	7	FPGPFSWLL	TTCCCAGGCCCCTTCTCTTGGCTCCTG	TTCCCAGGCCCCTTCTCTTGGCTCCTG	.	0	0.79	WB	NO	NO	22	262	1	2	YES
chr9	131393774	131393801	LLAPPPGLL	STRG.16864.2	+	AK11_CRC22	NA	INTRON	16	14.6	0.3	131393728	131394263	173	4.6	32.3	9.1	No_ref	7	7	LLAPPPGLL	CTCCTGGCCCCTCCTCCGGGTCTCCTC	CTCCTGGCCCCTCCTCCGGGTCTCCTC	.	0	0.99	WB	NO	NO	22	262	1	2	YES
chr9	131393798	131393825	LPDPRSAPF	STRG.16864.2	+	AK11_CRC22	NA	INTRON	16	14.6	0.3	131393728	131394263	173	4.6	32.3	9.1	No_ref	7	7	LPDPRSAPF	CTCCCCGATCCCCGCTCTGCCCCGTTC	CTCCCCGATCCCCGCTCTGCCCCGTTC	.	0	0.1	SB	NO	NO	22	262	1	2	YES
chr10	132448414	132448441	LRRSSLFLL	STRG.18416.1	-	AK11_CRC22	NA	INTRON	1	100	1.2	132448277	132448741	465	4.2	29	2.31	No_ref	32	34	LRRSSLFLL	CTTAGGCGGTCTTCTCTTTTCCTCCTT	CTTAGGCGGTCTTCTCTTTTCCTCCTT	.	0	0.03	SB	NO	NO	22	262	1	2	YES
chr10	132448423	132448450	LLLLRRSSL	STRG.18416.1	-	AK11_CRC22	NA	INTRON	1	100	1.2	132448277	132448741	465	4.2	29	2.31	No_ref	35	35	LLLLRRSSL	CTTCTCCTTCTTAGGCGGTCTTCTCTT	CTTCTCCTTCTTAGGCGGTCTTCTCTT	.	0	0.49	SB	NO	NO	22	262	1	2	YES
chr10	132448432	132448459	GTLLLLLRR	STRG.18416.1	-	AK11_CRC22	NA	INTRON	1	100	1.2	132448277	132448741	465	4.2	29	2.31	No_ref	38	38	GTLLLLLRR	GGGACCCTCCTTCTCCTTCTTAGGCGG	GGGACCCTCCTTCTCCTTCTTAGGCGG	.	0	2024-08-01	WB	NO	NO	22	262	1	2	YES
chr10	132448441	132448468	SGKGTLLLL	STRG.18416.1	-	AK11_CRC22	NA	INTRON	1	100	1.2	132448277	132448741	465	4.2	29	2.31	No_ref	42	42	SGKGTLLLL	TCTGGGAAAGGGACCCTCCTTCTCCTT	TCTGGGAAAGGGACCCTCCTTCTCCTT	.	0	2024-03-01	WB	NO	NO	22	262	1	2	YES
chr10	132448444	132448471	SSGKGTLLL	STRG.18416.1	-	AK11_CRC22	NA	INTRON	1	100	1.2	132448277	132448741	465	4.2	29	2.31	No_ref	41	41	SSGKGTLLL	TCATCTGGGAAAGGGACCCTCCTTCTC	TCATCTGGGAAAGGGACCCTCCTTCTC	.	0	2024-08-01	WB	NO	NO	22	262	1	2	YES
chr10	132448447	132448474	ASSGKGTLL	STRG.18416.1	-	AK11_CRC22	NA	INTRON	1	100	1.2	132448277	132448741	465	4.2	29	2.31	No_ref	43	43	ASSGKGTLL	GCCTCATCTGGGAAAGGGACCCTCCTT	GCCTCATCTGGGAAAGGGACCCTCCTT	.	0	2024-04-01	WB	NO	NO	22	262	1	2	YES
chr10	132448450	132448477	AASSGKGTL	STRG.18416.1	-	AK11_CRC22	NA	INTRON	1	100	1.2	132448277	132448741	465	4.2	29	2.31	No_ref	41	41	AASSGKGTL	GCAGCCTCATCTGGGAAAGGGACCCTC	GCAGCCTCATCTGGGAAAGGGACCCTC	.	0	0.9	WB	NO	NO	22	262	1	2	YES
chr10	132448522	132448549	CEMGGARQS	STRG.18416.1	-	AK11_CRC22	NA	INTRON	1	100	1.2	132448277	132448741	465	4.2	29	2.31	No_ref	23	27	CEMGGARQS	TGTGAGATGGGTGGGGCCAGGCAGAGC	TGTGAGATGGGTGGGGCCAGGCAGAGC	.	0	2024-04-01	WB	NO	NO	22	262	1	2	YES
chr10	132448540	132448567	RVRQGWCEM	STRG.18416.1	-	AK11_CRC22	NA	INTRON	1	100	1.2	132448277	132448741	465	4.2	29	2.31	No_ref	22	27	RVRQGWCEM	CGGGTCAGGCAGGGCTGGTGTGAGATG	CGGGTCAGGCAGGGCTGGTGTGAGATG	.	0	0.09	SB	NO	NO	22	262	1	2	YES
chr11	411358	411385	VPSSDHVWI	STRG.18496.1	+	AK11_CRC22	NA	INTRON	1	100	0.4	411347	411397	51	14	34	8.94	No_ref	67	99	VPSSDHVWI	GTGCCCAGCTCTGACCATGTCTGGATA	GTGCCCAGCTCTGACCATGTCTGGATA	.	0	0.89	WB	NO	NO	22	262	1	2	YES
chr11	63529549	63529576	ARMRPGKRL	STRG.19234.1	+	AK11_CRC22	NA	INTRON	4	8	0.8	63529507	63529601	95	0.8	9.2	1.05	No_ref	15	16	ARMRPGKRL	GCCAGGATGAGGCCAGGAAAACGACTT	GCCAGGATGAGGCCAGGAAAACGACTT	.	0	0.16	SB	NO	NO	22	262	1	4	NO
chr11	63529567	63529594	KRLSQGNVI	STRG.19234.1	+	AK11_CRC22	NA	INTRON	4	8	0.8	63529507	63529601	95	0.8	9.2	1.05	No_ref	15	15	KRLSQGNVI	AAACGACTTTCACAAGGTAATGTCATC	AAACGACTTTCACAAGGTAATGTCATC	.	0	0.23	SB	NO	NO	22	262	1	4	NO
chr11	67023405	67023432	RRAGSWSPA	STRG.19418.3	+	AK11_CRC22	NA	INTRON	5	68.4	0.3	67023134	67023460	327	1.2	26.6	8.05	Protein_ref	27	28	RRAGSWSPA	AGGCGGGCCGGCAGCTGGAGCCCAGCC	AGGCGGGCCGGCAGCTGGAGCCCAGCC	.	0	2024-04-01	WB	NO	NO	22	262	1	3	YES
chr11	67023423	67023450	SPAGAAAPP	STRG.19418.3	+	AK11_CRC22	NA	INTRON	5	68.4	0.3	67023134	67023460	327	1.2	26.6	8.05	Protein_ref	32	32	SPAGAAAPP	AGCCCAGCCGGAGCGGCGGCCCCTCCG	AGCCCAGCCGGAGCGGCGGCCCCTCCG	.	0	0.73	WB	NO	NO	22	262	1	2	YES
chr12	130044620	130044647	FPQTSECPT	STRG.21869.2	-	AK11_CRC22	NA	INTERGENIC	6	54.2	0.9	130043919	130045057	1139	0.6	23	2.44	No_ref	32	32	FPQTSECPT	TTTCCCCAAACGAGTGAGTGTCCTACT	TTTCCCCAAACGAGTGAGTGTCCTACT	.	0	2024-06-01	WB	NO	NO	22	262	1	4	YES
chr12	130044647	130044674	RPDLHTRLL	STRG.21869.2	-	AK11_CRC22	NA	INTERGENIC	6	54.2	0.9	130043919	130045057	1139	0.6	23	2.44	No_ref	36	36	RPDLHTRLL	CGCCCGGACCTCCACACCAGGCTACTG	CGCCCGGACCTCCACACCAGGCTACTG	.	0	0.03	SB	NO	NO	22	262	1	4	YES
chr12	130044650	130044677	TRPDLHTRL	STRG.21869.2	-	AK11_CRC22	NA	INTERGENIC	6	54.2	0.9	130043919	130045057	1139	0.6	23	2.44	No_ref	36	36	TRPDLHTRL	ACCCGCCCGGACCTCCACACCAGGCTA	ACCCGCCCGGACCTCCACACCAGGCTA	.	0	0.05	SB	NO	NO	22	262	1	5	YES
chr12	130044686	130044713	CQDNLAALV	STRG.21869.2	-	AK11_CRC22	NA	INTERGENIC	6	54.2	0.9	130043919	130045057	1139	0.6	23	2.44	No_ref	40	41	CQDNLAALV	TGCCAGGACAACCTCGCTGCCCTCGTG	TGCCAGGACAACCTCGCTGCCCTCGTG	.	0	0.85	WB	NO	NO	22	262	1	3	YES
chr12	130044713	130044740	WWLNNEHLL	STRG.21869.2	-	AK11_CRC22	NA	INTERGENIC	6	54.2	0.9	130043919	130045057	1139	0.6	23	2.44	No_ref	49	49	WWLNNEHLL	TGGTGGCTAAACAACGAACATTTACTC	TGGTGGCTAAACAACGAACATTTACTC	.	0	2024-02-01	WB	NO	NO	22	262	1	5	YES
chr12	130044731	130044758	IFSTTDWWL	STRG.21869.2	-	AK11_CRC22	NA	INTERGENIC	6	54.2	0.9	130043919	130045057	1139	0.6	23	2.44	No_ref	54	55	IFSTTDWWL	ATCTTTAGTACCACAGACTGGTGGCTA	ATCTTTAGTACCACAGACTGGTGGCTA	.	0	0.9	WB	NO	NO	22	262	1	4	YES
chr12	130044755	130044782	CPKDSSCFI	STRG.21869.2	-	AK11_CRC22	NA	INTERGENIC	6	54.2	0.9	130043919	130045057	1139	0.6	23	2.44	No_ref	63	64	CPKDSSCFI	TGTCCCAAGGATTCTAGTTGCTTCATC	TGTCCCAAGGATTCTAGTTGCTTCATC	.	0	0.78	WB	NO	NO	22	262	1	4	YES
chr12	130044767	130044794	RPAFCPKDS	STRG.21869.2	-	AK11_CRC22	NA	INTERGENIC	6	54.2	0.9	130043919	130045057	1139	0.6	23	2.44	No_ref	65	66	RPAFCPKDS	AGACCTGCCTTTTGTCCCAAGGATTCT	AGACCTGCCTTTTGTCCCAAGGATTCT	.	0	2024-08-01	WB	NO	NO	22	262	1	2	YES
chr12	130044773	130044800	TFRPAFCPK	STRG.21869.2	-	AK11_CRC22	NA	INTERGENIC	6	54.2	0.9	130043919	130045057	1139	0.6	23	2.44	No_ref	63	63	TFRPAFCPK	ACTTTTAGACCTGCCTTTTGTCCCAAG	ACTTTTAGACCTGCCTTTTGTCCCAAG	.	0	2024-04-01	WB	NO	NO	22	262	1	2	YES
chr12	130044782	130044809	SKDTFRPAF	STRG.21869.2	-	AK11_CRC22	NA	INTERGENIC	6	54.2	0.9	130043919	130045057	1139	0.6	23	2.44	No_ref	56	57	SKDTFRPAF	TCAAAGGACACTTTTAGACCTGCCTTT	TCAAAGGACACTTTTAGACCTGCCTTT	.	0	2024-04-01	WB	NO	NO	22	262	1	5	YES
chr12	130044812	130044839	NASVTFLWV	STRG.21869.2	-	AK11_CRC22	('A', 21)	INTERGENIC	6	54.2	0.9	130043919	130045057	1139	0.6	23	2.44	No_ref	42	59	NASVTFLRV	AATGCTAGTGTGACTTTCCTAAGGGTT	AATGCTAGTGTGACTTTCCTATGGGTT	.	0	2024-07-01	WB	SNP	NO	22	262	1	2	YES
chr12	130044821	130044848	APGNASVTF	STRG.21869.2	-	AK11_CRC22	NA	INTERGENIC	6	54.2	0.9	130043919	130045057	1139	0.6	23	2.44	No_ref	49	51	APGNASVTF	GCTCCTGGAAATGCTAGTGTGACTTTC	GCTCCTGGAAATGCTAGTGTGACTTTC	.	0	0.23	SB	NO	NO	22	262	1	4	YES
chr12	130044827	130044854	RTAPGNASV	STRG.21869.2	-	AK11_CRC22	NA	INTERGENIC	6	54.2	0.9	130043919	130045057	1139	0.6	23	2.44	No_ref	50	52	RTAPGNASV	CGCACGGCTCCTGGAAATGCTAGTGTG	CGCACGGCTCCTGGAAATGCTAGTGTG	.	0	0.79	WB	NO	NO	22	262	1	5	YES
chr12	130044845	130044872	TPGSTGRTA	STRG.21869.2	-	AK11_CRC22	NA	INTERGENIC	6	54.2	0.9	130043919	130045057	1139	0.6	23	2.44	No_ref	53	53	TPGSTGRTA	ACACCTGGGTCCACTGGCCGCACGGCT	ACACCTGGGTCCACTGGCCGCACGGCT	.	0	0.48	SB	NO	NO	22	262	1	2	YES
chr12	130044854	130044881	TPHTPGSTG	STRG.21869.2	-	AK11_CRC22	NA	INTERGENIC	6	54.2	0.9	130043919	130045057	1139	0.6	23	2.44	No_ref	46	46	TPHTPGSTG	ACGCCACACACACCTGGGTCCACTGGC	ACGCCACACACACCTGGGTCCACTGGC	.	0	0.69	WB	NO	NO	22	262	1	2	YES
chr12	130044914	130044941	RPWLFLLLV	STRG.21869.2	-	AK11_CRC22	NA	INTERGENIC	6	54.2	0.9	130043919	130045057	1139	0.6	23	2.44	No_ref	42	42	RPWLFLLLV	AGGCCTTGGCTGTTTCTGCTTCTTGTA	AGGCCTTGGCTGTTTCTGCTTCTTGTA	.	0	2024-04-01	WB	NO	NO	22	262	1	2	YES
chr12	130044917	130044944	TRPWLFLLL	STRG.21869.2	-	AK11_CRC22	NA	INTERGENIC	6	54.2	0.9	130043919	130045057	1139	0.6	23	2.44	No_ref	43	43	TRPWLFLLL	ACCAGGCCTTGGCTGTTTCTGCTTCTT	ACCAGGCCTTGGCTGTTTCTGCTTCTT	.	0	0.03	SB	NO	NO	22	262	1	5	YES
chr12	130044920	130044947	DTRPWLFLL	STRG.21869.2	-	AK11_CRC22	NA	INTERGENIC	6	54.2	0.9	130043919	130045057	1139	0.6	23	2.44	No_ref	44	44	DTRPWLFLL	GACACCAGGCCTTGGCTGTTTCTGCTT	GACACCAGGCCTTGGCTGTTTCTGCTT	.	0	2024-09-01	WB	NO	NO	22	262	1	4	YES
chr12	130044926	130044953	FEDTRPWLF	STRG.21869.2	-	AK11_CRC22	NA	INTERGENIC	6	54.2	0.9	130043919	130045057	1139	0.6	23	2.44	No_ref	46	47	FEDTRPWLF	TTTGAGGACACCAGGCCTTGGCTGTTT	TTTGAGGACACCAGGCCTTGGCTGTTT	.	0	0.91	WB	NO	NO	22	262	1	4	YES
chr12	130044929	130044956	LFEDTRPWL	STRG.21869.2	-	AK11_CRC22	NA	INTERGENIC	6	54.2	0.9	130043919	130045057	1139	0.6	23	2.44	No_ref	47	49	LFEDTRPWL	CTATTTGAGGACACCAGGCCTTGGCTG	CTATTTGAGGACACCAGGCCTTGGCTG	.	0	0.97	WB	NO	NO	22	262	1	4	YES
chr12	130044950	130044977	GSTSFCHLF	STRG.21869.2	-	AK11_CRC22	NA	INTERGENIC	6	54.2	0.9	130043919	130045057	1139	0.6	23	2.44	No_ref	49	50	GSTSFCHLF	GGGTCCACGTCATTCTGCCACCTATTT	GGGTCCACGTCATTCTGCCACCTATTT	.	0	2024-03-01	WB	NO	NO	22	262	1	5	YES
chr12	130044962	130044989	SSYSGSTSF	STRG.21869.2	-	AK11_CRC22	NA	INTERGENIC	6	54.2	0.9	130043919	130045057	1139	0.6	23	2.44	No_ref	48	48	SSYSGSTSF	TCGTCTTATTCAGGGTCCACGTCATTC	TCGTCTTATTCAGGGTCCACGTCATTC	.	0	0.17	SB	NO	NO	22	262	1	5	YES
chr12	130044974	130045001	SPASSSYSG	STRG.21869.2	-	AK11_CRC22	NA	INTERGENIC	6	54.2	0.9	130043919	130045057	1139	0.6	23	2.44	No_ref	43	43	SPASSSYSG	TCTCCTGCCTCATCGTCTTATTCAGGG	TCTCCTGCCTCATCGTCTTATTCAGGG	.	0	0.75	WB	NO	NO	22	262	1	4	YES
chr12	130044980	130045007	LFSPASSSY	STRG.21869.2	-	AK11_CRC22	NA	INTERGENIC	6	54.2	0.9	130043919	130045057	1139	0.6	23	2.44	No_ref	46	46	LFSPASSSY	CTCTTCTCTCCTGCCTCATCGTCTTAT	CTCTTCTCTCCTGCCTCATCGTCTTAT	.	0	0.13	SB	NO	NO	22	262	1	5	YES
chr12	130044986	130045013	RPLFSPASS	STRG.21869.2	-	AK11_CRC22	NA	INTERGENIC	6	54.2	0.9	130043919	130045057	1139	0.6	23	2.44	No_ref	42	42	RPLFSPASS	AGGCCACTCTTCTCTCCTGCCTCATCG	AGGCCACTCTTCTCTCCTGCCTCATCG	.	0	0.39	SB	NO	NO	22	262	1	2	YES
chr12	130044992	130045019	VTRPLFSPA	STRG.21869.2	-	AK11_CRC22	NA	INTERGENIC	6	54.2	0.9	130043919	130045057	1139	0.6	23	2.44	No_ref	39	39	VTRPLFSPA	GTCACCAGGCCACTCTTCTCTCCTGCC	GTCACCAGGCCACTCTTCTCTCCTGCC	.	0	0.88	WB	NO	NO	22	262	1	3	YES
chr12	130044998	130045025	SRVTRPLFS	STRG.21869.2	-	AK11_CRC22	NA	INTERGENIC	6	54.2	0.9	130043919	130045057	1139	0.6	23	2.44	No_ref	38	38	SRVTRPLFS	TCCCGAGTCACCAGGCCACTCTTCTCT	TCCCGAGTCACCAGGCCACTCTTCTCT	.	0	2024-06-01	WB	NO	NO	22	262	1	2	YES
chr12	130045001	130045028	CSRVTRPLF	STRG.21869.2	-	AK11_CRC22	NA	INTERGENIC	6	54.2	0.9	130043919	130045057	1139	0.6	23	2.44	No_ref	38	38	CSRVTRPLF	TGTTCCCGAGTCACCAGGCCACTCTTC	TGTTCCCGAGTCACCAGGCCACTCTTC	.	0	2024-02-01	WB	NO	NO	22	262	1	2	YES
chr1	154220679	154220706	ARMAAASSY	STRG.2188.1	-	AK11_CRC22	NA	INTRON	11	1.7	0.6	154220419	154220845	182	25	22.6	3.62	No_ref	3	4	ARMAAASSY	GCACGGATGGCCGCCGCTTCCTCTTAC	GCACGGATGGCCGCCGCTTCCTCTTAC	.	0	0.04	SB	NO	NO	22	262	1	2	NO
chr13	27212720	27212747	SMLWKLCSF	STRG.22059.1	+	AK11_CRC22	NA	INTRON	1	100	0.9	27212707	27213203	465	9.7	30	3.23	No_ref	11	12	SMLWKLCSF	TCCATGTTGTGGAAGCTTTGTTCTTTC	TCCATGTTGTGGAAGCTTTGTTCTTTC	ERV_1000135_HERV9NC-int,LTR12D	27	0.89	WB	NO	ERV	22	262	1	2	YES
chr13	27212774	27212801	SLFGSAPPL	STRG.22059.1	+	AK11_CRC22	NA	INTRON	1	100	0.9	27212707	27213203	465	9.7	30	3.23	No_ref	23	23	SLFGSAPPL	TCACTCTTTGGCTCTGCACCACCTTTA	TCACTCTTTGGCTCTGCACCACCTTTA	ERV_1000135_HERV9NC-int,LTR12D	27	0.7	WB	NO	ERV	22	262	1	2	YES
chr13	99086762	99086789	RRAAPTCLA	STRG.22445.2	-	AK11_CRC22	NA	INTRON	7	26.9	0.3	99086223	99088113	1137	100	12.3	3.49	Protein_ref	3	5	RRAAPTCLA	CGCCGGGCCGCGCCGACCTGCCTGGCC	CGCCGGGCCGCGCCGACCTGCCTGGCC	.	0	0.52	WB	NO	NO	22	262	1	3	YES
chr13	99086765	99086792	QRRAAPTCL	STRG.22445.2	-	AK11_CRC22	NA	INTRON	7	26.9	0.3	99086223	99088113	1137	100	12.3	3.49	Protein_ref	3	5	QRRAAPTCL	CAGCGCCGGGCCGCGCCGACCTGCCTG	CAGCGCCGGGCCGCGCCGACCTGCCTG	.	0	0.19	SB	NO	NO	22	262	1	3	YES
chr13	113093296	113093323	SLPGTTPGL	STRG.22566.1	-	AK11_CRC22	NA	INTERGENIC	1	100	1.1	113092046	113093507	1462	6.8	28.8	2.62	No_ref	22	22	SLPGTTPGL	AGCCTTCCAGGCACCACACCAGGCCTG	AGCCTTCCAGGCACCACACCAGGCCTG	.	0	2024-05-01	WB	NO	NO	22	262	1	2	YES
chr13	113093317	113093344	GHSWRQLSL	STRG.22566.1	-	AK11_CRC22	NA	INTERGENIC	1	100	1.1	113092046	113093507	1462	6.8	28.8	2.62	No_ref	20	21	GHSWRQLSL	GGTCACAGCTGGAGGCAGTTGAGCCTT	GGTCACAGCTGGAGGCAGTTGAGCCTT	.	0	0.72	WB	NO	NO	22	262	1	2	YES
chr13	113093353	113093380	LLPPHPGAL	STRG.22566.1	-	AK11_CRC22	NA	INTERGENIC	1	100	1.1	113092046	113093507	1462	6.8	28.8	2.62	No_ref	24	24	LLPPHPGAL	CTCCTTCCACCCCACCCGGGTGCTTTG	CTCCTTCCACCCCACCCGGGTGCTTTG	.	0	0.32	SB	NO	NO	22	262	1	3	YES
chr13	113093374	113093401	SQQSTGLLL	STRG.22566.1	-	AK11_CRC22	NA	INTERGENIC	1	100	1.1	113092046	113093507	1462	6.8	28.8	2.62	No_ref	24	24	SQQSTGLLL	AGCCAGCAGAGCACGGGGCTGCTCCTT	AGCCAGCAGAGCACGGGGCTGCTCCTT	.	0	0.79	WB	NO	NO	22	262	1	2	YES
chr13	113093377	113093404	VSQQSTGLL	STRG.22566.1	-	AK11_CRC22	NA	INTERGENIC	1	100	1.1	113092046	113093507	1462	6.8	28.8	2.62	No_ref	24	24	VSQQSTGLL	GTCAGCCAGCAGAGCACGGGGCTGCTC	GTCAGCCAGCAGAGCACGGGGCTGCTC	.	0	2024-08-01	WB	NO	NO	22	262	1	3	YES
chr13	113093401	113093428	RELGLGTTV	STRG.22566.1	-	AK11_CRC22	NA	INTERGENIC	1	100	1.1	113092046	113093507	1462	6.8	28.8	2.62	No_ref	16	17	RELGLGTTV	AGGGAGCTGGGCCTGGGCACCACTGTC	AGGGAGCTGGGCCTGGGCACCACTGTC	.	0	0.02	SB	NO	NO	22	262	1	2	YES
chr13	113093419	113093446	LLSVQRREL	STRG.22566.1	-	AK11_CRC22	NA	INTERGENIC	1	100	1.1	113092046	113093507	1462	6.8	28.8	2.62	No_ref	19	20	LLSVQRREL	CTGCTGTCTGTGCAGAGAAGGGAGCTG	CTGCTGTCTGTGCAGAGAAGGGAGCTG	.	0	2024-07-01	WB	NO	NO	22	262	1	2	YES
chr13	113093434	113093461	VLSGTLLSV	STRG.22566.1	-	AK11_CRC22	NA	INTERGENIC	1	100	1.1	113092046	113093507	1462	6.8	28.8	2.62	No_ref	15	16	VLSGTLLSV	GTGCTAAGCGGAACTCTGCTGTCTGTG	GTGCTAAGCGGAACTCTGCTGTCTGTG	.	0	2024-09-01	WB	NO	NO	22	262	1	3	YES
chr13	113093440	113093467	KPVLSGTLL	STRG.22566.1	-	AK11_CRC22	NA	INTERGENIC	1	100	1.1	113092046	113093507	1462	6.8	28.8	2.62	No_ref	13	14	KPVLSGTLL	AAGCCTGTGCTAAGCGGAACTCTGCTG	AAGCCTGTGCTAAGCGGAACTCTGCTG	.	0	0.07	SB	NO	NO	22	262	1	2	YES
chr13	113093476	113093503	VPMADSVCA	STRG.22566.1	-	AK11_CRC22	NA	INTERGENIC	1	100	1.1	113092046	113093507	1462	6.8	28.8	2.62	No_ref	13	16	VPMADSVCA	GTTCCAATGGCTGACAGCGTCTGCGCT	GTTCCAATGGCTGACAGCGTCTGCGCT	.	0	0.82	WB	NO	NO	22	262	1	2	YES
chr13	114004829	114004856	FAVVSGSAV	STRG.22600.2	-	AK11_CRC22	NA	INTRON	5	31.2	0.3	114004804	114005875	952	19.9	19.1	6.14	Protein_ref	86	88	FAVVSGSAV	TTTGCTGTTGTGAGTGGTTCAGCGGTA	TTTGCTGTTGTGAGTGGTTCAGCGGTA	.	0	2024-03-01	WB	NO	NO	22	262	1	2	YES
chr13	114004853	114004880	WWTRGFRVF	STRG.22600.2	-	AK11_CRC22	NA	INTRON	5	31.2	0.3	114004804	114005875	952	19.9	19.1	6.14	Protein_ref	82	84	WWTRGFRVF	TGGTGGACACGTGGATTCCGTGTCTTT	TGGTGGACACGTGGATTCCGTGTCTTT	.	0	0.65	WB	NO	NO	22	262	1	2	YES
chr13	114004862	114004889	VVRWWTRGF	STRG.22600.2	-	AK11_CRC22	NA	INTRON	5	31.2	0.3	114004804	114005875	952	19.9	19.1	6.14	Protein_ref	81	83	VVRWWTRGF	GTCGTCCGTTGGTGGACACGTGGATTC	GTCGTCCGTTGGTGGACACGTGGATTC	.	0	2024-05-01	WB	NO	NO	22	262	1	2	YES
chr13	114004874	114004901	FLYPVVRWW	STRG.22600.2	-	AK11_CRC22	NA	INTRON	5	31.2	0.3	114004804	114005875	952	19.9	19.1	6.14	Protein_ref	78	80	FLYPVVRWW	TTTCTTTATCCAGTCGTCCGTTGGTGG	TTTCTTTATCCAGTCGTCCGTTGGTGG	.	0	2024-09-01	WB	NO	NO	22	262	1	2	YES
chr13	114004886	114004913	FMPRFLYPV	STRG.22600.2	-	AK11_CRC22	NA	INTRON	5	31.2	0.3	114004804	114005875	952	19.9	19.1	6.14	Protein_ref	75	75	FMPRFLYPV	TTTATGCCACGTTTTCTTTATCCAGTC	TTTATGCCACGTTTTCTTTATCCAGTC	.	0	0.27	SB	NO	NO	22	262	1	2	YES
chr13	114004892	114004919	GVFMPRFLY	STRG.22600.2	-	AK11_CRC22	NA	INTRON	5	31.2	0.3	114004804	114005875	952	19.9	19.1	6.14	Protein_ref	68	68	GVFMPRFLY	GGTGTATTTATGCCACGTTTTCTTTAT	GGTGTATTTATGCCACGTTTTCTTTAT	.	0	0.38	SB	NO	NO	22	262	1	2	YES
chr14	39522239	39522266	HLTPVRMAI	STRG.22891.1	-	AK11_CRC22	NA	INTERGENIC	1	100	1.2	39522217	39522383	167	0.1	18.1	1.41	No_ref	15	17	HLTPVRMAI	CATCTCACACCAGTTAGAATGGCAATC	CATCTCACACCAGTTAGAATGGCAATC	.	0	0.92	WB	NO	NO	22	262	1	2	YES
chr14	39522251	39522278	TMRYHLTPV	STRG.22891.1	-	AK11_CRC22	NA	INTERGENIC	1	100	1.2	39522217	39522383	167	0.1	18.1	1.41	No_ref	18	18	TMRYHLTPV	ACAATGAGATACCATCTCACACCAGTT	ACAATGAGATACCATCTCACACCAGTT	.	0	0.78	WB	NO	NO	22	262	1	2	YES
chr14	39522260	39522287	IKTTMRYHL	STRG.22891.1	-	AK11_CRC22	NA	INTERGENIC	1	100	1.2	39522217	39522383	167	0.1	18.1	1.41	No_ref	17	18	IKTTMRYHL	ATCAAAACCACAATGAGATACCATCTC	ATCAAAACCACAATGAGATACCATCTC	.	0	2024-05-01	WB	NO	NO	22	262	1	2	YES
chr14	39522266	39522293	TQIKTTMRY	STRG.22891.1	-	AK11_CRC22	NA	INTERGENIC	1	100	1.2	39522217	39522383	167	0.1	18.1	1.41	No_ref	14	15	TQIKTTMRY	ACGCAAATCAAAACCACAATGAGATAC	ACGCAAATCAAAACCACAATGAGATAC	.	0	0.99	WB	NO	NO	22	262	1	2	YES
chr14	39522272	39522299	RETQIKTTM	STRG.22891.1	-	AK11_CRC22	NA	INTERGENIC	1	100	1.2	39522217	39522383	167	0.1	18.1	1.41	No_ref	14	15	RETQIKTTM	AGAGAAACGCAAATCAAAACCACAATG	AGAGAAACGCAAATCAAAACCACAATG	.	0	0.61	WB	NO	NO	22	262	1	2	YES
chr14	39522305	39522332	HMKKCSPSL	STRG.22891.1	-	AK11_CRC22	NA	INTERGENIC	1	100	1.2	39522217	39522383	167	0.1	18.1	1.41	No_ref	11	11	HMKKCSPSL	CACATGAAAAAATGCTCACCATCACTG	CACATGAAAAAATGCTCACCATCACTG	.	0	0.51	WB	NO	NO	22	262	1	2	YES
chr14	39522320	39522347	YAAKKHMKK	STRG.22891.1	-	AK11_CRC22	NA	INTERGENIC	1	100	1.2	39522217	39522383	167	0.1	18.1	1.41	No_ref	8	8	YAAKKHMKK	TATGCAGCCAAAAAACACATGAAAAAA	TATGCAGCCAAAAAACACATGAAAAAA	.	0	2024-01-01	WB	NO	NO	22	262	1	2	YES
chr1	7961300	7961327	VREAWTRVL	STRG.234.1	+	AK11_CRC22	NA	INTRON	7	5.9	0.1	7961171	7961735	338	11	16.6	18.48	No_ref	3	4	VREAWTRVL	GTCCGGGAGGCCTGGACCAGAGTCCTA	GTCCGGGAGGCCTGGACCAGAGTCCTA	.	0	0.03	SB	NO	NO	22	262	1	2	NO
chr1	168902860	168902887	LARRGSRRL	STRG.2474.1	+	AK11_CRC22	NA	INTERGENIC	1	100	1	168902735	168903059	325	0.8	12.8	1.22	No_ref	26	28	LARRGSRRL	TTAGCCAGGCGTGGTAGCAGGCGCCTG	TTAGCCAGGCGTGGTAGCAGGCGCCTG	.	0	0.54	WB	NO	NO	22	262	1	2	NO
chr16	1300647	1300674	LGFPCAWTV	STRG.24971.8	-	AK11_CRC22	NA	INTERGENIC	10	37.3	1.7	1300589	1300712	124	2.1	89.8	5.05	No_ref	13	14	LGFPCAWTV	CTGGGATTCCCATGCGCGTGGACGGTG	CTGGGATTCCCATGCGCGTGGACGGTG	.	0	2024-05-01	WB	NO	NO	22	262	1	3	NO
chr1	174999742	174999769	SVAQRGQII	STRG.2546.2	+	AK11_CRC22	NA	INTRON	8	6.9	0.5	174999471	175000195	247	100	21.7	3.91	Protein_ref	4	4	SVAQRGQII	AGCGTGGCCCAGCGCGGTCAAATTATA	AGCGTGGCCCAGCGCGGTCAAATTATA	.	0	2024-07-01	WB	NO	NO	22	262	1	2	YES
chr1	174999841	174999868	SVARRFGRR	STRG.2546.2	+	AK11_CRC22	NA	INTRON	8	6.9	0.5	174999471	175000195	247	100	21.7	3.91	Protein_ref	7	7	SVARRFGRR	AGCGTTGCTAGGAGATTCGGCAGGCGG	AGCGTTGCTAGGAGATTCGGCAGGCGG	.	0	2024-03-01	WB	NO	NO	22	262	1	2	YES
chr16	71300596	71300623	SKMKRSNMV	STRG.26143.1	-	AK11_CRC22	NA	INTERGENIC	11	34.3	0.9	71289687	71300665	10902	11	95.2	9.91	No_ref	74	75	SKMKRSNMV	AGCAAGATGAAAAGAAGCAATATGGTT	AGCAAGATGAAAAGAAGCAATATGGTT	.	0	2024-05-01	WB	NO	NO	22	262	1	3	YES
chr16	71300599	71300626	MSKMKRSNM	STRG.26143.1	-	AK11_CRC22	NA	INTERGENIC	11	34.3	0.9	71289687	71300665	10902	11	95.2	9.91	No_ref	75	77	MSKMKRSNM	ATGAGCAAGATGAAAAGAAGCAATATG	ATGAGCAAGATGAAAAGAAGCAATATG	.	0	0.52	WB	NO	NO	22	262	1	3	YES
chr16	71623755	71623782	RRSKRGRAM	STRG.26152.1	+	AK11_CRC22	NA	INTRON	7	3.7	1	71623748	71626696	249	1.4	15.2	1.43	No_ref	10	11	RRSKRGRAM	CGAAGGTCGAAGAGAGGAAGGGCTATG	CGAAGGTCGAAGAGAGGAAGGGCTATG	.	0	0.04	SB	NO	NO	22	262	1	2	YES
chr16	71623761	71623788	SKRGRAMLF	STRG.26152.1	+	AK11_CRC22	NA	INTRON	7	3.7	1	71623748	71626696	249	1.4	15.2	1.43	No_ref	11	12	SKRGRAMLF	TCGAAGAGAGGAAGGGCTATGCTGTTC	TCGAAGAGAGGAAGGGCTATGCTGTTC	.	0	0.26	SB	NO	NO	22	262	1	2	YES
chr16	71623767	71623794	RGRAMLFHK	STRG.26152.1	+	AK11_CRC22	NA	INTRON	7	3.7	1	71623748	71626696	249	1.4	15.2	1.43	No_ref	11	12	RGRAMLFHK	AGAGGAAGGGCTATGCTGTTCCACAAA	AGAGGAAGGGCTATGCTGTTCCACAAA	.	0	0.68	WB	NO	NO	22	262	1	3	YES
chr16	71623779	71623806	MLFHKPSCV	STRG.26152.1	+	AK11_CRC22	NA	INTRON	7	3.7	1	71623748	71626696	249	1.4	15.2	1.43	No_ref	12	13	MLFHKPSCV	ATGCTGTTCCACAAACCATCCTGTGTC	ATGCTGTTCCACAAACCATCCTGTGTC	.	0	0.41	SB	NO	NO	22	262	1	3	YES
chr16	71623785	71623812	FHKPSCVCL	STRG.26152.1	+	AK11_CRC22	NA	INTRON	7	3.7	1	71623748	71626696	249	1.4	15.2	1.43	No_ref	12	12	FHKPSCVCL	TTCCACAAACCATCCTGTGTCTGCTTG	TTCCACAAACCATCCTGTGTCTGCTTG	.	0	0.15	SB	NO	NO	22	262	1	3	YES
chr16	71623788	71623815	HKPSCVCLF	STRG.26152.1	+	AK11_CRC22	NA	INTRON	7	3.7	1	71623748	71626696	249	1.4	15.2	1.43	No_ref	12	13	HKPSCVCLF	CACAAACCATCCTGTGTCTGCTTGTTT	CACAAACCATCCTGTGTCTGCTTGTTT	.	0	0.38	SB	NO	NO	22	262	1	2	YES
chr16	71623806	71623833	CLFTRLPLH	STRG.26152.1	+	AK11_CRC22	NA	INTRON	7	3.7	1	71623748	71626696	249	1.4	15.2	1.43	No_ref	13	14	CLFTRLPLH	TGCTTGTTTACCAGGCTTCCTCTGCAT	TGCTTGTTTACCAGGCTTCCTCTGCAT	.	0	0.59	WB	NO	NO	22	262	1	3	YES
chr1	202117840	202117867	LRQGFTMLA	STRG.2752.1	+	AK11_CRC22	NA	INTRON	2	76.6	1.3	202117737	202118877	612	2.9	18.5	1.36	No_ref	5	7	LRQGFTMLA	TTGAGACAGGGTTTCACCATGTTGGCC	TTGAGACAGGGTTTCACCATGTTGGCC	.	0	0.3	SB	NO	NO	22	262	1	2	NO
chr17	56914168	56914195	SPAHGRLGL	STRG.27860.6	-	AK11_CRC22	NA	INTERGENIC	13	2.5	1.3	56913392	56914499	346	2.5	26.7	1.91	Protein_ref	4	4	SPAHGRLGL	TCGCCAGCTCATGGGCGACTGGGACTG	TCGCCAGCTCATGGGCGACTGGGACTG	.	0	0.02	SB	NO	NO	22	262	1	3	YES
chr17	56914174	56914201	RPSPAHGRL	STRG.27860.6	-	AK11_CRC22	NA	INTERGENIC	13	2.5	1.3	56913392	56914499	346	2.5	26.7	1.91	Protein_ref	4	4	RPSPAHGRL	CGACCTTCGCCAGCTCATGGGCGACTG	CGACCTTCGCCAGCTCATGGGCGACTG	.	0	0.02	SB	NO	NO	22	262	1	3	YES
chr17	75666435	75666462	TAMVALSCK	STRG.28210.1	+	AK11_CRC22	NA	INTERGENIC	1	100	0.5	75666433	75666574	142	9.4	8.4	1.68	No_ref	75	77	TAMVALSCK	ACAGCCATGGTCGCACTCTCCTGTAAA	ACAGCCATGGTCGCACTCTCCTGTAAA	.	0	2024-02-01	WB	NO	NO	22	262	1	3	YES
chr17	75666444	75666471	VALSCKGVL	STRG.28210.1	+	AK11_CRC22	NA	INTERGENIC	1	100	0.5	75666433	75666574	142	9.4	8.4	1.68	No_ref	75	78	VALSCKGVL	GTCGCACTCTCCTGTAAAGGCGTCTTA	GTCGCACTCTCCTGTAAAGGCGTCTTA	.	0	2024-07-01	WB	NO	NO	22	262	1	4	YES
chr17	75666447	75666474	ALSCKGVLK	STRG.28210.1	+	AK11_CRC22	NA	INTERGENIC	1	100	0.5	75666433	75666574	142	9.4	8.4	1.68	No_ref	72	76	ALSCKGVLK	GCACTCTCCTGTAAAGGCGTCTTAAAA	GCACTCTCCTGTAAAGGCGTCTTAAAA	.	0	0.13	SB	NO	NO	22	262	1	2	YES
chr17	75666462	75666489	GVLKESNPK	STRG.28210.1	+	AK11_CRC22	NA	INTERGENIC	1	100	0.5	75666433	75666574	142	9.4	8.4	1.68	No_ref	61	64	GVLKESNPK	GGCGTCTTAAAAGAGTCAAACCCAAAG	GGCGTCTTAAAAGAGTCAAACCCAAAG	.	0	0.68	WB	NO	NO	22	262	1	2	YES
chr17	75666471	75666498	KESNPKTFF	STRG.28210.1	+	AK11_CRC22	NA	INTERGENIC	1	100	0.5	75666433	75666574	142	9.4	8.4	1.68	No_ref	67	69	KESNPKTFF	AAAGAGTCAAACCCAAAGACCTTCTTC	AAAGAGTCAAACCCAAAGACCTTCTTC	.	0	2024-05-01	WB	NO	NO	22	262	1	3	YES
chr17	75666480	75666507	NPKTFFSVL	STRG.28210.1	+	AK11_CRC22	NA	INTERGENIC	1	100	0.5	75666433	75666574	142	9.4	8.4	1.68	No_ref	66	68	NPKTFFSVL	AACCCAAAGACCTTCTTCAGCGTACTC	AACCCAAAGACCTTCTTCAGCGTACTC	.	0	0.09	SB	NO	NO	22	262	1	3	YES
chr17	75666513	75666540	RRSGSKGKV	STRG.28210.1	+	AK11_CRC22	NA	INTERGENIC	1	100	0.5	75666433	75666574	142	9.4	8.4	1.68	No_ref	84	85	RRSGSKGKV	CGCCGCTCAGGGTCAAAAGGAAAGGTG	CGCCGCTCAGGGTCAAAAGGAAAGGTG	.	0	2024-03-01	WB	NO	NO	22	262	1	2	YES
chr17	75666525	75666552	SKGKVVWWL	STRG.28210.1	+	AK11_CRC22	NA	INTERGENIC	1	100	0.5	75666433	75666574	142	9.4	8.4	1.68	No_ref	85	85	SKGKVVWWL	TCAAAAGGAAAGGTGGTATGGTGGCTG	TCAAAAGGAAAGGTGGTATGGTGGCTG	.	0	2024-06-01	WB	NO	NO	22	262	1	4	YES
chr17	75667060	75667087	RPRIKGCWL	STRG.28210.1	+	AK11_CRC22	NA	INTERGENIC	1	100	1.6	75667047	75667161	115	7.6	28.8	1.68	No_ref	85	86	RPRIKGCWL	CGCCCAAGAATTAAAGGCTGCTGGCTG	CGCCCAAGAATTAAAGGCTGCTGGCTG	.	0	0.02	SB	NO	NO	22	262	1	2	YES
chr17	75667111	75667138	YTQPQLREA	STRG.28210.1	+	AK11_CRC22	NA	INTERGENIC	1	100	1.6	75667047	75667161	115	7.6	28.8	1.68	No_ref	29	29	YTQPQLREA	TATACACAACCCCAACTCAGAGAAGCC	TATACACAACCCCAACTCAGAGAAGCC	.	0	2024-02-01	WB	NO	NO	22	262	1	5	YES
chr17	75667126	75667153	LREAKALGI	STRG.28210.1	+	AK11_CRC22	NA	INTERGENIC	1	100	1.6	75667047	75667161	115	7.6	28.8	1.68	No_ref	20	21	LREAKALGI	CTCAGAGAAGCCAAAGCGCTGGGAATT	CTCAGAGAAGCCAAAGCGCTGGGAATT	.	0	2024-03-01	WB	NO	NO	22	262	1	2	YES
chr17	77958714	77958741	KMAAVAAPH	STRG.28279.1	+	AK11_CRC22	NA	INTRON	10	57.1	0.5	77958655	77959268	158	66.9	19.1	3.58	No_ref	12	14	KMAAVAAPH	AAGATGGCCGCGGTGGCAGCTCCGCAC	AAGATGGCCGCGGTGGCAGCTCCGCAC	.	0	0.35	SB	NO	NO	22	262	1	4	NO
chr17	77958717	77958744	MAAVAAPHL	STRG.28279.1	+	AK11_CRC22	NA	INTRON	10	57.1	0.5	77958655	77959268	158	66.9	19.1	3.58	No_ref	12	14	MAAVAAPHL	ATGGCCGCGGTGGCAGCTCCGCACCTC	ATGGCCGCGGTGGCAGCTCCGCACCTC	.	0	0.63	WB	NO	NO	22	262	1	6	NO
chr17	77958723	77958750	AVAAPHLSA	STRG.28279.1	+	AK11_CRC22	NA	INTRON	10	57.1	0.5	77958655	77959268	158	66.9	19.1	3.58	No_ref	22	24	AVAAPHLSA	GCGGTGGCAGCTCCGCACCTCAGCGCG	GCGGTGGCAGCTCCGCACCTCAGCGCG	.	0	2024-04-01	WB	NO	NO	22	262	1	2	NO
chr17	77958732	77958759	APHLSATAP	STRG.28279.1	+	AK11_CRC22	NA	INTRON	10	57.1	0.5	77958655	77959268	158	66.9	19.1	3.58	No_ref	36	36	APHLSATAP	GCTCCGCACCTCAGCGCGACGGCCCCG	GCTCCGCACCTCAGCGCGACGGCCCCG	.	0	1	WB	NO	NO	22	262	1	2	NO
chr17	77958753	77958780	APGAVAAAA	STRG.28279.1	+	AK11_CRC22	NA	INTRON	10	57.1	0.5	77958655	77959268	158	66.9	19.1	3.58	No_ref	44	47	APGAVAAAA	GCCCCGGGAGCCGTAGCCGCCGCCGCC	GCCCCGGGAGCCGTAGCCGCCGCCGCC	.	0	0.26	SB	NO	NO	22	262	1	3	NO
chr17	77958765	77958792	VAAAAGPAA	STRG.28279.1	+	AK11_CRC22	NA	INTRON	10	57.1	0.5	77958655	77959268	158	66.9	19.1	3.58	No_ref	47	50	VAAAAGPAA	GTAGCCGCCGCCGCCGGCCCCGCCGCC	GTAGCCGCCGCCGCCGGCCCCGCCGCC	.	0	2024-09-01	WB	NO	NO	22	262	1	6	NO
chr19	1738972	1738999	SRTGVSREF	STRG.29188.1	-	AK11_CRC22	NA	INTERGENIC	5	42.4	2	1738955	1739049	95	0.1	52	2.46	No_ref	59	60	SRTGVSREF	TCAAGGACCGGAGTTTCAAGGGAATTC	TCAAGGACCGGAGTTTCAAGGGAATTC	.	0	0.02	SB	NO	NO	22	262	1	2	YES
chr19	1739005	1739032	TYQAPAFQM	STRG.29188.1	-	AK11_CRC22	NA	INTERGENIC	5	42.4	2	1738955	1739049	95	0.1	52	2.46	No_ref	77	80	TYQAPAFQM	ACTTATCAAGCACCCGCTTTCCAGATG	ACTTATCAAGCACCCGCTTTCCAGATG	.	0	0.07	SB	NO	NO	22	262	1	2	YES
chr19	1739011	1739038	QETYQAPAF	STRG.29188.1	-	AK11_CRC22	NA	INTERGENIC	5	42.4	2	1738955	1739049	95	0.1	52	2.46	No_ref	78	81	QETYQAPAF	CAGGAAACTTATCAAGCACCCGCTTTC	CAGGAAACTTATCAAGCACCCGCTTTC	.	0	2024-07-01	WB	NO	NO	22	262	1	2	YES
chr19	1740222	1740249	KEDPVKPLL	STRG.29188.1	-	AK11_CRC22	NA	INTERGENIC	5	42.4	2.6	1740186	1740328	143	0.1	65.5	2.46	No_ref	73	73	KEDPVKPLL	AAAGAGGACCCAGTCAAGCCACTCCTG	AAAGAGGACCCAGTCAAGCCACTCCTG	ERV_1861083_MLT1E1A	27	0.38	SB	NO	ERV	22	262	1	2	YES
chr19	1745229	1745256	NQRTTRPQL	STRG.29188.3	-	AK11_CRC22	NA	INTERGENIC	5	19.8	2.4	1745203	1745310	108	0.1	28.8	1.15	No_ref	154	158	NQRTTRPQL	AACCAAAGAACCACCCGCCCCCAGCTC	AACCAAAGAACCACCCGCCCCCAGCTC	.	0	2024-08-01	WB	NO	NO	22	262	1	2	YES
chr19	6604050	6604077	SAMVVCHFV	STRG.29389.3	-	AK11_CRC22	NA	INTRON	7	30.6	0.1	6603941	6604103	133	6.5	9.3	8.72	No_ref	11	11	SAMVVCHFV	TCAGCCATGGTGGTGTGTCACTTTGTA	TCAGCCATGGTGGTGTGTCACTTTGTA	ERV_1865955_MLT1J	12	2024-09-01	WB	NO	ERV	22	262	1	2	YES
chr19	6604053	6604080	NSAMVVCHF	STRG.29389.3	-	AK11_CRC22	NA	INTRON	7	30.6	0.1	6603941	6604103	133	6.5	9.3	8.72	No_ref	10	10	NSAMVVCHF	AACTCAGCCATGGTGGTGTGTCACTTT	AACTCAGCCATGGTGGTGTGTCACTTT	ERV_1865955_MLT1J	15	2024-07-01	WB	NO	ERV	22	262	1	2	YES
chr19	7909490	7909517	SRGEGAPSL	STRG.29430.1	-	AK11_CRC22	NA	INTRON	1	100	0.8	7909076	7909735	660	8.1	27.5	3.26	No_ref	24	26	SRGEGAPSL	AGCAGGGGAGAGGGAGCCCCAAGTCTA	AGCAGGGGAGAGGGAGCCCCAAGTCTA	.	0	0.12	SB	NO	NO	22	262	1	3	NO
chr19	7909526	7909553	SHPLTWKEM	STRG.29430.1	-	AK11_CRC22	NA	INTRON	1	100	0.8	7909076	7909735	660	8.1	27.5	3.26	No_ref	17	19	SHPLTWKEM	TCTCATCCCCTGACCTGGAAAGAGATG	TCTCATCCCCTGACCTGGAAAGAGATG	.	0	0.24	SB	NO	NO	22	262	1	3	NO
chr1	221966349	221966376	IRVTAPNFM	STRG.3018.3	-	AK11_CRC22	('A', 12)	INTRON	5	52	6.7	221966314	221966407	94	0.2	111.6	1.6	No_ref	40	79	IRVTTPNFM	ATCCGAGTCACCACACCAAATTTCATG	ATCCGAGTCACCGCACCAAATTTCATG	.	0	0.04	SB	SNP	NO	22	262	1	2	NO
chr19	46745641	46745668	TPTPTMALA	STRG.30531.7	-	AK11_CRC22	NA	INTRON	15	5.3	0.7	46739310	46745905	894	78.8	18.8	2.64	No_ref	37	39	TPTPTMALA	ACCCCGACCCCGACCATGGCCCTAGCC	ACCCCGACCCCGACCATGGCCCTAGCC	.	0	2024-05-01	WB	NO	NO	22	262	1	2	NO
chr19	46745647	46745674	LPTPTPTMA	STRG.30531.7	-	AK11_CRC22	NA	INTRON	15	5.3	0.7	46739310	46745905	894	78.8	18.8	2.64	No_ref	40	41	LPTPTPTMA	CTCCCGACCCCGACCCCGACCATGGCC	CTCCCGACCCCGACCCCGACCATGGCC	.	0	2024-05-01	WB	NO	NO	22	262	1	2	NO
chr19	46745650	46745677	GLPTPTPTM	STRG.30531.7	-	AK11_CRC22	NA	INTRON	15	5.3	0.7	46739310	46745905	894	78.8	18.8	2.64	No_ref	42	43	GLPTPTPTM	GGACTCCCGACCCCGACCCCGACCATG	GGACTCCCGACCCCGACCCCGACCATG	.	0	2024-08-01	WB	NO	NO	22	262	1	2	NO
chr19	47936297	47936324	RPEYTHARG	STRG.30576.3	+	AK11_CRC22	NA	INTRON	8	12.1	1.1	47936165	47936371	207	1.4	72.4	6.15	No_ref	214	216	RPEYTHARG	AGACCCGAGTACACACATGCACGCGGG	AGACCCGAGTACACACATGCACGCGGG	.	0	2024-07-01	WB	NO	NO	22	262	1	2	YES
chr19	47936306	47936333	YTHARGRAH	STRG.30576.3	+	AK11_CRC22	NA	INTRON	8	12.1	1.1	47936165	47936371	207	1.4	72.4	6.15	No_ref	103	108	YTHARGRAH	TACACACATGCACGCGGGCGCGCGCAC	TACACACATGCACGCGGGCGCGCGCAC	.	0	0.98	WB	NO	NO	22	262	1	5	YES
chr19	47947113	47947140	IFSSKHLEM	STRG.30579.1	+	AK11_CRC22	NA	INTRON	1	100	1.1	47947016	47947176	161	4.1	184.2	16.01	No_ref	3	3	IFSSKHLEM	ATATTTTCAAGTAAGCATTTGGAGATG	ATATTTTCAAGTAAGCATTTGGAGATG	.	0	0.06	SB	NO	NO	22	262	1	2	YES
chr19	55605244	55605271	RARGRRQTL	STRG.30888.1	+	AK11_CRC22	NA	INTRON	2	26	0.5	55605221	55605732	65	16.4	15.4	3.15	No_ref	10	10	RARGRRQTL	AGGGCGAGGGGACGAAGACAGACTTTG	AGGGCGAGGGGACGAAGACAGACTTTG	.	0	0.05	SB	NO	NO	22	262	1	2	NO
chr1	228372362	228372389	SMPPASPPK	STRG.3156.1	-	AK11_CRC22	NA	INTERGENIC	5	29	2.7	228372270	228372617	348	2.6	115.3	4.08	No_ref	64	65	SMPPASPPK	AGCATGCCCCCTGCATCTCCACCAAAG	AGCATGCCCCCTGCATCTCCACCAAAG	.	0	0.34	SB	NO	NO	22	262	1	2	NO
chr1	228372383	228372410	AHMGPCPSM	STRG.3156.1	-	AK11_CRC22	NA	INTERGENIC	5	29	2.7	228372270	228372617	348	2.6	115.3	4.08	No_ref	75	76	AHMGPCPSM	GCCCACATGGGCCCCTGCCCCAGCATG	GCCCACATGGGCCCCTGCCCCAGCATG	.	0	0.41	SB	NO	NO	22	262	1	3	NO
chr1	228372401	228372428	TAQAILAHM	STRG.3156.1	-	AK11_CRC22	NA	INTERGENIC	5	29	2.7	228372270	228372617	348	2.6	115.3	4.08	No_ref	66	67	TAQAILAHM	ACAGCCCAGGCTATCCTGGCCCACATG	ACAGCCCAGGCTATCCTGGCCCACATG	.	0	2024-08-01	WB	NO	NO	22	262	1	4	NO
chr1	228372461	228372488	CSSDWDSAL	STRG.3156.1	-	AK11_CRC22	NA	INTERGENIC	5	29	2.7	228372270	228372617	348	2.6	115.3	4.08	No_ref	69	71	CSSDWDSAL	TGCTCCTCCGACTGGGACTCAGCCCTG	TGCTCCTCCGACTGGGACTCAGCCCTG	.	0	2024-08-01	WB	NO	NO	22	262	1	4	YES
chr1	228372527	228372554	LPTSGTGLA	STRG.3156.1	-	AK11_CRC22	NA	INTERGENIC	5	29	2.7	228372270	228372617	348	2.6	115.3	4.08	No_ref	76	81	LPTSGTGLA	CTGCCGACCTCAGGCACAGGCCTTGCA	CTGCCGACCTCAGGCACAGGCCTTGCA	.	0	0.89	WB	NO	NO	22	262	1	3	YES
chr1	228372578	228372605	CPMSSHGVG	STRG.3156.1	-	AK11_CRC22	NA	INTERGENIC	5	29	2.7	228372270	228372617	348	2.6	115.3	4.08	No_ref	62	62	CPMSSHGVG	TGCCCGATGTCCTCCCATGGGGTGGGC	TGCCCGATGTCCTCCCATGGGGTGGGC	.	0	0.45	SB	NO	NO	22	262	1	3	YES
chr22	24652437	24652464	FSRSCPLTH	STRG.32534.1	-	AK11_CRC22	NA	INTRON	1	100	1	24651195	24652592	173	29.6	22.3	2.14	No_ref	3	3	FSRSCPLTH	TTCAGCAGGAGCTGCCCACTGACACAC	TTCAGCAGGAGCTGCCCACTGACACAC	.	0	0.81	WB	NO	NO	22	262	1	2	NO
chr22	24652443	24652470	CGFSRSCPL	STRG.32534.1	-	AK11_CRC22	('T', 2)	INTRON	1	100	1	24651195	24652592	173	29.6	22.3	2.14	No_ref	4	4	CGFSRSCPL	TGTGGGTTCAGCAGGAGCTGCCCACTG	TGCGGGTTCAGCAGGAGCTGCCCACTG	.	0	2024-02-01	WB	SNP	NO	22	262	1	2	NO
chr22	24652473	24652500	MAPLSGSLV	STRG.32534.1	-	AK11_CRC22	('C', 22)	INTRON	1	100	1	24651195	24652592	173	29.6	22.3	2.14	No_ref	4	4	MAPLSGSPV	ATGGCCCCACTGTCAGGCTCCCCAGTG	ATGGCCCCACTGTCAGGCTCCCTAGTG	.	0	2024-02-01	WB	SNP	NO	22	262	1	2	NO
chr22	24652476	24652503	HMAPLSGSL	STRG.32534.1	-	AK11_CRC22	('C', 25)	INTRON	1	100	1	24651195	24652592	173	29.6	22.3	2.14	No_ref	4	4	HMAPLSGSP	CACATGGCCCCACTGTCAGGCTCCCCA	CACATGGCCCCACTGTCAGGCTCCCTA	.	0	0.77	WB	SNP	NO	22	262	1	2	NO
chrX	37460719	37460746	SPRNISPIL	STRG.33300.1	-	AK11_CRC22	NA	INTERGENIC	1	100	2.2	37460714	37460921	208	0.5	50.6	2.17	No_ref	56	58	SPRNISPIL	AGCCCAAGGAACATCTCACCAATTTTA	AGCCCAAGGAACATCTCACCAATTTTA	ERV_4347116_LTR7,HERVH-int	27	0.02	SB	NO	ERV	22	262	1	4	YES
chrX	37460872	37460899	KPVWWSLHM	STRG.33300.1	-	AK11_CRC22	NA	INTERGENIC	1	100	2.2	37460714	37460921	208	0.5	50.6	2.17	No_ref	18	18	KPVWWSLHM	AAGCCTGTTTGGTGGTCTCTTCACATG	AAGCCTGTTTGGTGGTCTCTTCACATG	ERV_4347116_LTR7,HERVH-int	27	0.1	SB	NO	ERV	22	262	1	4	YES
chrX	131399667	131399694	MPSNLSSVS	STRG.34012.2	-	AK11_CRC22	NA	INTRON	7	41.6	1	131399574	131399704	131	0.3	28.5	2.62	No_ref	36	36	MPSNLSSVS	ATGCCTTCAAATTTGAGCTCAGTTTCT	ATGCCTTCAAATTTGAGCTCAGTTTCT	.	0	0.67	WB	NO	NO	22	262	1	2	NO
chrX	131399670	131399697	VMPSNLSSV	STRG.34012.2	-	AK11_CRC22	NA	INTRON	7	41.6	1	131399574	131399704	131	0.3	28.5	2.62	No_ref	35	35	VMPSNLSSV	GTGATGCCTTCAAATTTGAGCTCAGTT	GTGATGCCTTCAAATTTGAGCTCAGTT	.	0	0.56	WB	NO	NO	22	262	1	2	NO
chr2	3369407	3369434	MPRPASARA	STRG.3414.6	-	AK11_CRC22	('T', 21)	INTRON	11	2.7	0.9	3368853	3369626	611	7.1	13.4	1.42	No_ref	6	6	MPRPASACA	ATGCCTCGCCCTGCTTCGGCTTGCGCA	ATGCCTCGCCCTGCTTCGGCTCGCGCA	.	0	0.05	SB	SNP	NO	22	262	1	2	YES
chr1	17205211	17205238	DRMAPKRVV	STRG.439.2	+	AK11_CRC22	NA	INTERGENIC	8	32.3	0.7	17205128	17205309	139	0.2	9.1	1.26	Protein_ref	13	13	DRMAPKRVV	GACAGGATGGCCCCAAAGAGAGTTGTG	GACAGGATGGCCCCAAAGAGAGTTGTG	.	0	0.9	WB	NO	NO	22	262	1	2	YES
chr3	37178629	37178656	MPPCPANFL	STRG.6064.11	-	AK11_CRC22	NA	INTRON	16	2.9	0.9	37176060	37178945	2122	53.1	9.3	1.01	No_ref	8	9	MPPCPANFL	ATGCCACCATGCCCAGCTAATTTTCTG	ATGCCACCATGCCCAGCTAATTTTCTG	.	0	0.37	SB	NO	NO	22	262	1	2	NO
chr3	37860883	37860910	HPKMPTAQA	STRG.6079.1	+	AK11_CRC22	NA	INTERGENIC	11	2.6	1.5	37860617	37861359	743	4.3	19.8	1.24	No_ref	14	14	HPKMPTAQA	CACCCGAAAATGCCCACTGCCCAGGCC	CACCCGAAAATGCCCACTGCCCAGGCC	.	0	0.15	SB	NO	NO	22	262	1	2	YES
chr3	37860889	37860916	KMPTAQAPL	STRG.6079.1	+	AK11_CRC22	NA	INTERGENIC	11	2.6	1.5	37860617	37861359	743	4.3	19.8	1.24	No_ref	16	17	KMPTAQAPL	AAAATGCCCACTGCCCAGGCCCCTCTC	AAAATGCCCACTGCCCAGGCCCCTCTC	.	0	2024-05-01	WB	NO	NO	22	262	1	2	YES
chr3	37860925	37860952	TLTCRRLVL	STRG.6079.1	+	AK11_CRC22	NA	INTERGENIC	11	2.6	1.5	37860617	37861359	743	4.3	19.8	1.24	No_ref	23	23	TLTCRRLVL	ACCCTCACGTGCAGGAGGTTGGTCCTT	ACCCTCACGTGCAGGAGGTTGGTCCTT	.	0	2024-05-01	WB	NO	NO	22	262	1	2	YES
chr3	37860982	37861009	GPNADASPA	STRG.6079.1	+	AK11_CRC22	NA	INTERGENIC	11	2.6	1.5	37860617	37861359	743	4.3	19.8	1.24	No_ref	29	30	GPNADASPA	GGGCCGAATGCTGACGCGAGTCCCGCC	GGGCCGAATGCTGACGCGAGTCCCGCC	.	0	0.67	WB	NO	NO	22	262	1	2	YES
chr3	124491156	124491183	YSVHLPRMK	STRG.6868.1	-	AK11_CRC22	NA	INTERGENIC	2	81.8	4.3	124491045	124491236	192	0.1	56.3	1.24	No_ref	18	18	YSVHLPRMK	TATTCTGTTCATCTACCCAGGATGAAA	TATTCTGTTCATCTACCCAGGATGAAA	.	0	2024-09-01	WB	NO	NO	22	262	1	2	YES
chr1	32013699	32013726	WPGGSGGKA	STRG.775.1	+	AK11_CRC22	NA	INTRON	5	3.4	0.8	32013676	32014377	192	1.2	25.9	2.99	No_ref	4	5	WPGGSGGKA	TGGCCTGGCGGGAGCGGAGGGAAAGCC	TGGCCTGGCGGGAGCGGAGGGAAAGCC	.	0	2024-01-01	WB	NO	NO	22	262	1	2	NO
chr1	32013720	32013747	KARVGRRLL	STRG.775.1	+	AK11_CRC22	NA	INTRON	5	3.4	0.8	32013676	32014377	192	1.2	25.9	2.99	No_ref	10	10	KARVGRRLL	AAAGCCAGAGTCGGGAGGCGACTTCTC	AAAGCCAGAGTCGGGAGGCGACTTCTC	.	0	0.29	SB	NO	NO	22	262	1	4	NO
chr1	32013726	32013753	RVGRRLLGR	STRG.775.1	+	AK11_CRC22	NA	INTRON	5	3.4	0.8	32013676	32014377	192	1.2	25.9	2.99	No_ref	11	11	RVGRRLLGR	AGAGTCGGGAGGCGACTTCTCGGACGC	AGAGTCGGGAGGCGACTTCTCGGACGC	.	0	0.47	SB	NO	NO	22	262	1	3	NO
chr1	32013795	32013822	SPRRNPRAV	STRG.775.1	+	AK11_CRC22	NA	INTRON	5	3.4	0.8	32013676	32014377	192	1.2	25.9	2.99	No_ref	10	10	SPRRNPRAV	TCTCCGCGGAGAAACCCAAGGGCGGTG	TCTCCGCGGAGAAACCCAAGGGCGGTG	.	0	0.02	SB	NO	NO	22	262	1	4	NO
chr1	32013801	32013828	RRNPRAVPV	STRG.775.1	+	AK11_CRC22	NA	INTRON	5	3.4	0.8	32013676	32014377	192	1.2	25.9	2.99	No_ref	10	10	RRNPRAVPV	CGGAGAAACCCAAGGGCGGTGCCGGTG	CGGAGAAACCCAAGGGCGGTGCCGGTG	.	0	0.03	SB	NO	NO	22	262	1	5	NO
chr1	32013807	32013834	NPRAVPVAG	STRG.775.1	+	AK11_CRC22	NA	INTRON	5	3.4	0.8	32013676	32014377	192	1.2	25.9	2.99	No_ref	10	10	NPRAVPVAG	AACCCAAGGGCGGTGCCGGTGGCTGGC	AACCCAAGGGCGGTGCCGGTGGCTGGC	.	0	0.47	SB	NO	NO	22	262	1	2	NO
chr1	32013819	32013846	VPVAGCARA	STRG.775.1	+	AK11_CRC22	NA	INTRON	5	3.4	0.8	32013676	32014377	192	1.2	25.9	2.99	No_ref	11	12	VPVAGCARA	GTGCCGGTGGCTGGCTGCGCACGCGCG	GTGCCGGTGGCTGGCTGCGCACGCGCG	.	0	2024-08-01	WB	NO	NO	22	262	1	2	NO
chr4	135167560	135167587	RFIGFGKVM	STRG.10589.1	+	AK11_CRC34	NA	INTERGENIC	1	100	1	135167488	135167766	279	0	87	3.3	No_ref	96	97	RFIGFGKVM	CGTTTTATAGGATTTGGGAAGGTAATG	CGTTTTATAGGATTTGGGAAGGTAATG	ERV_2900079_LTR49-int	27	0.13	SB	NO	ERV	34	262	1	8	YES
chr4	135167578	135167605	KVMENYSQR	STRG.10589.1	+	AK11_CRC34	NA	INTERGENIC	1	100	1	135167488	135167766	279	0	87	3.3	No_ref	94	98	KVMENYSQR	AAGGTAATGGAAAATTACAGTCAAAGG	AAGGTAATGGAAAATTACAGTCAAAGG	ERV_2900079_LTR49-int	27	0	SB	NO	ERV	34	262	1	4	YES
chr4	135167605	135167632	GLFSGGQGR	STRG.10589.1	+	AK11_CRC34	('G', 2), ('T', 3)	INTERGENIC	1	100	1	135167488	135167766	279	0	87	3.3	No_ref	94	97	GLFSGGQGR	GGGTTGTTCTCTGGTGGGCAGGGGCGG	GGTCTGTTCTCTGGTGGGCAGGGGCGG	ERV_2900079_LTR49-int	27	2024-03-01	WB	SNP	ERV	34	262	1	2	YES
chr4	185204116	185204143	LRPRGAPAW	STRG.10965.1	-	AK11_CRC34	NA	INTRON	7	15.8	0.6	185203785	185204325	234	24.5	56.9	3.5	No_ref	9	9	LRPRGAPAW	CTCCGCCCGCGTGGAGCCCCGGCCTGG	CTCCGCCCGCGTGGAGCCCCGGCCTGG	.	0	0.87	WB	NO	NO	34	262	1	2	NO
chr4	185204140	185204167	CASLARPPL	STRG.10965.1	-	AK11_CRC34	NA	INTRON	7	15.8	0.6	185203785	185204325	234	24.5	56.9	3.5	No_ref	9	9	CASLARPPL	TGCGCGTCCCTGGCCCGGCCTCCACTC	TGCGCGTCCCTGGCCCGGCCTCCACTC	.	0	0.51	WB	NO	NO	34	262	1	2	NO
chr5	612068	612095	WARPPSRPR	STRG.11059.1	-	AK11_CRC34	NA	INTRON	1	100	0.8	610934	612201	1059	30.5	33.5	1.53	No_ref	16	18	WARPPSRPR	TGGGCGCGGCCGCCTTCTAGGCCCCGG	TGGGCGCGGCCGCCTTCTAGGCCCCGG	.	0	0.9	WB	NO	NO	34	262	1	2	NO
chr5	612086	612113	SLSRLPWAR	STRG.11059.1	-	AK11_CRC34	NA	INTRON	1	100	0.8	610934	612201	1059	30.5	33.5	1.53	No_ref	16	18	SLSRLPWAR	TCCCTGTCAAGGCTTCCCTGGGCGCGG	TCCCTGTCAAGGCTTCCCTGGGCGCGG	.	0	0.1	SB	NO	NO	34	262	1	2	NO
chr6	113999943	113999970	NYPVSGMSL	STRG.14497.2	-	AK11_CRC34	NA	INTERGENIC	19	4.9	5	113998128	114000099	1972	2.3	356.3	2.72	No_ref	65	65	NYPVSGMSL	AATTACCCAGTCTCAGGGATGTCTTTA	AATTACCCAGTCTCAGGGATGTCTTTA	ERV_3379526_THE1B	27	0.05	SB	NO	ERV	34	262	1	2	YES
chr6	113999949	113999976	FINYPVSGM	STRG.14497.2	-	AK11_CRC34	NA	INTERGENIC	19	4.9	5	113998128	114000099	1972	2.3	356.3	2.72	No_ref	65	66	FINYPVSGM	TTTATAAATTACCCAGTCTCAGGGATG	TTTATAAATTACCCAGTCTCAGGGATG	ERV_3379526_THE1B	27	0.99	WB	NO	ERV	34	262	1	2	YES
chr6	113999973	114000000	VSPLNLFVF	STRG.14497.2	-	AK11_CRC34	NA	INTERGENIC	19	4.9	5	113998128	114000099	1972	2.3	356.3	2.72	No_ref	66	71	VSPLNLFVF	GTAAGTCCATTAAATCTCTTTGTCTTT	GTAAGTCCATTAAATCTCTTTGTCTTT	ERV_3379526_THE1B	27	0.72	WB	NO	ERV	34	262	1	2	YES
chr6	113999976	114000003	TVSPLNLFV	STRG.14497.2	-	AK11_CRC34	NA	INTERGENIC	19	4.9	5	113998128	114000099	1972	2.3	356.3	2.72	No_ref	59	64	TVSPLNLFV	ACGGTAAGTCCATTAAATCTCTTTGTC	ACGGTAAGTCCATTAAATCTCTTTGTC	ERV_3379526_THE1B	27	0.04	SB	NO	ERV	34	262	1	2	YES
chr6	114000024	114000051	CLSPSAMIV	STRG.14497.2	-	AK11_CRC34	NA	INTERGENIC	19	4.9	5	113998128	114000099	1972	2.3	356.3	2.72	No_ref	80	80	CLSPSAMIV	TGCCTTTCACCTTCGGCCATGATTGTG	TGCCTTTCACCTTCGGCCATGATTGTG	ERV_3379526_THE1B	27	2024-02-01	WB	NO	ERV	34	262	1	2	YES
chr6	114010026	114010053	YLKFWLTAF	STRG.14497.2	-	AK11_CRC34	NA	INTERGENIC	19	4.9	8.3	114009991	114010117	127	0.2	595.4	2.72	No_ref	73	74	YLKFWLTAF	TACCTGAAATTTTGGTTGACAGCCTTC	TACCTGAAATTTTGGTTGACAGCCTTC	ERV_3379532_MER51B,MER51-int	27	2024-04-01	WB	NO	ERV	34	262	1	2	YES
chr6	114010047	114010074	KLPSKLLYL	STRG.14497.2	-	AK11_CRC34	NA	INTERGENIC	19	4.9	8.3	114009991	114010117	127	0.2	595.4	2.72	No_ref	75	76	KLPSKLLYL	AAACTGCCGTCAAAACTGCTTTACCTG	AAACTGCCGTCAAAACTGCTTTACCTG	ERV_3379532_MER51B,MER51-int	27	0.18	SB	NO	ERV	34	262	1	2	YES
chr6	114010050	114010077	IKLPSKLLY	STRG.14497.2	-	AK11_CRC34	NA	INTERGENIC	19	4.9	8.3	114009991	114010117	127	0.2	595.4	2.72	No_ref	75	76	IKLPSKLLY	ATCAAACTGCCGTCAAAACTGCTTTAC	ATCAAACTGCCGTCAAAACTGCTTTAC	ERV_3379532_MER51B,MER51-int	27	0.66	WB	NO	ERV	34	262	1	2	YES
chr6	114010080	114010107	LWSREVWPL	STRG.14497.2	-	AK11_CRC34	NA	INTERGENIC	19	4.9	8.3	114009991	114010117	127	0.2	595.4	2.72	No_ref	71	71	LWSREVWPL	CTTTGGAGTCGGGAGGTTTGGCCTTTA	CTTTGGAGTCGGGAGGTTTGGCCTTTA	ERV_3379532_MER51B,MER51-int	27	2024-09-01	WB	NO	ERV	34	262	1	2	YES
chr6	114011144	114011171	TYFDEPVRR	STRG.14497.2	-	AK11_CRC34	NA	INTERGENIC	19	4.9	7	114011131	114011308	178	0.2	501.9	2.72	No_ref	73	73	TYFDEPVRR	ACGTATTTTGATGAGCCAGTCAGGAGA	ACGTATTTTGATGAGCCAGTCAGGAGA	ERV_3379532_MER51B,MER51-int	27	0.81	WB	NO	ERV	34	262	1	2	YES
chr6	114011162	114011189	GHPPLVTYF	STRG.14497.2	-	AK11_CRC34	NA	INTERGENIC	19	4.9	7	114011131	114011308	178	0.2	501.9	2.72	No_ref	88	89	GHPPLVTYF	GGACACCCTCCACTGGTAACGTATTTT	GGACACCCTCCACTGGTAACGTATTTT	ERV_3379532_MER51B,MER51-int	27	0.2	SB	NO	ERV	34	262	1	2	YES
chr6	114011213	114011240	SLLCAFRPI	STRG.14497.2	-	AK11_CRC34	NA	INTERGENIC	19	4.9	7	114011131	114011308	178	0.2	501.9	2.72	No_ref	81	82	SLLCAFRPI	TCCTTGCTTTGTGCATTTCGTCCAATT	TCCTTGCTTTGTGCATTTCGTCCAATT	ERV_3379532_MER51B,MER51-int	27	2024-08-01	WB	NO	ERV	34	262	1	2	YES
chr6	114011222	114011249	FIPSLLCAF	STRG.14497.2	-	AK11_CRC34	NA	INTERGENIC	19	4.9	7	114011131	114011308	178	0.2	501.9	2.72	No_ref	85	88	FIPSLLCAF	TTCATTCCCTCCTTGCTTTGTGCATTT	TTCATTCCCTCCTTGCTTTGTGCATTT	ERV_3379532_MER51B,MER51-int	27	0.86	WB	NO	ERV	34	262	1	2	YES
chr6	114011234	114011261	SINLFIPSL	STRG.14497.2	-	AK11_CRC34	NA	INTERGENIC	19	4.9	7	114011131	114011308	178	0.2	501.9	2.72	No_ref	61	63	SINLFIPSL	TCAATAAATCTCTTCATTCCCTCCTTG	TCAATAAATCTCTTCATTCCCTCCTTG	ERV_3379532_MER51B,MER51-int	27	0.61	WB	NO	ERV	34	262	1	2	YES
chr6	114011249	114011276	SVPSFSINL	STRG.14497.2	-	AK11_CRC34	NA	INTERGENIC	19	4.9	7	114011131	114011308	178	0.2	501.9	2.72	No_ref	65	67	SVPSFSINL	AGTGTACCTTCATTTTCAATAAATCTC	AGTGTACCTTCATTTTCAATAAATCTC	ERV_3379532_MER51B,MER51-int	27	0.43	SB	NO	ERV	34	262	1	2	YES
chr6	114011270	114011297	RPAPTLWSV	STRG.14497.2	-	AK11_CRC34	NA	INTERGENIC	19	4.9	7	114011131	114011308	178	0.2	501.9	2.72	No_ref	34	38	RPAPTLWSV	AGGCCCGCTCCCACACTGTGGAGTGTA	AGGCCCGCTCCCACACTGTGGAGTGTA	ERV_3379532_MER51B,MER51-int	27	0.08	SB	NO	ERV	34	262	1	2	YES
chr8	23103251	23103278	TRQGCLALV	STRG.17529.1	+	AK11_CRC34	NA	INTRON	6	2.8	1.3	23102697	23103558	377	6	46.1	1.38	Protein_ref	39	39	TRQGCLALV	ACACGGCAGGGATGCCTGGCCCTGGTC	ACACGGCAGGGATGCCTGGCCCTGGTC	.	0	2024-07-01	WB	NO	NO	34	262	1	2	NO
chr8	23103383	23103410	RRSPWLPRA	STRG.17529.1	+	AK11_CRC34	NA	INTRON	6	2.8	1.3	23102697	23103558	377	6	46.1	1.38	Protein_ref	66	66	RRSPWLPRA	AGGCGGTCCCCCTGGCTGCCCCGAGCC	AGGCGGTCCCCCTGGCTGCCCCGAGCC	.	0	2024-09-01	WB	NO	NO	34	262	1	2	NO
chr8	37694006	37694033	FAVMAMAAR	STRG.17667.2	+	AK11_CRC34	NA	INTRON	3	1.7	0.5	37693459	37694142	57	100	54	4.12	No_ref	49	51	FAVMAMAAR	TTTGCAGTGATGGCAATGGCTGCCCGC	TTTGCAGTGATGGCAATGGCTGCCCGC	.	0	2024-06-01	WB	NO	NO	34	262	1	2	YES
chr8	37694015	37694042	MAMAARTEV	STRG.17667.2	+	AK11_CRC34	NA	INTRON	3	1.7	0.5	37693459	37694142	57	100	54	4.12	No_ref	61	64	MAMAARTEV	ATGGCAATGGCTGCCCGCACAGAAGTC	ATGGCAATGGCTGCCCGCACAGAAGTC	.	0	0.06	SB	NO	NO	34	262	1	2	YES
chr8	37694021	37694048	MAARTEVGM	STRG.17667.2	+	AK11_CRC34	NA	INTRON	3	1.7	0.5	37693459	37694142	57	100	54	4.12	No_ref	75	78	MAARTEVGM	ATGGCTGCCCGCACAGAAGTCGGCATG	ATGGCTGCCCGCACAGAAGTCGGCATG	.	0	2024-02-01	WB	NO	NO	34	262	1	2	YES
chr9	33816489	33816516	CLFPHNFLF	STRG.18947.1	+	AK11_CRC34	NA	INTRON	3	3.4	0.8	33816426	33817934	95	7.7	39.1	1.93	No_ref	2	3	CLFPHNFLF	TGTCTTTTTCCTCACAACTTCCTCTTT	TGTCTTTTTCCTCACAACTTCCTCTTT	.	0	0.39	SB	NO	NO	34	262	1	2	NO
chr9	136354786	136354813	TQPSPVSAV	STRG.20286.1	-	AK11_CRC34	NA	INTRON	1	100	1.1	136353189	136355028	1840	15	49.6	1.76	No_ref	31	31	TQPSPVSAV	ACACAGCCCTCACCGGTGTCTGCTGTG	ACACAGCCCTCACCGGTGTCTGCTGTG	.	0	2024-04-01	WB	NO	NO	34	262	1	3	YES
chr9	136354825	136354852	CVSPAMSSL	STRG.20286.1	-	AK11_CRC34	NA	INTRON	1	100	1.1	136353189	136355028	1840	15	49.6	1.76	No_ref	28	28	CVSPAMSSL	TGTGTCAGCCCTGCCATGAGCTCCCTG	TGTGTCAGCCCTGCCATGAGCTCCCTG	.	0	0.47	SB	NO	NO	34	262	1	3	YES
chr9	136354834	136354861	TTPCVSPAM	STRG.20286.1	-	AK11_CRC34	NA	INTRON	1	100	1.1	136353189	136355028	1840	15	49.6	1.76	No_ref	23	24	TTPCVSPAM	ACCACACCCTGTGTCAGCCCTGCCATG	ACCACACCCTGTGTCAGCCCTGCCATG	.	0	2024-01-01	WB	NO	NO	34	262	1	3	YES
chr9	136354846	136354873	VPVPTTPCV	STRG.20286.1	-	AK11_CRC34	NA	INTRON	1	100	1.1	136353189	136355028	1840	15	49.6	1.76	No_ref	26	27	VPVPTTPCV	GTCCCTGTGCCCACCACACCCTGTGTC	GTCCCTGTGCCCACCACACCCTGTGTC	.	0	0.03	SB	NO	NO	34	262	1	2	YES
chr9	136354924	136354951	SPALGQPPQ	STRG.20286.1	-	AK11_CRC34	NA	INTRON	1	100	1.1	136353189	136355028	1840	15	49.6	1.76	No_ref	62	64	SPALGQPPQ	TCACCTGCCCTGGGCCAGCCTCCCCAG	TCACCTGCCCTGGGCCAGCCTCCCCAG	.	0	2024-05-01	WB	NO	NO	34	262	1	2	YES
chr9	136354942	136354969	SPGLCPSPA	STRG.20286.1	-	AK11_CRC34	NA	INTRON	1	100	1.1	136353189	136355028	1840	15	49.6	1.76	No_ref	71	72	SPGLCPSPA	AGTCCAGGCCTCTGTCCGTCACCTGCC	AGTCCAGGCCTCTGTCCGTCACCTGCC	.	0	0.17	SB	NO	NO	34	262	1	2	YES
chr9	136354948	136354975	YPSPGLCPS	STRG.20286.1	-	AK11_CRC34	NA	INTRON	1	100	1.1	136353189	136355028	1840	15	49.6	1.76	No_ref	71	73	YPSPGLCPS	TACCCCAGTCCAGGCCTCTGTCCGTCA	TACCCCAGTCCAGGCCTCTGTCCGTCA	.	0	0.66	WB	NO	NO	34	262	1	2	YES
chr9	136354966	136354993	LPSHGCYPS	STRG.20286.1	-	AK11_CRC34	NA	INTRON	1	100	1.1	136353189	136355028	1840	15	49.6	1.76	No_ref	77	79	LPSHGCYPS	CTCCCCTCTCATGGGTGCTACCCCAGT	CTCCCCTCTCATGGGTGCTACCCCAGT	.	0	2024-08-01	WB	NO	NO	34	262	1	2	YES
chr9	136354990	136355017	APADCPGLL	STRG.20286.1	-	AK11_CRC34	NA	INTRON	1	100	1.1	136353189	136355028	1840	15	49.6	1.76	No_ref	81	83	APADCPGLL	GCACCCGCCGACTGCCCCGGACTTCTC	GCACCCGCCGACTGCCCCGGACTTCTC	.	0	0.21	SB	NO	NO	34	262	1	2	YES
chr10	42779125	42779152	SVWHITLEM	STRG.20867.1	+	AK11_CRC34	NA	INTERGENIC	2	10.8	0.3	42779085	42782998	3164	25.1	11.7	1.59	No_ref	6	6	SVWHITLEM	TCTGTTTGGCACATCACTTTGGAAATG	TCTGTTTGGCACATCACTTTGGAAATG	.	0	0.38	SB	NO	NO	34	262	1	2	YES
chr10	42779131	42779158	WHITLEMSI	STRG.20867.1	+	AK11_CRC34	NA	INTERGENIC	2	10.8	0.3	42779085	42782998	3164	25.1	11.7	1.59	No_ref	6	6	WHITLEMSI	TGGCACATCACTTTGGAAATGTCTATT	TGGCACATCACTTTGGAAATGTCTATT	.	0	2024-04-01	WB	NO	NO	34	262	1	2	YES
chr10	42779149	42779176	MSIKYPNGY	STRG.20867.1	+	AK11_CRC34	NA	INTERGENIC	2	10.8	0.3	42779085	42782998	3164	25.1	11.7	1.59	No_ref	7	8	MSIKYPNGY	ATGTCTATTAAATATCCAAATGGATAT	ATGTCTATTAAATATCCAAATGGATAT	.	0	0.78	WB	NO	NO	34	262	1	2	YES
chr10	42779152	42779179	SIKYPNGYV	STRG.20867.1	+	AK11_CRC34	NA	INTERGENIC	2	10.8	0.3	42779085	42782998	3164	25.1	11.7	1.59	No_ref	7	7	SIKYPNGYV	TCTATTAAATATCCAAATGGATATGTC	TCTATTAAATATCCAAATGGATATGTC	.	0	2024-05-01	WB	NO	NO	34	262	1	2	YES
chr10	42779155	42779182	IKYPNGYVM	STRG.20867.1	+	AK11_CRC34	NA	INTERGENIC	2	10.8	0.3	42779085	42782998	3164	25.1	11.7	1.59	No_ref	7	7	IKYPNGYVM	ATTAAATATCCAAATGGATATGTCATG	ATTAAATATCCAAATGGATATGTCATG	.	0	0.08	SB	NO	NO	34	262	1	2	YES
chr10	42779161	42779188	YPNGYVMEA	STRG.20867.1	+	AK11_CRC34	NA	INTERGENIC	2	10.8	0.3	42779085	42782998	3164	25.1	11.7	1.59	No_ref	7	7	YPNGYVMEA	TATCCAAATGGATATGTCATGGAGGCA	TATCCAAATGGATATGTCATGGAGGCA	.	0	0.26	SB	NO	NO	34	262	1	2	YES
chr10	70478063	70478090	VRVTAWSRM	STRG.21160.1	+	AK11_CRC34	NA	INTRON	2	8.1	0.4	70477901	70479059	420	100	131.5	13.41	No_ref	27	30	VRVTAWSRM	GTGCGGGTCACTGCCTGGAGCCGCATG	GTGCGGGTCACTGCCTGGAGCCGCATG	.	0	0.24	SB	NO	NO	34	262	1	2	YES
chr10	70478066	70478093	RVTAWSRMM	STRG.21160.1	+	AK11_CRC34	NA	INTRON	2	8.1	0.4	70477901	70479059	420	100	131.5	13.41	No_ref	30	33	RVTAWSRMM	CGGGTCACTGCCTGGAGCCGCATGATG	CGGGTCACTGCCTGGAGCCGCATGATG	.	0	0.18	SB	NO	NO	34	262	1	2	YES
chr10	70478090	70478117	MGGGGGTPL	STRG.21160.1	+	AK11_CRC34	NA	INTRON	2	8.1	0.4	70477901	70479059	420	100	131.5	13.41	No_ref	41	44	MGGGGGTPL	ATGGGTGGGGGCGGAGGGACCCCTCTC	ATGGGTGGGGGCGGAGGGACCCCTCTC	.	0	2024-09-01	WB	NO	NO	34	262	1	2	YES
chr10	70478114	70478141	LHPKLCSAV	STRG.21160.1	+	AK11_CRC34	NA	INTRON	2	8.1	0.4	70477901	70479059	420	100	131.5	13.41	No_ref	49	50	LHPKLCSAV	CTCCATCCAAAGCTCTGCTCTGCTGTT	CTCCATCCAAAGCTCTGCTCTGCTGTT	.	0	2024-03-01	WB	NO	NO	34	262	1	2	YES
chr10	70478129	70478156	CSAVPLSPL	STRG.21160.1	+	AK11_CRC34	NA	INTRON	2	8.1	0.4	70477901	70479059	420	100	131.5	13.41	No_ref	62	64	CSAVPLSPL	TGCTCTGCTGTTCCCCTCTCACCTCTG	TGCTCTGCTGTTCCCCTCTCACCTCTG	.	0	0.21	SB	NO	NO	34	262	1	2	YES
chr10	70478153	70478180	LGAEGRVSL	STRG.21160.1	+	AK11_CRC34	NA	INTRON	2	8.1	0.4	70477901	70479059	420	100	131.5	13.41	No_ref	82	82	LGAEGRVSL	CTGGGGGCCGAGGGGCGCGTTTCCTTA	CTGGGGGCCGAGGGGCGCGTTTCCTTA	.	0	2024-01-01	WB	NO	NO	34	262	1	2	YES
chr10	70478267	70478294	RAHHHPAPA	STRG.21160.1	+	AK11_CRC34	NA	INTRON	2	8.1	0.4	70477901	70479059	420	100	131.5	13.41	No_ref	76	77	RAHHHPAPA	AGAGCGCACCATCATCCAGCTCCGGCC	AGAGCGCACCATCATCCAGCTCCGGCC	.	0	0.57	WB	NO	NO	34	262	1	2	YES
chr10	70478273	70478300	HHHPAPAAL	STRG.21160.1	+	AK11_CRC34	NA	INTRON	2	8.1	0.4	70477901	70479059	420	100	131.5	13.41	No_ref	71	71	HHHPAPAAL	CACCATCATCCAGCTCCGGCCGCACTG	CACCATCATCCAGCTCCGGCCGCACTG	.	0	0.18	SB	NO	NO	34	262	1	3	YES
chr10	70478330	70478357	WARSRRGSA	STRG.21160.1	+	AK11_CRC34	NA	INTRON	2	8.1	0.4	70477901	70479059	420	100	131.5	13.41	No_ref	71	71	WARSRRGSA	TGGGCTCGGTCCCGCCGAGGCTCGGCC	TGGGCTCGGTCCCGCCGAGGCTCGGCC	.	0	0.45	SB	NO	NO	34	262	1	2	YES
chr10	70478336	70478363	RSRRGSAWL	STRG.21160.1	+	AK11_CRC34	NA	INTRON	2	8.1	0.4	70477901	70479059	420	100	131.5	13.41	No_ref	74	75	RSRRGSAWL	CGGTCCCGCCGAGGCTCGGCCTGGCTG	CGGTCCCGCCGAGGCTCGGCCTGGCTG	.	0	0.23	SB	NO	NO	34	262	1	3	YES
chr10	133346436	133346463	KIKKAMRAL	STRG.22058.6	+	AK11_CRC34	NA	INTRON	8	2.7	0.2	133346405	133347425	271	8	34.5	8.25	No_ref	4	4	KIKKAMRAL	AAAATAAAAAAGGCAATGAGGGCACTG	AAAATAAAAAAGGCAATGAGGGCACTG	.	0	0.17	SB	NO	NO	34	262	1	3	YES
chr10	133346445	133346472	KAMRALGPV	STRG.22058.6	+	AK11_CRC34	NA	INTRON	8	2.7	0.2	133346405	133347425	271	8	34.5	8.25	No_ref	4	4	KAMRALGPV	AAGGCAATGAGGGCACTGGGCCCCGTG	AAGGCAATGAGGGCACTGGGCCCCGTG	.	0	0.09	SB	NO	NO	34	262	1	4	YES
chr10	133346481	133346508	LATQRARLL	STRG.22058.6	+	AK11_CRC34	NA	INTRON	8	2.7	0.2	133346405	133347425	271	8	34.5	8.25	No_ref	6	9	LATQRARLL	CTGGCCACACAGCGTGCAAGACTCCTC	CTGGCCACACAGCGTGCAAGACTCCTC	.	0	0.33	SB	NO	NO	34	262	1	5	YES
chr10	133346484	133346511	ATQRARLLR	STRG.22058.6	+	AK11_CRC34	NA	INTRON	8	2.7	0.2	133346405	133347425	271	8	34.5	8.25	No_ref	7	10	ATQRARLLR	GCCACACAGCGTGCAAGACTCCTCAGG	GCCACACAGCGTGCAAGACTCCTCAGG	.	0	0.05	SB	NO	NO	34	262	1	3	YES
chr10	133346487	133346514	TQRARLLRL	STRG.22058.6	+	AK11_CRC34	NA	INTRON	8	2.7	0.2	133346405	133347425	271	8	34.5	8.25	No_ref	7	10	TQRARLLRL	ACACAGCGTGCAAGACTCCTCAGGCTG	ACACAGCGTGCAAGACTCCTCAGGCTG	.	0	2024-02-01	WB	NO	NO	34	262	1	5	YES
chr10	133346490	133346517	QRARLLRLV	STRG.22058.6	+	AK11_CRC34	NA	INTRON	8	2.7	0.2	133346405	133347425	271	8	34.5	8.25	No_ref	7	10	QRARLLRLV	CAGCGTGCAAGACTCCTCAGGCTGGTG	CAGCGTGCAAGACTCCTCAGGCTGGTG	.	0	2024-06-01	WB	NO	NO	34	262	1	4	YES
chr10	133346493	133346520	RARLLRLVC	STRG.22058.6	+	AK11_CRC34	NA	INTRON	8	2.7	0.2	133346405	133347425	271	8	34.5	8.25	No_ref	10	11	RARLLRLVC	CGTGCAAGACTCCTCAGGCTGGTGTGC	CGTGCAAGACTCCTCAGGCTGGTGTGC	.	0	2024-01-01	WB	NO	NO	34	262	1	2	YES
chr10	133346523	133346550	VRKDRRERL	STRG.22058.6	+	AK11_CRC34	NA	INTRON	8	2.7	0.2	133346405	133347425	271	8	34.5	8.25	No_ref	10	11	VRKDRRERL	GTAAGGAAGGACAGGAGGGAGCGCCTG	GTAAGGAAGGACAGGAGGGAGCGCCTG	.	0	0.98	WB	NO	NO	34	262	1	4	YES
chr10	133346568	133346595	VALGVRVPR	STRG.22058.6	+	AK11_CRC34	NA	INTRON	8	2.7	0.2	133346405	133347425	271	8	34.5	8.25	No_ref	9	9	VALGVRVPR	GTGGCGTTGGGGGTGAGGGTTCCACGG	GTGGCGTTGGGGGTGAGGGTTCCACGG	.	0	0.1	SB	NO	NO	34	262	1	3	YES
chr11	410748	410775	VPSSDHVWI	STRG.22112.1	+	AK11_CRC34	NA	INTERGENIC	2	68.1	0.3	410727	410777	51	0.8	43.9	5.08	No_ref	56	58	VPSSDHVWI	GTGCCCAGCTCTGACCATGTCTGGATA	GTGCCCAGCTCTGACCATGTCTGGATA	.	0	0.2	SB	NO	NO	34	262	1	2	YES
chr12	6829503	6829530	QRPAKPAGL	STRG.24224.1	-	AK11_CRC34	NA	INTERGENIC	1	100	1.7	6829487	6829679	193	0.3	88.4	1.96	No_ref	75	76	QRPAKPAGL	CAGCGACCAGCAAAACCCGCAGGTCTC	CAGCGACCAGCAAAACCCGCAGGTCTC	.	0	2024-02-01	WB	NO	NO	34	262	1	2	YES
chr12	6829578	6829605	RTSGPQFGR	STRG.24224.1	-	AK11_CRC34	NA	INTERGENIC	1	100	1.7	6829487	6829679	193	0.3	88.4	1.96	No_ref	72	72	RTSGPQFGR	AGGACTTCAGGACCTCAATTTGGGAGA	AGGACTTCAGGACCTCAATTTGGGAGA	.	0	0.11	SB	NO	NO	34	262	1	2	YES
chr12	47772965	47772992	SRFARIKAY	STRG.24728.6	+	AK11_CRC34	NA	INTRON	11	20.1	0.5	47772170	47773440	309	100	35.1	2.49	Protein_ref	12	12	SRFARIKAY	TCGCGGTTCGCTCGTATAAAGGCATAT	TCGCGGTTCGCTCGTATAAAGGCATAT	.	0	0.02	SB	NO	NO	34	262	1	5	YES
chr12	47772968	47772995	RFARIKAYF	STRG.24728.6	+	AK11_CRC34	NA	INTRON	11	20.1	0.5	47772170	47773440	309	100	35.1	2.49	Protein_ref	12	12	RFARIKAYF	CGGTTCGCTCGTATAAAGGCATATTTC	CGGTTCGCTCGTATAAAGGCATATTTC	.	0	0.29	SB	NO	NO	34	262	1	5	YES
chr12	47772971	47772998	FARIKAYFR	STRG.24728.6	+	AK11_CRC34	NA	INTRON	11	20.1	0.5	47772170	47773440	309	100	35.1	2.49	Protein_ref	13	13	FARIKAYFR	TTCGCTCGTATAAAGGCATATTTCCGG	TTCGCTCGTATAAAGGCATATTTCCGG	.	0	0.09	SB	NO	NO	34	262	1	3	YES
chr12	47772977	47773004	RIKAYFRSL	STRG.24728.6	+	AK11_CRC34	NA	INTRON	11	20.1	0.5	47772170	47773440	309	100	35.1	2.49	Protein_ref	11	11	RIKAYFRSL	CGTATAAAGGCATATTTCCGGTCCCTT	CGTATAAAGGCATATTTCCGGTCCCTT	.	0	0.15	SB	NO	NO	34	262	1	5	YES
chr1	7961300	7961327	VREAWTRVL	STRG.248.1	+	AK11_CRC34	NA	INTRON	6	2.1	0.3	7961168	7961793	341	11	23.8	3.46	No_ref	6	6	VREAWTRVL	GTCCGGGAGGCCTGGACCAGAGTCCTA	GTCCGGGAGGCCTGGACCAGAGTCCTA	.	0	0.07	SB	NO	NO	34	262	1	2	NO
chr12	49890904	49890931	AGSPSLLYL	STRG.24828.3	-	AK11_CRC34	NA	INTRON	4	10.2	0.7	49890894	49891036	143	41.9	21	1.22	Protein_ref	5	6	AGSPSLLYL	GCAGGCAGCCCCTCCCTCCTTTACCTG	GCAGGCAGCCCCTCCCTCCTTTACCTG	.	0	0.19	SB	NO	NO	34	262	1	2	YES
chr12	49890907	49890934	RAGSPSLLY	STRG.24828.3	-	AK11_CRC34	NA	INTRON	4	10.2	0.7	49890894	49891036	143	41.9	21	1.22	Protein_ref	5	7	RAGSPSLLY	CGAGCAGGCAGCCCCTCCCTCCTTTAC	CGAGCAGGCAGCCCCTCCCTCCTTTAC	.	0	0.95	WB	NO	NO	34	262	1	2	YES
chr12	49890910	49890937	YRAGSPSLL	STRG.24828.3	-	AK11_CRC34	NA	INTRON	4	10.2	0.7	49890894	49891036	143	41.9	21	1.22	Protein_ref	5	8	YRAGSPSLL	TATCGAGCAGGCAGCCCCTCCCTCCTT	TATCGAGCAGGCAGCCCCTCCCTCCTT	.	0	0.02	SB	NO	NO	34	262	1	2	YES
chr12	49890913	49890940	LYRAGSPSL	STRG.24828.3	-	AK11_CRC34	NA	INTRON	4	10.2	0.7	49890894	49891036	143	41.9	21	1.22	Protein_ref	6	8	LYRAGSPSL	CTCTATCGAGCAGGCAGCCCCTCCCTC	CTCTATCGAGCAGGCAGCCCCTCCCTC	.	0	0.08	SB	NO	NO	34	262	1	2	YES
chr12	49890943	49890970	ALRGPHPSL	STRG.24828.3	-	AK11_CRC34	NA	INTRON	4	10.2	0.7	49890894	49891036	143	41.9	21	1.22	Protein_ref	5	6	ALRGPHPSL	GCCCTGAGAGGGCCCCATCCCTCTCTG	GCCCTGAGAGGGCCCCATCCCTCTCTG	.	0	0.12	SB	NO	NO	34	262	1	2	YES
chr12	50057157	50057184	GRYVCLSPY	STRG.24837.1	+	AK11_CRC34	NA	INTERGENIC	7	8.2	0.8	50057087	50057916	209	0.3	42.7	2.07	No_ref	5	5	GRYVCLSPY	GGTCGGTATGTGTGTCTGTCTCCATAT	GGTCGGTATGTGTGTCTGTCTCCATAT	.	0	0.35	SB	NO	NO	34	262	1	2	YES
chr12	75984749	75984776	THSHIYLEM	STRG.25281.5	-	AK11_CRC34	('A', 6)	INTRON	7	30.4	0.6	75983721	75985004	1284	4.7	16.1	1.09	No_ref	6	7	THTHIYLEM	ACACACACACACATATATTTAGAGATG	ACACACTCACACATATATTTAGAGATG	.	0	0.14	SB	SNP	NO	34	262	1	2	YES
chr12	75984755	75984782	HTHTHTYI	STRG.25281.5	-	AK11_CRC34	('A', 12)	INTRON	7	30.4	0.6	75983721	75985004	1284	4.7	16.1	1.09	No_ref	6	6	THTHTHIYL	ACACACACACACACACACATATATTTA	ACACACACACACTCACACATATATTTA	.	0	0.6	WB	SNP	NO	34	262	1	2	YES
chr12	75984758	75984785	THTHTHTY	STRG.25281.5	-	AK11_CRC34	('A', 15)	INTRON	7	30.4	0.6	75983721	75985004	1284	4.7	16.1	1.09	No_ref	6	6	HTHTHTHIY	CACACACACACACACACACACATATAT	CACACACACACACACTCACACATATAT	.	0	0	SB	SNP	NO	34	262	1	2	YES
chr12	75984770	75984797	HAHTHTHTH	STRG.25281.5	-	AK11_CRC34	NA	INTRON	7	30.4	0.6	75983721	75985004	1284	4.7	16.1	1.09	No_ref	4	7	HAHTHTHTH	CATGCACACACACACACACACACACAC	CATGCACACACACACACACACACACAC	.	0	2024-05-01	WB	NO	NO	34	262	1	2	YES
chr12	75984776	75984803	CAHAHTHTH	STRG.25281.5	-	AK11_CRC34	NA	INTRON	7	30.4	0.6	75983721	75985004	1284	4.7	16.1	1.09	No_ref	7	7	CAHAHTHTH	TGTGCACATGCACACACACACACACAC	TGTGCACATGCACACACACACACACAC	.	0	2024-05-01	WB	NO	NO	34	262	1	2	YES
chr12	75984824	75984851	CMHTHVHAH	STRG.25281.5	-	AK11_CRC34	NA	INTRON	7	30.4	0.6	75983721	75985004	1284	4.7	16.1	1.09	No_ref	3	3	CMHTHVHAH	TGCATGCACACACACGTGCATGCACAC	TGCATGCACACACACGTGCATGCACAC	.	0	2024-03-01	WB	NO	NO	34	262	1	2	YES
chr12	75984833	75984860	THPCMHTHV	STRG.25281.5	-	AK11_CRC34	NA	INTRON	7	30.4	0.6	75983721	75985004	1284	4.7	16.1	1.09	No_ref	3	3	THPCMHTHV	ACACACCCATGCATGCACACACACGTG	ACACACCCATGCATGCACACACACGTG	.	0	2024-03-01	WB	NO	NO	34	262	1	2	YES
chr12	130044620	130044647	FPQTSECPT	STRG.26029.3	-	AK11_CRC34	NA	INTERGENIC	7	13.1	2.4	130044284	130045057	774	0.4	105	1.68	No_ref	48	48	FPQTSECPT	TTTCCCCAAACGAGTGAGTGTCCTACT	TTTCCCCAAACGAGTGAGTGTCCTACT	.	0	2024-06-01	WB	NO	NO	34	262	1	4	YES
chr12	130036877	130036904	WRSAILGRF	STRG.26029.4	-	AK11_CRC34	NA	INTERGENIC	7	24.6	1	130035022	130037017	1996	1.1	84.1	3.15	No_ref	85	86	WRSAILGRF	TGGAGATCTGCCATTTTGGGCAGGTTC	TGGAGATCTGCCATTTTGGGCAGGTTC	.	0	0.23	SB	NO	NO	34	262	1	2	YES
chr12	130036907	130036934	LRFTLDLEA	STRG.26029.4	-	AK11_CRC34	NA	INTERGENIC	7	24.6	1	130035022	130037017	1996	1.1	84.1	3.15	No_ref	76	77	LRFTLDLEA	TTGCGCTTCACACTGGACCTTGAGGCC	TTGCGCTTCACACTGGACCTTGAGGCC	.	0	2024-09-01	WB	NO	NO	34	262	1	2	YES
chr12	130036919	130036946	FQQDLRFTL	STRG.26029.4	-	AK11_CRC34	NA	INTERGENIC	7	24.6	1	130035022	130037017	1996	1.1	84.1	3.15	No_ref	75	77	FQQDLRFTL	TTCCAGCAGGACTTGCGCTTCACACTG	TTCCAGCAGGACTTGCGCTTCACACTG	.	0	0.12	SB	NO	NO	34	262	1	2	YES
chr12	130036925	130036952	LPFQQDLRF	STRG.26029.4	-	AK11_CRC34	NA	INTERGENIC	7	24.6	1	130035022	130037017	1996	1.1	84.1	3.15	No_ref	78	78	LPFQQDLRF	CTTCCTTTCCAGCAGGACTTGCGCTTC	CTTCCTTTCCAGCAGGACTTGCGCTTC	.	0	0.07	SB	NO	NO	34	262	1	2	YES
chr12	130036931	130036958	DRLPFQQDL	STRG.26029.4	-	AK11_CRC34	NA	INTERGENIC	7	24.6	1	130035022	130037017	1996	1.1	84.1	3.15	No_ref	74	74	DRLPFQQDL	GATCGCCTTCCTTTCCAGCAGGACTTG	GATCGCCTTCCTTTCCAGCAGGACTTG	.	0	2024-08-01	WB	NO	NO	34	262	1	2	YES
chr12	130036943	130036970	SASPDRLPF	STRG.26029.4	-	AK11_CRC34	NA	INTERGENIC	7	24.6	1	130035022	130037017	1996	1.1	84.1	3.15	No_ref	74	74	SASPDRLPF	TCTGCCAGCCCTGATCGCCTTCCTTTC	TCTGCCAGCCCTGATCGCCTTCCTTTC	.	0	0.76	WB	NO	NO	34	262	1	2	YES
chr12	130036964	130036991	EPCDVLLSA	STRG.26029.4	-	AK11_CRC34	NA	INTERGENIC	7	2024-06-24	1	130035022	130037017	1996	2024-01-01	84.1	3.15	No_ref	71	72	EPCDVLLSA	GAGCCATGTGACGTGCTGCTCTCTGCC	GAGCCATGTGACGTGCTGCTCTCTGCC	.	0	2024-07-01	WB	NO	NO	34	262	1	2	YES
chr12	130036973	130037000	APAEPCDVL	STRG.26029.4	-	AK11_CRC34	NA	INTERGENIC	7	2024-06-24	1	130035022	130037017	1996	2024-01-01	84.1	3.15	No_ref	72	73	APAEPCDVL	GCACCTGCCGAGCCATGTGACGTGCTG	GCACCTGCCGAGCCATGTGACGTGCTG	.	0	0.29	SB	NO	NO	34	262	1	2	YES
chr12	130044647	130044674	RPDLHTRLL	STRG.26029.4	-	AK11_CRC34	NA	INTERGENIC	7	2024-06-24	2024-06-02	130044635	130045057	423	0.2	213.4	3.15	No_ref	164	164	RPDLHTRLL	CGCCCGGACCTCCACACCAGGCTACTG	CGCCCGGACCTCCACACCAGGCTACTG	.	0	0.03	SB	NO	NO	34	262	1	4	YES
chr12	130044650	130044677	TRPDLHTRL	STRG.26029.4	-	AK11_CRC34	NA	INTERGENIC	7	2024-06-24	2024-06-02	130044635	130045057	423	0.2	213.4	3.15	No_ref	164	164	TRPDLHTRL	ACCCGCCCGGACCTCCACACCAGGCTA	ACCCGCCCGGACCTCCACACCAGGCTA	.	0	0.05	SB	NO	NO	34	262	1	5	YES
chr12	130044653	130044680	STRPDLHTR	STRG.26029.4	-	AK11_CRC34	NA	INTERGENIC	7	2024-06-24	2024-06-02	130044635	130045057	423	0.2	213.4	3.15	No_ref	162	162	STRPDLHTR	AGCACCCGCCCGGACCTCCACACCAGG	AGCACCCGCCCGGACCTCCACACCAGG	.	0	0.13	SB	NO	NO	34	262	1	2	YES
chr12	130044671	130044698	AALVVPSTR	STRG.26029.4	-	AK11_CRC34	NA	INTERGENIC	7	2024-06-24	2024-06-02	130044635	130045057	423	0.2	213.4	3.15	No_ref	160	166	AALVVPSTR	GCTGCCCTCGTGGTTCCCAGCACCCGC	GCTGCCCTCGTGGTTCCCAGCACCCGC	.	0	0.69	WB	NO	NO	34	262	1	2	YES
chr12	130044713	130044740	WWLNNEHLL	STRG.26029.4	-	AK11_CRC34	NA	INTERGENIC	7	2024-06-24	2024-06-02	130044635	130045057	423	0.2	213.4	3.15	No_ref	126	134	WWLNNEHLL	TGGTGGCTAAACAACGAACATTTACTC	TGGTGGCTAAACAACGAACATTTACTC	.	0	2024-02-01	WB	NO	NO	34	262	1	5	YES
chr12	130044731	130044758	IFSTTDWWL	STRG.26029.4	-	AK11_CRC34	NA	INTERGENIC	7	2024-06-24	2024-06-02	130044635	130045057	423	0.2	213.4	3.15	No_ref	124	130	IFSTTDWWL	ATCTTTAGTACCACAGACTGGTGGCTA	ATCTTTAGTACCACAGACTGGTGGCTA	.	0	0.9	WB	NO	NO	34	262	1	4	YES
chr12	130044755	130044782	CPKDSSCFI	STRG.26029.4	-	AK11_CRC34	NA	INTERGENIC	7	2024-06-24	2024-06-02	130044635	130045057	423	0.2	213.4	3.15	No_ref	136	138	CPKDSSCFI	TGTCCCAAGGATTCTAGTTGCTTCATC	TGTCCCAAGGATTCTAGTTGCTTCATC	.	0	0.14	SB	NO	NO	34	262	1	4	YES
chr12	130044767	130044794	RPAFCPKDS	STRG.26029.4	-	AK11_CRC34	NA	INTERGENIC	7	2024-06-24	2024-06-02	130044635	130045057	423	0.2	213.4	3.15	No_ref	158	160	RPAFCPKDS	AGACCTGCCTTTTGTCCCAAGGATTCT	AGACCTGCCTTTTGTCCCAAGGATTCT	.	0	2024-08-01	WB	NO	NO	34	262	1	2	YES
chr12	130044773	130044800	TFRPAFCPK	STRG.26029.4	-	AK11_CRC34	NA	INTERGENIC	7	2024-06-24	2024-06-02	130044635	130045057	423	0.2	213.4	3.15	No_ref	154	154	TFRPAFCPK	ACTTTTAGACCTGCCTTTTGTCCCAAG	ACTTTTAGACCTGCCTTTTGTCCCAAG	.	0	0.19	SB	NO	NO	34	262	1	2	YES
chr12	130044782	130044809	SKDTFRPAF	STRG.26029.4	-	AK11_CRC34	NA	INTERGENIC	7	2024-06-24	2024-06-02	130044635	130045057	423	0.2	213.4	3.15	No_ref	164	164	SKDTFRPAF	TCAAAGGACACTTTTAGACCTGCCTTT	TCAAAGGACACTTTTAGACCTGCCTTT	.	0	2024-04-01	WB	NO	NO	34	262	1	5	YES
chr12	130044791	130044818	RVLSKDTFR	STRG.26029.4	-	AK11_CRC34	NA	INTERGENIC	7	2024-06-24	2024-06-02	130044635	130045057	423	0.2	213.4	3.15	No_ref	172	172	RVLSKDTFR	AGGGTTCTTTCAAAGGACACTTTTAGA	AGGGTTCTTTCAAAGGACACTTTTAGA	.	0	0.03	SB	NO	NO	34	262	1	2	YES
chr12	130044794	130044821	LRVLSKDTF	STRG.26029.4	-	AK11_CRC34	NA	INTERGENIC	7	2024-06-24	2024-06-02	130044635	130045057	423	0.2	213.4	3.15	No_ref	180	180	LRVLSKDTF	CTAAGGGTTCTTTCAAAGGACACTTTT	CTAAGGGTTCTTTCAAAGGACACTTTT	.	0	0.64	WB	NO	NO	34	262	1	2	YES
chr12	130044803	130044830	VTFLRVLSK	STRG.26029.4	-	AK11_CRC34	NA	INTERGENIC	7	2024-06-24	2024-06-02	130044635	130045057	423	0.2	213.4	3.15	No_ref	172	174	VTFLRVLSK	GTGACTTTCCTAAGGGTTCTTTCAAAG	GTGACTTTCCTAAGGGTTCTTTCAAAG	.	0	0.04	SB	NO	NO	34	262	1	2	YES
chr12	130044812	130044839	NASVTFLRV	STRG.26029.4	-	AK11_CRC34	NA	INTERGENIC	7	2024-06-24	2024-06-02	130044635	130045057	423	0.2	213.4	3.15	No_ref	164	166	NASVTFLRV	AATGCTAGTGTGACTTTCCTAAGGGTT	AATGCTAGTGTGACTTTCCTAAGGGTT	.	0	0.12	SB	NO	NO	34	262	1	2	YES
chr12	130044815	130044842	GNASVTFLR	STRG.26029.4	-	AK11_CRC34	NA	INTERGENIC	7	2024-06-24	2024-06-02	130044635	130045057	423	0.2	213.4	3.15	No_ref	168	170	GNASVTFLR	GGAAATGCTAGTGTGACTTTCCTAAGG	GGAAATGCTAGTGTGACTTTCCTAAGG	.	0	0.67	WB	NO	NO	34	262	1	2	YES
chr12	130044821	130044848	APGNASVTF	STRG.26029.4	-	AK11_CRC34	NA	INTERGENIC	7	2024-06-24	2024-06-02	130044635	130045057	423	0.2	213.4	3.15	No_ref	164	166	APGNASVTF	GCTCCTGGAAATGCTAGTGTGACTTTC	GCTCCTGGAAATGCTAGTGTGACTTTC	.	0	0.23	SB	NO	NO	34	262	1	4	YES
chr12	130044827	130044854	RTAPGNASV	STRG.26029.4	-	AK11_CRC34	NA	INTERGENIC	7	2024-06-24	2024-06-02	130044635	130045057	423	0.2	213.4	3.15	No_ref	162	162	RTAPGNASV	CGCACGGCTCCTGGAAATGCTAGTGTG	CGCACGGCTCCTGGAAATGCTAGTGTG	.	0	0.03	SB	NO	NO	34	262	1	5	YES
chr12	130044845	130044872	TPGSTGRTA	STRG.26029.4	-	AK11_CRC34	NA	INTERGENIC	7	2024-06-24	2024-06-02	130044635	130045057	423	0.2	213.4	3.15	No_ref	136	140	TPGSTGRTA	ACACCTGGGTCCACTGGCCGCACGGCT	ACACCTGGGTCCACTGGCCGCACGGCT	.	0	0.48	SB	NO	NO	34	262	1	2	YES
chr12	130044854	130044881	TPHTPGSTG	STRG.26029.4	-	AK11_CRC34	NA	INTERGENIC	7	2024-06-24	2024-06-02	130044635	130045057	423	0.2	213.4	3.15	No_ref	124	128	TPHTPGSTG	ACGCCACACACACCTGGGTCCACTGGC	ACGCCACACACACCTGGGTCCACTGGC	.	0	0.69	WB	NO	NO	34	262	1	2	YES
chr12	130044914	130044941	RPWLFLLLV	STRG.26029.4	-	AK11_CRC34	NA	INTERGENIC	7	2024-06-24	2024-06-02	130044635	130045057	423	0.2	213.4	3.15	No_ref	152	160	RPWLFLLLV	AGGCCTTGGCTGTTTCTGCTTCTTGTA	AGGCCTTGGCTGTTTCTGCTTCTTGTA	.	0	0.6	WB	NO	NO	34	262	1	2	YES
chr12	130044917	130044944	TRPWLFLLL	STRG.26029.4	-	AK11_CRC34	NA	INTERGENIC	7	2024-06-24	2024-06-02	130044635	130045057	423	0.2	213.4	3.15	No_ref	152	160	TRPWLFLLL	ACCAGGCCTTGGCTGTTTCTGCTTCTT	ACCAGGCCTTGGCTGTTTCTGCTTCTT	.	0	0.03	SB	NO	NO	34	262	1	5	YES
chr12	130044920	130044947	DTRPWLFLL	STRG.26029.4	-	AK11_CRC34	NA	INTERGENIC	7	2024-06-24	2024-06-02	130044635	130045057	423	0.2	213.4	3.15	No_ref	154	160	DTRPWLFLL	GACACCAGGCCTTGGCTGTTTCTGCTT	GACACCAGGCCTTGGCTGTTTCTGCTT	.	0	2024-05-01	WB	NO	NO	34	262	1	4	YES
chr12	130044929	130044956	LFEDTRPWL	STRG.26029.4	-	AK11_CRC34	NA	INTERGENIC	7	2024-06-24	2024-06-02	130044635	130045057	423	0.2	213.4	3.15	No_ref	174	180	LFEDTRPWL	CTATTTGAGGACACCAGGCCTTGGCTG	CTATTTGAGGACACCAGGCCTTGGCTG	.	0	0.97	WB	NO	NO	34	262	1	4	YES
chr12	130044950	130044977	GSTSFCHLF	STRG.26029.4	-	AK11_CRC34	NA	INTERGENIC	7	2024-06-24	2024-06-02	130044635	130045057	423	0.2	213.4	3.15	No_ref	176	176	GSTSFCHLF	GGGTCCACGTCATTCTGCCACCTATTT	GGGTCCACGTCATTCTGCCACCTATTT	.	0	2024-02-01	WB	NO	NO	34	262	1	5	YES
chr12	130044962	130044989	SSYSGSTSF	STRG.26029.4	-	AK11_CRC34	NA	INTERGENIC	7	2024-06-24	2024-06-02	130044635	130045057	423	0.2	213.4	3.15	No_ref	170	172	SSYSGSTSF	TCGTCTTATTCAGGGTCCACGTCATTC	TCGTCTTATTCAGGGTCCACGTCATTC	.	0	0.11	SB	NO	NO	34	262	1	5	YES
chr12	130044974	130045001	SPASSSYSG	STRG.26029.4	-	AK11_CRC34	NA	INTERGENIC	7	2024-06-24	2024-06-02	130044635	130045057	423	0.2	213.4	3.15	No_ref	138	144	SPASSSYSG	TCTCCTGCCTCATCGTCTTATTCAGGG	TCTCCTGCCTCATCGTCTTATTCAGGG	.	0	0.75	WB	NO	NO	34	262	1	4	YES
chr12	130044980	130045007	LFSPASSSY	STRG.26029.4	-	AK11_CRC34	NA	INTERGENIC	7	2024-06-24	2024-06-02	130044635	130045057	423	0.2	213.4	3.15	No_ref	140	146	LFSPASSSY	CTCTTCTCTCCTGCCTCATCGTCTTAT	CTCTTCTCTCCTGCCTCATCGTCTTAT	.	0	0.13	SB	NO	NO	34	262	1	5	YES
chr12	130044986	130045013	RPLFSPASS	STRG.26029.4	-	AK11_CRC34	NA	INTERGENIC	7	2024-06-24	2024-06-02	130044635	130045057	423	0.2	213.4	3.15	No_ref	132	136	RPLFSPASS	AGGCCACTCTTCTCTCCTGCCTCATCG	AGGCCACTCTTCTCTCCTGCCTCATCG	.	0	0.39	SB	NO	NO	34	262	1	2	YES
chr12	130044992	130045019	VTRPLFSPA	STRG.26029.4	-	AK11_CRC34	NA	INTERGENIC	7	2024-06-24	2024-06-02	130044635	130045057	423	0.2	213.4	3.15	No_ref	118	118	VTRPLFSPA	GTCACCAGGCCACTCTTCTCTCCTGCC	GTCACCAGGCCACTCTTCTCTCCTGCC	.	0	0.88	WB	NO	NO	34	262	1	3	YES
chr12	130045010	130045037	ATDCSRVTR	STRG.26029.4	-	AK11_CRC34	NA	INTERGENIC	7	2024-06-24	2024-06-02	130044635	130045057	423	0.2	213.4	3.15	No_ref	114	114	ATDCSRVTR	GCCACTGACTGTTCCCGAGTCACCAGG	GCCACTGACTGTTCCCGAGTCACCAGG	.	0	0.81	WB	NO	NO	34	262	1	2	YES
chr12	130045016	130045043	TAATDCSRV	STRG.26029.4	-	AK11_CRC34	NA	INTERGENIC	7	2024-06-24	2024-06-02	130044635	130045057	423	0.2	213.4	3.15	No_ref	102	102	TAATDCSRV	ACCGCAGCCACTGACTGTTCCCGAGTC	ACCGCAGCCACTGACTGTTCCCGAGTC	.	0	2024-07-01	WB	NO	NO	34	262	1	2	YES
chr12	130045019	130045046	QTAATDCSR	STRG.26029.4	-	AK11_CRC34	NA	INTERGENIC	7	2024-06-24	2024-06-02	130044635	130045057	423	0.2	213.4	3.15	No_ref	94	96	QTAATDCSR	CAGACCGCAGCCACTGACTGTTCCCGA	CAGACCGCAGCCACTGACTGTTCCCGA	.	0	2024-07-01	WB	NO	NO	34	262	1	2	YES
chr12	131710595	131710622	GRVGDQVPL	STRG.26070.1	+	AK11_CRC34	NA	INTRON	11	2024-01-10	0.9	131710377	131714193	600	2024-01-03	62.3	2.55	No_ref	6	6	GRVGDQVPL	GGGCGGGTCGGGGACCAAGTCCCCCTA	GGGCGGGTCGGGGACCAAGTCCCCCTA	.	0	2024-03-01	WB	NO	NO	34	262	1	2	YES
chr13	45669744	45669771	CLPKQAWAM	STRG.26512.1	+	AK11_CRC34	NA	INTERGENIC	1	100	0.6	45669503	45669874	372	0.3	2024-06-23	1.54	No_ref	6	6	CLPKQAWAM	TGTTTACCTAAGCAAGCCTGGGCAATG	TGTTTACCTAAGCAAGCCTGGGCAATG	.	0	0.99	WB	NO	NO	34	262	1	2	YES
chr13	45669747	45669774	LPKQAWAMA	STRG.26512.1	+	AK11_CRC34	NA	INTERGENIC	1	100	0.6	45669503	45669874	372	0.3	2024-06-23	1.54	No_ref	6	6	LPKQAWAMA	TTACCTAAGCAAGCCTGGGCAATGGCG	TTACCTAAGCAAGCCTGGGCAATGGCG	.	0	0.33	SB	NO	NO	34	262	1	2	YES
chr13	45669762	45669789	WAMAGAPPP	STRG.26512.1	+	AK11_CRC34	NA	INTERGENIC	1	100	0.6	45669503	45669874	372	0.3	2024-06-23	1.54	No_ref	9	9	WAMAGAPPP	TGGGCAATGGCGGGCGCCCCTCCCCCA	TGGGCAATGGCGGGCGCCCCTCCCCCA	.	0	2024-09-01	WB	NO	NO	34	262	1	5	YES
chr13	45669771	45669798	AGAPPPASL	STRG.26512.1	+	AK11_CRC34	NA	INTERGENIC	1	100	0.6	45669503	45669874	372	0.3	2024-06-23	1.54	No_ref	27	27	AGAPPPASL	GCGGGCGCCCCTCCCCCAGCCTCACTG	GCGGGCGCCCCTCCCCCAGCCTCACTG	.	0	2024-03-01	WB	NO	NO	34	262	1	4	YES
chr13	99086762	99086789	RRAAPTCLA	STRG.26810.4	-	AK11_CRC34	NA	INTRON	11	33.2	0.3	99086223	99087848	1137	100	2024-02-25	3.15	Protein_ref	7	7	RRAAPTCLA	CGCCGGGCCGCGCCGACCTGCCTGGCC	CGCCGGGCCGCGCCGACCTGCCTGGCC	.	0	2024-08-01	WB	NO	NO	34	262	1	3	YES
chr13	99086765	99086792	QRRAAPTCL	STRG.26810.4	-	AK11_CRC34	NA	INTRON	11	33.2	0.3	99086223	99087848	1137	100	2024-02-25	3.15	Protein_ref	7	7	QRRAAPTCL	CAGCGCCGGGCCGCGCCGACCTGCCTG	CAGCGCCGGGCCGCGCCGACCTGCCTG	.	0	0.62	WB	NO	NO	34	262	1	3	YES
chr13	109271183	109271210	RSLTGERKR	STRG.26883.1	-	AK11_CRC34	NA	INTERGENIC	3	2024-08-11	0.4	109270844	109271294	231	0.3	66.7	7.13	No_ref	34	35	RSLTGERKR	AGAAGTTTAACAGGTGAAAGAAAGAGA	AGAAGTTTAACAGGTGAAAGAAAGAGA	.	0	0.58	WB	NO	NO	34	262	1	2	YES
chr13	109271189	109271216	RSRSLTGER	STRG.26883.1	-	AK11_CRC34	NA	INTERGENIC	3	2024-08-11	0.4	109270844	109271294	231	0.3	66.7	7.13	No_ref	33	35	RSRSLTGER	AGAAGCAGAAGTTTAACAGGTGAAAGA	AGAAGCAGAAGTTTAACAGGTGAAAGA	.	0	0.1	SB	NO	NO	34	262	1	2	YES
chr13	109271201	109271228	RGQSRSRSL	STRG.26883.1	-	AK11_CRC34	NA	INTERGENIC	3	2024-08-11	0.4	109270844	109271294	231	0.3	66.7	7.13	No_ref	30	31	RGQSRSRSL	CGAGGTCAGAGCAGAAGCAGAAGTTTA	CGAGGTCAGAGCAGAAGCAGAAGTTTA	.	0	0.64	WB	NO	NO	34	262	1	3	YES
chr13	109271225	109271252	STMQTHQGR	STRG.26883.1	-	AK11_CRC34	NA	INTERGENIC	3	2024-08-11	0.4	109270844	109271294	231	0.3	66.7	7.13	No_ref	26	26	STMQTHQGR	TCGACGATGCAGACACACCAAGGACGA	TCGACGATGCAGACACACCAAGGACGA	.	0	0.08	SB	NO	NO	34	262	1	3	YES
chr13	109271234	109271261	LRKSTMQTH	STRG.26883.1	-	AK11_CRC34	NA	INTERGENIC	3	2024-08-11	0.4	109270844	109271294	231	0.3	66.7	7.13	No_ref	28	28	LRKSTMQTH	CTGAGGAAATCGACGATGCAGACACAC	CTGAGGAAATCGACGATGCAGACACAC	.	0	2024-08-01	WB	NO	NO	34	262	1	2	YES
chr13	109271243	109271270	VSQLRKSTM	STRG.26883.1	-	AK11_CRC34	NA	INTERGENIC	3	2024-08-11	0.4	109270844	109271294	231	0.3	66.7	7.13	No_ref	26	26	VSQLRKSTM	GTCTCACAGCTGAGGAAATCGACGATG	GTCTCACAGCTGAGGAAATCGACGATG	.	0	0.92	WB	NO	NO	34	262	1	3	YES
chr13	113584115	113584142	LPHMHTHEC	STRG.26965.1	+	AK11_CRC34	NA	INTRON	9	46.8	0	113583930	113584730	624	2024-01-02	2024-09-16	18.46	No_ref	3	3	LPHMHTHEC	CTCCCTCACATGCACACACACGAGTGC	CTCCCTCACATGCACACACACGAGTGC	.	0	0.38	SB	NO	NO	34	262	1	2	YES
chr13	113584142	113584169	THQSPLPHM	STRG.26965.1	+	AK11_CRC34	NA	INTRON	9	46.8	0	113583930	113584730	624	2024-01-02	2024-09-16	18.46	No_ref	4	5	THQSPLPHM	ACACACCAGTCCCCGCTCCCTCACATG	ACACACCAGTCCCCGCTCCCTCACATG	.	0	0.72	WB	NO	NO	34	262	1	2	YES
chr13	113584151	113584178	SPLPHMHTH	STRG.26965.1	+	AK11_CRC34	NA	INTRON	9	46.8	0	113583930	113584730	624	2024-01-02	2024-09-16	18.46	No_ref	5	5	SPLPHMHTH	TCCCCGCTCCCTCACATGCACACACAC	TCCCCGCTCCCTCACATGCACACACAC	.	0	2024-06-01	WB	NO	NO	34	262	1	2	YES
chr14	53849874	53849901	FPNTQKVII	STRG.27448.7	-	AK11_CRC34	NA	INTERGENIC	11	2024-08-21	2024-04-01	53849815	53849970	156	0.1	53	1.47	No_ref	100	148	FPNTQKVII	TTTCCTAACACACAGAAAGTCATCATT	TTTCCTAACACACAGAAAGTCATCATT	.	0	0.03	SB	NO	NO	34	262	1	5	YES
chr14	53849877	53849904	SFPNTQKVI	STRG.27448.7	-	AK11_CRC34	NA	INTERGENIC	11	2024-08-21	2024-04-01	53849815	53849970	156	0.1	53	1.47	No_ref	102	146	SFPNTQKVI	TCGTTTCCTAACACACAGAAAGTCATC	TCGTTTCCTAACACACAGAAAGTCATC	.	0	2024-02-01	WB	NO	NO	34	262	1	5	YES
chr14	53849880	53849907	SSFPNTQKV	STRG.27448.7	-	AK11_CRC34	NA	INTERGENIC	11	2024-08-21	2024-04-01	53849815	53849970	156	0.1	53	1.47	No_ref	106	150	SSFPNTQKV	TCTTCGTTTCCTAACACACAGAAAGTC	TCTTCGTTTCCTAACACACAGAAAGTC	.	0	0.02	SB	NO	NO	34	262	1	7	YES
chr14	53849883	53849910	ISSFPNTQK	STRG.27448.7	-	AK11_CRC34	NA	INTERGENIC	11	2024-08-21	2024-04-01	53849815	53849970	156	0.1	53	1.47	No_ref	102	146	ISSFPNTQK	ATATCTTCGTTTCCTAACACACAGAAA	ATATCTTCGTTTCCTAACACACAGAAA	.	0	0.34	SB	NO	NO	34	262	1	3	YES
chr14	53849898	53849925	ASFTEISSF	STRG.27448.7	-	AK11_CRC34	NA	INTERGENIC	11	2024-08-21	2024-04-01	53849815	53849970	156	0.1	53	1.47	No_ref	132	134	ASFTEISSF	GCTTCGTTCACTGAAATATCTTCGTTT	GCTTCGTTCACTGAAATATCTTCGTTT	.	0	0.96	WB	NO	NO	34	262	1	6	YES
chr14	53849904	53849931	MPASFTEIS	STRG.27448.7	-	AK11_CRC34	NA	INTERGENIC	11	2024-08-21	2024-04-01	53849815	53849970	156	0.1	53	1.47	No_ref	148	152	MPASFTEIS	ATGCCTGCTTCGTTCACTGAAATATCT	ATGCCTGCTTCGTTCACTGAAATATCT	.	0	2024-08-01	WB	NO	NO	34	262	1	4	YES
chr14	53849907	53849934	AMPASFTEI	STRG.27448.7	-	AK11_CRC34	NA	INTERGENIC	11	2024-08-21	2024-04-01	53849815	53849970	156	0.1	53	1.47	No_ref	148	152	AMPASFTEI	GCCATGCCTGCTTCGTTCACTGAAATA	GCCATGCCTGCTTCGTTCACTGAAATA	.	0	2024-01-01	WB	NO	NO	34	262	1	7	YES
chr14	53849916	53849943	KATAMPASF	STRG.27448.7	-	AK11_CRC34	NA	INTERGENIC	11	2024-08-21	2024-04-01	53849815	53849970	156	0.1	53	1.47	No_ref	148	150	KATAMPASF	AAGGCAACAGCCATGCCTGCTTCGTTC	AAGGCAACAGCCATGCCTGCTTCGTTC	.	0	0.79	WB	NO	NO	34	262	1	7	YES
chr14	53849928	53849955	VSSMKATAM	STRG.27448.7	-	AK11_CRC34	NA	INTERGENIC	11	2024-08-21	2024-04-01	53849815	53849970	156	0.1	53	1.47	No_ref	176	176	VSSMKATAM	GTTAGTTCCATGAAGGCAACAGCCATG	GTTAGTTCCATGAAGGCAACAGCCATG	.	0	0.26	SB	NO	NO	34	262	1	7	YES
chr15	90002140	90002167	FHPLAAPPL	STRG.29561.2	+	AK11_CRC34	NA	INTRON	6	2024-07-19	0.3	90001681	90002669	293	100	42.5	4.72	No_ref	54	58	FHPLAAPPL	TTTCACCCCCTCGCCGCCCCGCCCCTA	TTTCACCCCCTCGCCGCCCCGCCCCTA	.	0	0.08	SB	NO	NO	34	262	1	4	YES
chr15	90002164	90002191	LRLPTNFIL	STRG.29561.2	+	AK11_CRC34	NA	INTRON	6	2024-07-19	0.3	90001681	90002669	293	100	42.5	4.72	No_ref	41	45	LRLPTNFIL	CTACGGCTGCCCACAAACTTTATTCTC	CTACGGCTGCCCACAAACTTTATTCTC	.	0	0.07	SB	NO	NO	34	262	1	4	YES
chr15	90002170	90002197	LPTNFILGA	STRG.29561.2	+	AK11_CRC34	NA	INTRON	6	2024-07-19	0.3	90001681	90002669	293	100	42.5	4.72	No_ref	36	39	LPTNFILGA	CTGCCCACAAACTTTATTCTCGGAGCG	CTGCCCACAAACTTTATTCTCGGAGCG	.	0	0.56	WB	NO	NO	34	262	1	4	YES
chr15	90002182	90002209	FILGAGGVV	STRG.29561.2	+	AK11_CRC34	NA	INTRON	6	2024-07-19	0.3	90001681	90002669	293	100	42.5	4.72	No_ref	31	35	FILGAGGVV	TTTATTCTCGGAGCGGGTGGGGTTGTT	TTTATTCTCGGAGCGGGTGGGGTTGTT	.	0	2024-09-01	WB	NO	NO	34	262	1	2	YES
chr15	90002206	90002233	VARPSRPGV	STRG.29561.2	+	AK11_CRC34	NA	INTRON	6	2024-07-19	0.3	90001681	90002669	293	100	42.5	4.72	No_ref	23	23	VARPSRPGV	GTTGCGCGTCCCAGCCGGCCGGGGGTG	GTTGCGCGTCCCAGCCGGCCGGGGGTG	.	0	0.92	WB	NO	NO	34	262	1	2	YES
chr16	50478262	50478289	HPLQGLLSV	STRG.30788.1	-	AK11_CRC34	NA	INTERGENIC	1	100	2024-06-01	50478105	50478458	354	0.2	151.9	2024-05-03	No_ref	83	83	HPLQGLLSV	CACCCTCTTCAGGGCCTCCTCTCTGTT	CACCCTCTTCAGGGCCTCCTCTCTGTT	ERV_1513465_MER52C	27	0.06	SB	NO	ERV	34	262	1	3	YES
chr16	50478268	50478295	RSHPLQGLL	STRG.30788.1	-	AK11_CRC34	NA	INTERGENIC	1	100	2024-06-01	50478105	50478458	354	0.2	151.9	2024-05-03	No_ref	85	85	RSHPLQGLL	AGGAGCCACCCTCTTCAGGGCCTCCTC	AGGAGCCACCCTCTTCAGGGCCTCCTC	ERV_1513465_MER52C	27	0.06	SB	NO	ERV	34	262	1	4	YES
chr16	50478280	50478307	LPVERSHPL	STRG.30788.1	-	AK11_CRC34	NA	INTERGENIC	1	100	2024-06-01	50478105	50478458	354	0.2	151.9	2024-05-03	No_ref	86	87	LPVERSHPL	TTGCCTGTGGAGAGGAGCCACCCTCTT	TTGCCTGTGGAGAGGAGCCACCCTCTT	ERV_1513465_MER52C	27	0.03	SB	NO	ERV	34	262	1	4	YES
chr16	50478298	50478325	QRRPNDLPV	STRG.30788.1	-	AK11_CRC34	NA	INTERGENIC	1	100	2024-06-01	50478105	50478458	354	0.2	151.9	2024-05-03	No_ref	81	81	QRRPNDLPV	CAGAGACGTCCAAATGACTTGCCTGTG	CAGAGACGTCCAAATGACTTGCCTGTG	ERV_1513465_MER52C	27	2024-06-01	WB	NO	ERV	34	262	1	3	YES
chr16	50478331	50478358	STLSAEHIR	STRG.30788.1	-	AK11_CRC34	NA	INTERGENIC	1	100	2024-06-01	50478105	50478458	354	0.2	151.9	2024-05-03	No_ref	86	87	STLSAEHIR	AGTACCCTCTCCGCTGAGCACATCAGA	AGTACCCTCTCCGCTGAGCACATCAGA	ERV_1513465_MER52C	27	0.44	SB	NO	ERV	34	262	1	2	YES
chr16	50478334	50478361	RSTLSAEHI	STRG.30788.1	-	AK11_CRC34	NA	INTERGENIC	1	100	2024-06-01	50478105	50478458	354	0.2	151.9	2024-05-03	No_ref	86	87	RSTLSAEHI	AGGAGTACCCTCTCCGCTGAGCACATC	AGGAGTACCCTCTCCGCTGAGCACATC	ERV_1513465_MER52C	27	0.43	SB	NO	ERV	34	262	1	2	YES
chr16	50478349	50478376	RPAAERSTL	STRG.30788.1	-	AK11_CRC34	NA	INTERGENIC	1	100	2024-06-01	50478105	50478458	354	0.2	151.9	2024-05-03	No_ref	80	83	RPAAERSTL	CGACCAGCTGCAGAGAGGAGTACCCTC	CGACCAGCTGCAGAGAGGAGTACCCTC	ERV_1513465_MER52C	27	0.01	SB	NO	ERV	34	262	1	2	YES
chr16	50478391	50478418	MARGLRGQR	STRG.30788.1	-	AK11_CRC34	NA	INTERGENIC	1	100	2024-06-01	50478105	50478458	354	0.2	151.9	2024-05-03	No_ref	12	14	MARGLRGQR	ATGGCCAGAGGACTAAGAGGGCAGAGA	ATGGCCAGAGGACTAAGAGGGCAGAGA	ERV_1513465_MER52C	27	0.76	WB	NO	ERV	34	262	1	2	YES
chr16	50478403	50478430	ARQRMARGL	STRG.30788.1	-	AK11_CRC34	NA	INTERGENIC	1	100	2024-06-01	50478105	50478458	354	0.2	151.9	2024-05-03	No_ref	16	17	ARQRMARGL	GCAAGGCAGAGGATGGCCAGAGGACTA	GCAAGGCAGAGGATGGCCAGAGGACTA	ERV_1513465_MER52C	27	2024-02-01	WB	NO	ERV	34	262	1	3	YES
chr16	50478415	50478442	CSARARQRM	STRG.30788.1	-	AK11_CRC34	NA	INTERGENIC	1	100	2024-06-01	50478105	50478458	354	0.2	151.9	2024-05-03	No_ref	20	20	CSARARQRM	TGCTCAGCCAGAGCAAGGCAGAGGATG	TGCTCAGCCAGAGCAAGGCAGAGGATG	ERV_1513465_MER52C	27	2024-02-01	WB	NO	ERV	34	262	1	4	YES
chr16	50478430	50478457	SIKDLCSAR	STRG.30788.1	-	AK11_CRC34	NA	INTERGENIC	1	100	2024-06-01	50478105	50478458	354	0.2	151.9	2024-05-03	No_ref	17	17	SIKDLCSAR	TCTATAAAAGACCTGTGCTCAGCCAGA	TCTATAAAAGACCTGTGCTCAGCCAGA	ERV_1513465_MER52C	27	0.26	SB	NO	ERV	34	262	1	2	YES
chr16	50478621	50478648	WAEAGGSSV	STRG.30788.1	-	AK11_CRC34	NA	INTERGENIC	1	100	0.2	50478602	50478876	275	0.1	2024-01-15	2024-05-03	No_ref	14	15	WAEAGGSSV	TGGGCGGAAGCGGGGGGGTCTTCAGTA	TGGGCGGAAGCGGGGGGGTCTTCAGTA	ERV_1513465_MER52C	27	2024-03-01	WB	NO	ERV	34	262	1	4	YES
chr16	57529076	57529103	GPMRSGDGL	STRG.30884.1	+	AK11_CRC34	NA	INTERGENIC	7	86.1	2024-04-01	57529021	57529419	134	0.2	77.1	2024-05-02	No_ref	67	69	GPMRSGDGL	GGCCCCATGCGCTCCGGCGACGGGCTG	GGCCCCATGCGCTCCGGCGACGGGCTG	.	0	0.12	SB	NO	NO	34	262	1	3	YES
chr16	57529085	57529112	RSGDGLPRM	STRG.30884.1	+	AK11_CRC34	NA	INTERGENIC	7	86.1	2024-04-01	57529021	57529419	134	0.2	77.1	2024-05-02	No_ref	70	70	RSGDGLPRM	CGCTCCGGCGACGGGCTGCCCAGGATG	CGCTCCGGCGACGGGCTGCCCAGGATG	.	0	0.34	SB	NO	NO	34	262	1	2	YES
chr16	57529088	57529115	SGDGLPRMV	STRG.30884.1	+	AK11_CRC34	NA	INTERGENIC	7	86.1	2024-04-01	57529021	57529419	134	0.2	77.1	2024-05-02	No_ref	71	71	SGDGLPRMV	TCCGGCGACGGGCTGCCCAGGATGGTC	TCCGGCGACGGGCTGCCCAGGATGGTC	.	0	2024-05-01	WB	NO	NO	34	262	1	2	YES
chr16	57529103	57529130	PRMVRRLPL	STRG.30884.1	+	AK11_CRC34	NA	INTERGENIC	7	86.1	2024-04-01	57529021	57529419	134	0.2	77.1	2024-05-02	No_ref	70	72	PRMVRRLPL	CCCAGGATGGTCAGGAGGCTGCCCTTG	CCCAGGATGGTCAGGAGGCTGCCCTTG	.	0	2024-07-01	WB	NO	NO	34	262	1	4	YES
chr16	71623755	71623782	RRSKRGRAM	STRG.31160.1	+	AK11_CRC34	NA	INTRON	5	2024-06-09	2024-01-01	71623742	71626696	255	2024-04-01	57.8	2024-06-02	No_ref	36	36	RRSKRGRAM	CGAAGGTCGAAGAGAGGAAGGGCTATG	CGAAGGTCGAAGAGAGGAAGGGCTATG	.	0	0.14	SB	NO	NO	34	262	1	2	YES
chr16	71623761	71623788	SKRGRAMLF	STRG.31160.1	+	AK11_CRC34	NA	INTRON	5	2024-06-09	2024-01-01	71623742	71626696	255	2024-04-01	57.8	2024-06-02	No_ref	37	37	SKRGRAMLF	TCGAAGAGAGGAAGGGCTATGCTGTTC	TCGAAGAGAGGAAGGGCTATGCTGTTC	.	0	0.61	WB	NO	NO	34	262	1	2	YES
chr16	71623767	71623794	RGRAMLFHK	STRG.31160.1	+	AK11_CRC34	NA	INTRON	5	2024-06-09	2024-01-01	71623742	71626696	255	2024-04-01	57.8	2024-06-02	No_ref	37	37	RGRAMLFHK	AGAGGAAGGGCTATGCTGTTCCACAAA	AGAGGAAGGGCTATGCTGTTCCACAAA	.	0	0.24	SB	NO	NO	34	262	1	3	YES
chr16	71623779	71623806	MLFHKPSCV	STRG.31160.1	+	AK11_CRC34	NA	INTRON	5	2024-06-09	2024-01-01	71623742	71626696	255	2024-04-01	57.8	2024-06-02	No_ref	40	41	MLFHKPSCV	ATGCTGTTCCACAAACCATCCTGTGTC	ATGCTGTTCCACAAACCATCCTGTGTC	.	0	0.95	WB	NO	NO	34	262	1	3	YES
chr16	71623785	71623812	FHKPSCVCL	STRG.31160.1	+	AK11_CRC34	NA	INTRON	5	2024-06-09	2024-01-01	71623742	71626696	255	2024-04-01	57.8	2024-06-02	No_ref	41	41	FHKPSCVCL	TTCCACAAACCATCCTGTGTCTGCTTG	TTCCACAAACCATCCTGTGTCTGCTTG	.	0	0.15	SB	NO	NO	34	262	1	3	YES
chr16	71623788	71623815	HKPSCVCLF	STRG.31160.1	+	AK11_CRC34	NA	INTRON	5	2024-06-09	2024-01-01	71623742	71626696	255	2024-04-01	57.8	2024-06-02	No_ref	50	50	HKPSCVCLF	CACAAACCATCCTGTGTCTGCTTGTTT	CACAAACCATCCTGTGTCTGCTTGTTT	.	0	0.38	SB	NO	NO	34	262	1	2	YES
chr16	71623794	71623821	PSCVCLFTR	STRG.31160.1	+	AK11_CRC34	NA	INTRON	5	2024-06-09	2024-01-01	71623742	71626696	255	2024-04-01	57.8	2024-06-02	No_ref	53	53	PSCVCLFTR	CCATCCTGTGTCTGCTTGTTTACCAGG	CCATCCTGTGTCTGCTTGTTTACCAGG	.	0	2024-07-01	WB	NO	NO	34	262	1	2	YES
chr16	71623806	71623833	CLFTRLPLH	STRG.31160.1	+	AK11_CRC34	NA	INTRON	5	2024-06-09	2024-01-01	71623742	71626696	255	2024-04-01	57.8	2024-06-02	No_ref	56	56	CLFTRLPLH	TGCTTGTTTACCAGGCTTCCTCTGCAT	TGCTTGTTTACCAGGCTTCCTCTGCAT	.	0	0.59	WB	NO	NO	34	262	1	3	YES
chr17	29179815	29179842	YPSQRPSLF	STRG.32314.5	-	AK11_CRC34	NA	INTRON	18	2024-08-13	0.1	29178048	29180210	808	100	12	7.49	No_ref	14	14	YPSQRPSLF	TATCCCTCCCAGCGGCCTTCACTCTTT	TATCCCTCCCAGCGGCCTTCACTCTTT	.	0	0.12	SB	NO	NO	34	262	1	2	YES
chr17	29179818	29179845	FYPSQRPSL	STRG.32314.5	-	AK11_CRC34	NA	INTRON	18	2024-08-13	0.1	29178048	29180210	808	100	12	7.49	No_ref	14	14	FYPSQRPSL	TTTTATCCCTCCCAGCGGCCTTCACTC	TTTTATCCCTCCCAGCGGCCTTCACTC	.	0	0.02	SB	NO	NO	34	262	1	2	YES
chr17	30116449	30116476	KLYQNYPLV	STRG.32348.1	+	AK11_CRC34	NA	INTRON	15	2024-06-04	0.1	30116368	30116863	148	2024-08-01	5	1.78	No_ref	6	7	KLYQNYPLV	AAACTTTATCAGAATTACCCGCTGGTT	AAACTTTATCAGAATTACCCGCTGGTT	.	0	0.63	WB	NO	NO	34	262	1	2	NO
chr17	36591444	36591471	SPSQGHLAL	STRG.32521.1	+	AK11_CRC34	NA	INTERGENIC	8	2024-01-23	0.9	36591331	36595180	209	2024-04-12	106.5	4.74	No_ref	5	5	SPSQGHLAL	AGTCCTTCCCAAGGTCACCTAGCATTG	AGTCCTTCCCAAGGTCACCTAGCATTG	.	0	0.02	SB	NO	NO	34	262	1	2	NO
chr17	36591465	36591492	ALMAETLGV	STRG.32521.1	+	AK11_CRC34	NA	INTERGENIC	8	2024-01-23	0.9	36591331	36595180	209	2024-04-12	106.5	4.74	No_ref	4	4	ALMAETLGV	GCATTGATGGCGGAGACACTCGGCGTT	GCATTGATGGCGGAGACACTCGGCGTT	.	0	2024-05-01	WB	NO	NO	34	262	1	2	NO
chr17	36591468	36591495	LMAETLGVF	STRG.32521.1	+	AK11_CRC34	NA	INTERGENIC	8	2024-01-23	0.9	36591331	36595180	209	2024-04-12	106.5	4.74	No_ref	4	4	LMAETLGVF	TTGATGGCGGAGACACTCGGCGTTTTC	TTGATGGCGGAGACACTCGGCGTTTTC	.	0	2024-03-01	WB	NO	NO	34	262	1	2	NO
chr17	36591471	36591498	MAETLGVFW	STRG.32521.1	+	AK11_CRC34	NA	INTERGENIC	8	2024-01-23	0.9	36591331	36595180	209	2024-04-12	106.5	4.74	No_ref	4	4	MAETLGVFW	ATGGCGGAGACACTCGGCGTTTTCTGG	ATGGCGGAGACACTCGGCGTTTTCTGG	.	0	2024-09-01	WB	NO	NO	34	262	1	2	NO
chr17	36591489	36591516	VFWAESLPI	STRG.32521.1	+	AK11_CRC34	NA	INTERGENIC	8	2024-01-23	0.9	36591331	36595180	209	2024-04-12	106.5	4.74	No_ref	4	5	VFWAESLPI	GTTTTCTGGGCCGAATCCCTTCCCATC	GTTTTCTGGGCCGAATCCCTTCCCATC	.	0	2024-07-01	WB	NO	NO	34	262	1	2	NO
chr17	46771599	46771626	RVMRCDTAR	STRG.32947.2	-	AK11_CRC34	NA	INTRON	4	45	0.7	46769783	46771712	281	39.9	2024-02-23	1.24	No_ref	16	18	RVMRCDTAR	CGGGTAATGCGGTGTGACACCGCGCGA	CGGGTAATGCGGTGTGACACCGCGCGA	.	0	0.04	SB	NO	NO	34	262	1	2	NO
chr17	65514210	65514237	VSHLPISMV	STRG.33425.1	-	AK11_CRC34	NA	INTRON	1	100	0.9	65514071	65514301	231	2024-02-01	50.9	2.13	No_ref	55	56	VSHLPISMV	GTGTCACATTTGCCAATTTCCATGGTG	GTGTCACATTTGCCAATTTCCATGGTG	.	0	0.09	SB	NO	NO	34	262	1	3	YES
chr17	65514219	65514246	SPDVSHLPI	STRG.33425.1	-	AK11_CRC34	NA	INTRON	1	100	0.9	65514071	65514301	231	2024-02-01	50.9	2.13	No_ref	51	52	SPDVSHLPI	AGCCCTGATGTGTCACATTTGCCAATT	AGCCCTGATGTGTCACATTTGCCAATT	.	0	0.11	SB	NO	NO	34	262	1	3	YES
chr17	65514252	65514279	QTLHAWLSR	STRG.33425.1	-	AK11_CRC34	NA	INTRON	1	100	0.9	65514071	65514301	231	2024-02-01	50.9	2.13	No_ref	14	14	QTLHAWLSR	CAAACACTTCACGCCTGGCTCTCCAGG	CAAACACTTCACGCCTGGCTCTCCAGG	.	0	0.24	SB	NO	NO	34	262	1	2	YES
chr17	65514258	65514285	CRQTLHAWL	STRG.33425.1	-	AK11_CRC34	NA	INTRON	1	100	0.9	65514071	65514301	231	2024-02-01	50.9	2.13	No_ref	3	3	CRQTLHAWL	TGCCGGCAAACACTTCACGCCTGGCTC	TGCCGGCAAACACTTCACGCCTGGCTC	.	0	0.35	SB	NO	NO	34	262	1	4	YES
chr17	75666435	75666462	TAMVALSCK	STRG.33604.1	+	AK11_CRC34	NA	INTERGENIC	1	100	0.7	75666428	75666574	147	2024-08-09	144.4	7.44	No_ref	69	71	TAMVALSCK	ACAGCCATGGTCGCACTCTCCTGTAAA	ACAGCCATGGTCGCACTCTCCTGTAAA	.	0	2024-02-01	WB	NO	NO	34	262	1	3	YES
chr17	75666444	75666471	VALSCKGVL	STRG.33604.1	+	AK11_CRC34	NA	INTERGENIC	1	100	0.7	75666428	75666574	147	2024-08-09	144.4	7.44	No_ref	77	77	VALSCKGVL	GTCGCACTCTCCTGTAAAGGCGTCTTA	GTCGCACTCTCCTGTAAAGGCGTCTTA	.	0	2024-07-01	WB	NO	NO	34	262	1	4	YES
chr17	75666447	75666474	ALSCKGVLK	STRG.33604.1	+	AK11_CRC34	NA	INTERGENIC	1	100	0.7	75666428	75666574	147	2024-08-09	144.4	7.44	No_ref	79	79	ALSCKGVLK	GCACTCTCCTGTAAAGGCGTCTTAAAA	GCACTCTCCTGTAAAGGCGTCTTAAAA	.	0	0.13	SB	NO	NO	34	262	1	2	YES
chr17	75666462	75666489	GVLKESNPK	STRG.33604.1	+	AK11_CRC34	NA	INTERGENIC	1	100	0.7	75666428	75666574	147	2024-08-09	144.4	7.44	No_ref	70	70	GVLKESNPK	GGCGTCTTAAAAGAGTCAAACCCAAAG	GGCGTCTTAAAAGAGTCAAACCCAAAG	.	0	0.68	WB	NO	NO	34	262	1	2	YES
chr17	75666477	75666504	SNPKTFFSV	STRG.33604.1	+	AK11_CRC34	NA	INTERGENIC	1	100	0.7	75666428	75666574	147	2024-08-09	144.4	7.44	No_ref	63	64	SNPKTFFSV	TCAAACCCAAAGACCTTCTTCAGCGTA	TCAAACCCAAAGACCTTCTTCAGCGTA	.	0	2024-09-01	WB	NO	NO	34	262	1	2	YES
chr17	75666480	75666507	NPKTFFSVL	STRG.33604.1	+	AK11_CRC34	NA	INTERGENIC	1	100	0.7	75666428	75666574	147	2024-08-09	144.4	7.44	No_ref	63	64	NPKTFFSVL	AACCCAAAGACCTTCTTCAGCGTACTC	AACCCAAAGACCTTCTTCAGCGTACTC	.	0	0.09	SB	NO	NO	34	262	1	3	YES
chr17	75666489	75666516	TFFSVLRTR	STRG.33604.1	+	AK11_CRC34	NA	INTERGENIC	1	100	0.7	75666428	75666574	147	2024-08-09	144.4	7.44	No_ref	64	66	TFFSVLRTR	ACCTTCTTCAGCGTACTCCGGACTCGC	ACCTTCTTCAGCGTACTCCGGACTCGC	.	0	0.12	SB	NO	NO	34	262	1	3	YES
chr17	75666492	75666519	FFSVLRTRR	STRG.33604.1	+	AK11_CRC34	NA	INTERGENIC	1	100	0.7	75666428	75666574	147	2024-08-09	144.4	7.44	No_ref	63	64	FFSVLRTRR	TTCTTCAGCGTACTCCGGACTCGCCGC	TTCTTCAGCGTACTCCGGACTCGCCGC	.	0	0.3	SB	NO	NO	34	262	1	3	YES
chr17	75666516	75666543	RSGSKGKVV	STRG.33604.1	+	AK11_CRC34	NA	INTERGENIC	1	100	0.7	75666428	75666574	147	2024-08-09	144.4	7.44	No_ref	71	71	RSGSKGKVV	CGCTCAGGGTCAAAAGGAAAGGTGGTA	CGCTCAGGGTCAAAAGGAAAGGTGGTA	.	0	0.45	SB	NO	NO	34	262	1	2	YES
chr17	75667060	75667087	RPRIKGCWL	STRG.33604.1	+	AK11_CRC34	NA	INTERGENIC	1	100	2024-03-01	75667047	75667161	115	2024-06-07	261.6	7.44	No_ref	90	91	RPRIKGCWL	CGCCCAAGAATTAAAGGCTGCTGGCTG	CGCCCAAGAATTAAAGGCTGCTGGCTG	.	0	0.02	SB	NO	NO	34	262	1	2	YES
chr17	75667111	75667138	YTQPQLREA	STRG.33604.1	+	AK11_CRC34	NA	INTERGENIC	1	100	2024-03-01	75667047	75667161	115	2024-06-07	261.6	7.44	No_ref	31	32	YTQPQLREA	TATACACAACCCCAACTCAGAGAAGCC	TATACACAACCCCAACTCAGAGAAGCC	.	0	0.4	SB	NO	NO	34	262	1	5	YES
chr17	77958714	77958741	KMAAVAAPH	STRG.33690.1	+	AK11_CRC34	NA	INTRON	10	54.5	0.2	77958636	77959268	177	75	2024-07-15	2.83	No_ref	24	25	KMAAVAAPH	AAGATGGCCGCGGTGGCAGCTCCGCAC	AAGATGGCCGCGGTGGCAGCTCCGCAC	.	0	0.35	SB	NO	NO	34	262	1	4	NO
chr17	77958717	77958744	MAAVAAPHL	STRG.33690.1	+	AK11_CRC34	NA	INTRON	10	54.5	0.2	77958636	77959268	177	75	2024-07-15	2.83	No_ref	24	25	MAAVAAPHL	ATGGCCGCGGTGGCAGCTCCGCACCTC	ATGGCCGCGGTGGCAGCTCCGCACCTC	.	0	0.18	SB	NO	NO	34	262	1	6	NO
chr17	77958723	77958750	AVAAPHLSA	STRG.33690.1	+	AK11_CRC34	NA	INTRON	10	54.5	0.2	77958636	77959268	177	75	2024-07-15	2.83	No_ref	26	28	AVAAPHLSA	GCGGTGGCAGCTCCGCACCTCAGCGCG	GCGGTGGCAGCTCCGCACCTCAGCGCG	.	0	2024-03-01	WB	NO	NO	34	262	1	2	NO
chr17	77958726	77958753	VAAPHLSAT	STRG.33690.1	+	AK11_CRC34	NA	INTRON	10	54.5	0.2	77958636	77959268	177	75	2024-07-15	2.83	No_ref	26	28	VAAPHLSAT	GTGGCAGCTCCGCACCTCAGCGCGACG	GTGGCAGCTCCGCACCTCAGCGCGACG	.	0	2024-07-01	WB	NO	NO	34	262	1	4	NO
chr17	77958732	77958759	APHLSATAP	STRG.33690.1	+	AK11_CRC34	NA	INTRON	10	54.5	0.2	77958636	77959268	177	75	2024-07-15	2.83	No_ref	31	33	APHLSATAP	GCTCCGCACCTCAGCGCGACGGCCCCG	GCTCCGCACCTCAGCGCGACGGCCCCG	.	0	1	WB	NO	NO	34	262	1	2	NO
chr17	77958741	77958768	LSATAPGAV	STRG.33690.1	+	AK11_CRC34	NA	INTRON	10	54.5	0.2	77958636	77959268	177	75	2024-07-15	2.83	No_ref	32	34	LSATAPGAV	CTCAGCGCGACGGCCCCGGGAGCCGTA	CTCAGCGCGACGGCCCCGGGAGCCGTA	.	0	0.2	SB	NO	NO	34	262	1	5	NO
chr17	77958747	77958774	ATAPGAVAA	STRG.33690.1	+	AK11_CRC34	NA	INTRON	10	54.5	0.2	77958636	77959268	177	75	2024-07-15	2.83	No_ref	35	35	ATAPGAVAA	GCGACGGCCCCGGGAGCCGTAGCCGCC	GCGACGGCCCCGGGAGCCGTAGCCGCC	.	0	2024-05-01	WB	NO	NO	34	262	1	5	NO
chr17	77958753	77958780	APGAVAAAA	STRG.33690.1	+	AK11_CRC34	NA	INTRON	10	54.5	0.2	77958636	77959268	177	75	2024-07-15	2.83	No_ref	36	36	APGAVAAAA	GCCCCGGGAGCCGTAGCCGCCGCCGCC	GCCCCGGGAGCCGTAGCCGCCGCCGCC	.	0	0.26	SB	NO	NO	34	262	1	3	NO
chr17	77958765	77958792	VAAAAGPAA	STRG.33690.1	+	AK11_CRC34	NA	INTRON	10	54.5	0.2	77958636	77959268	177	75	2024-07-15	2.83	No_ref	34	34	VAAAAGPAA	GTAGCCGCCGCCGCCGGCCCCGCCGCC	GTAGCCGCCGCCGCCGGCCCCGCCGCC	.	0	2024-09-01	WB	NO	NO	34	262	1	6	NO
chr19	35251036	35251063	LPALASQSA	STRG.35683.1	+	AK11_CRC34	NA	INTRON	1	100	1	35250891	35251985	763	76.8	2024-09-28	2024-07-01	No_ref	13	13	LPALASQSA	CTGCCCGCCTTGGCCTCGCAAAGTGCT	CTGCCCGCCTTGGCCTCGCAAAGTGCT	.	0	0.25	SB	NO	NO	34	262	1	2	YES
chr19	45047276	45047303	YQRIIQYCL	STRG.36108.1	-	AK11_CRC34	NA	INTERGENIC	1	100	1	45042385	45047433	160	59.7	2024-07-28	1.14	No_ref	37	37	YQRIIQYCL	TATCAGCGGATCATACAATACTGTCTT	TATCAGCGGATCATACAATACTGTCTT	.	0	0.97	WB	NO	NO	34	262	1	3	NO
chr19	45047288	45047315	ILDTYQRII	STRG.36108.1	-	AK11_CRC34	NA	INTERGENIC	1	100	1	45042385	45047433	160	59.7	2024-07-28	1.14	No_ref	36	36	ILDTYQRII	ATTTTAGATACTTATCAGCGGATCATA	ATTTTAGATACTTATCAGCGGATCATA	.	0	2024-04-01	WB	NO	NO	34	262	1	3	NO
chr19	45047294	45047321	LTILDTYQR	STRG.36108.1	-	AK11_CRC34	NA	INTERGENIC	1	100	1	45042385	45047433	160	59.7	2024-07-28	1.14	No_ref	36	36	LTILDTYQR	TTAACTATTTTAGATACTTATCAGCGG	TTAACTATTTTAGATACTTATCAGCGG	.	0	0.72	WB	NO	NO	34	262	1	2	NO
chr19	47936306	47936333	YTHARGRAH	STRG.36233.3	+	AK11_CRC34	NA	INTRON	8	2024-05-24	2024-01-01	47936165	47936369	205	2024-04-01	40.1	1.38	No_ref	16	18	YTHARGRAH	TACACACATGCACGCGGGCGCGCGCAC	TACACACATGCACGCGGGCGCGCGCAC	.	0	2024-07-01	WB	NO	NO	34	262	1	5	YES
chr19	47947041	47947068	RPEYTHARG	STRG.36233.5	+	AK11_CRC34	NA	INTRON	8	19	2024-05-01	47947016	47947110	95	2024-04-02	43.3	2024-07-01	No_ref	37	40	RPEYTHARG	AGACCCGAGTACACACATGCACGCGGG	AGACCCGAGTACACACATGCACGCGGG	.	0	2024-07-01	WB	NO	NO	34	262	1	2	YES
chr19	50845270	50845297	CHVGVLHPL	STRG.36395.6	+	AK11_CRC34	NA	INTRON	9	2024-04-08	0.9	50845223	50846332	1110	2024-06-11	2024-05-28	1.15	No_ref	3	3	CHVGVLHPL	TGCCATGTTGGTGTGCTGCACCCATTA	TGCCATGTTGGTGTGCTGCACCCATTA	.	0	0.46	SB	NO	NO	34	262	1	2	YES
chr20	17565727	17565754	RRCSKGFFL	STRG.36947.1	+	AK11_CRC34	NA	INTERGENIC	6	2024-08-06	0.1	17565662	17570211	2467	2024-09-04	36.5	2024-07-09	No_ref	10	10	RRCSKGFFL	AGAAGGTGCTCAAAGGGGTTTTTCCTT	AGAAGGTGCTCAAAGGGGTTTTTCCTT	.	0	0.21	SB	NO	NO	34	262	1	2	NO
chr20	43457182	43457209	CRVSSTLPF	STRG.37354.1	+	AK11_CRC34	NA	INTRON	27	2024-03-15	0.8	43457090	43459895	416	2024-01-03	253.6	11.93	No_ref	3	3	CRVSSTLPF	TGCCGGGTCTCGTCCACGCTCCCTTTT	TGCCGGGTCTCGTCCACGCTCCCTTTT	.	0	0.06	SB	NO	NO	34	262	1	2	YES
chr1	228372362	228372389	SMPPASPPK	STRG.3757.2	-	AK11_CRC34	NA	INTERGENIC	5	2024-04-09	2024-03-02	228372270	228372626	357	2024-06-02	345.6	5.74	No_ref	73	74	SMPPASPPK	AGCATGCCCCCTGCATCTCCACCAAAG	AGCATGCCCCCTGCATCTCCACCAAAG	.	0	0.34	SB	NO	NO	34	262	1	2	NO
chr1	228372401	228372428	TAQAILAHM	STRG.3757.2	-	AK11_CRC34	NA	INTERGENIC	5	2024-04-09	2024-03-02	228372270	228372626	357	2024-06-02	345.6	5.74	No_ref	73	74	TAQAILAHM	ACAGCCCAGGCTATCCTGGCCCACATG	ACAGCCCAGGCTATCCTGGCCCACATG	.	0	0.89	WB	NO	NO	34	262	1	4	NO
chr1	228372461	228372488	CSSDWDSAL	STRG.3757.2	-	AK11_CRC34	NA	INTERGENIC	5	2024-04-09	2024-03-02	228372270	228372626	357	2024-06-02	345.6	5.74	No_ref	80	81	CSSDWDSAL	TGCTCCTCCGACTGGGACTCAGCCCTG	TGCTCCTCCGACTGGGACTCAGCCCTG	.	0	0.68	WB	NO	NO	34	262	1	4	YES
chr1	228372500	228372527	LTWGSGLSA	STRG.3757.2	-	AK11_CRC34	NA	INTERGENIC	5	2024-04-09	2024-03-02	228372270	228372626	357	2024-06-02	345.6	5.74	No_ref	73	74	LTWGSGLSA	CTGACCTGGGGCAGTGGGCTCTCAGCC	CTGACCTGGGGCAGTGGGCTCTCAGCC	.	0	0.98	WB	NO	NO	34	262	1	3	YES
chr1	228372506	228372533	LALTWGSGL	STRG.3757.2	-	AK11_CRC34	NA	INTERGENIC	5	2024-04-09	2024-03-02	228372270	228372626	357	2024-06-02	345.6	5.74	No_ref	78	78	LALTWGSGL	CTTGCACTGACCTGGGGCAGTGGGCTC	CTTGCACTGACCTGGGGCAGTGGGCTC	.	0	0.59	WB	NO	NO	34	262	1	3	YES
chr1	228372527	228372554	LPTSGTGLA	STRG.3757.2	-	AK11_CRC34	NA	INTERGENIC	5	2024-04-09	2024-03-02	228372270	228372626	357	2024-06-02	345.6	5.74	No_ref	75	80	LPTSGTGLA	CTGCCGACCTCAGGCACAGGCCTTGCA	CTGCCGACCTCAGGCACAGGCCTTGCA	.	0	0.89	WB	NO	NO	34	262	1	3	YES
chr1	228372578	228372605	CPMSSHGVG	STRG.3757.2	-	AK11_CRC34	NA	INTERGENIC	5	2024-04-09	2024-03-02	228372270	228372626	357	2024-06-02	345.6	5.74	No_ref	61	63	CPMSSHGVG	TGCCCGATGTCCTCCCATGGGGTGGGC	TGCCCGATGTCCTCCCATGGGGTGGGC	.	0	0.45	SB	NO	NO	34	262	1	3	YES
chr20	62066185	62066212	GTVRWAGPR	STRG.37667.1	+	AK11_CRC34	NA	INTERGENIC	2	78.5	0.5	62065957	62066691	480	2024-05-01	2024-02-15	2024-12-01	No_ref	8	8	GTVRWAGPR	GGAACGGTGCGCTGGGCCGGGCCGAGG	GGAACGGTGCGCTGGGCCGGGCCGAGG	.	0	0.26	SB	NO	NO	34	262	1	2	YES
chr20	62066188	62066215	TVRWAGPRR	STRG.37667.1	+	AK11_CRC34	NA	INTERGENIC	2	78.5	0.5	62065957	62066691	480	2024-05-01	2024-02-15	2024-12-01	No_ref	8	8	TVRWAGPRR	ACGGTGCGCTGGGCCGGGCCGAGGCGG	ACGGTGCGCTGGGCCGGGCCGAGGCGG	.	0	0.4	SB	NO	NO	34	262	1	2	YES
chr20	62066215	62066242	ARGGDGASL	STRG.37667.1	+	AK11_CRC34	NA	INTERGENIC	2	78.5	0.5	62065957	62066691	480	2024-05-01	2024-02-15	2024-12-01	No_ref	15	15	ARGGDGASL	GCGCGGGGCGGCGACGGGGCCTCGCTC	GCGCGGGGCGGCGACGGGGCCTCGCTC	.	0	2024-08-01	WB	NO	NO	34	262	1	2	YES
chr20	62066230	62066257	GASLFVSAR	STRG.37667.1	+	AK11_CRC34	NA	INTERGENIC	2	78.5	0.5	62065957	62066691	480	2024-05-01	2024-02-15	2024-12-01	No_ref	18	18	GASLFVSAR	GGGGCCTCGCTCTTTGTCTCGGCTCGC	GGGGCCTCGCTCTTTGTCTCGGCTCGC	.	0	0.53	WB	NO	NO	34	262	1	2	YES
chr20	62066248	62066275	SARSKMAAA	STRG.37667.1	+	AK11_CRC34	NA	INTERGENIC	2	78.5	0.5	62065957	62066691	480	2024-05-01	2024-02-15	2024-12-01	No_ref	16	17	SARSKMAAA	TCGGCTCGCTCCAAAATGGCTGCGGCG	TCGGCTCGCTCCAAAATGGCTGCGGCG	.	0	0.37	SB	NO	NO	34	262	1	2	YES
chr20	62066254	62066281	RSKMAAAAL	STRG.37667.1	+	AK11_CRC34	NA	INTERGENIC	2	78.5	0.5	62065957	62066691	480	2024-05-01	2024-02-15	2024-12-01	No_ref	16	17	RSKMAAAAL	CGCTCCAAAATGGCTGCGGCGGCGCTG	CGCTCCAAAATGGCTGCGGCGGCGCTG	.	0	0.13	SB	NO	NO	34	262	1	2	YES
chr20	62066263	62066290	MAAAALTGA	STRG.37667.1	+	AK11_CRC34	NA	INTERGENIC	2	78.5	0.5	62065957	62066691	480	2024-05-01	2024-02-15	2024-12-01	No_ref	9	10	MAAAALTGA	ATGGCTGCGGCGGCGCTGACGGGAGCG	ATGGCTGCGGCGGCGCTGACGGGAGCG	.	0	2024-08-01	WB	NO	NO	34	262	1	2	YES
chr21	43776584	43776611	RPRPRPGPC	STRG.38300.6	-	AK11_CRC34	NA	INTERGENIC	6	2024-02-02	0.3	43776204	43778733	2176	2024-05-07	67.2	7.76	Protein_ref	8	9	RPRPRPGPC	CGGCCGCGCCCCCGCCCCGGTCCGTGT	CGGCCGCGCCCCCGCCCCGGTCCGTGT	.	0	0.03	SB	NO	NO	34	262	1	2	YES
chr21	43776608	43776635	RAQPTGDTR	STRG.38300.6	-	AK11_CRC34	NA	INTERGENIC	6	2024-02-02	0.3	43776204	43778733	2176	2024-05-07	67.2	7.76	Protein_ref	6	6	RAQPTGDTR	CGCGCCCAACCCACCGGCGACACCCGG	CGCGCCCAACCCACCGGCGACACCCGG	.	0	2024-04-01	WB	NO	NO	34	262	1	2	YES
chr21	43776629	43776656	LPYRPTLRA	STRG.38300.6	-	AK11_CRC34	NA	INTERGENIC	6	2024-02-02	0.3	43776204	43778733	2176	2024-05-07	67.2	7.76	Protein_ref	6	7	LPYRPTLRA	CTTCCCTATCGTCCCACCCTGCGCGCC	CTTCCCTATCGTCCCACCCTGCGCGCC	.	0	0.13	SB	NO	NO	34	262	1	2	YES
chr21	43776635	43776662	LPLPYRPTL	STRG.38300.6	-	AK11_CRC34	NA	INTERGENIC	6	2024-02-02	0.3	43776204	43778733	2176	2024-05-07	67.2	7.76	Protein_ref	5	5	LPLPYRPTL	CTGCCCCTTCCCTATCGTCCCACCCTG	CTGCCCCTTCCCTATCGTCCCACCCTG	.	0	0.03	SB	NO	NO	34	262	1	3	YES
chr21	43776644	43776671	LLRLPLPYR	STRG.38300.6	-	AK11_CRC34	NA	INTERGENIC	6	2024-02-02	0.3	43776204	43778733	2176	2024-05-07	67.2	7.76	Protein_ref	5	7	LLRLPLPYR	CTACTCCGACTGCCCCTTCCCTATCGT	CTACTCCGACTGCCCCTTCCCTATCGT	.	0	0.09	SB	NO	NO	34	262	1	2	YES
chr21	43776647	43776674	RLLRLPLPY	STRG.38300.6	-	AK11_CRC34	NA	INTERGENIC	6	2024-02-02	0.3	43776204	43778733	2176	2024-05-07	67.2	7.76	Protein_ref	5	7	RLLRLPLPY	CGCCTACTCCGACTGCCCCTTCCCTAT	CGCCTACTCCGACTGCCCCTTCCCTAT	.	0	0.08	SB	NO	NO	34	262	1	4	YES
chr21	43776653	43776680	GLRLLRLPL	STRG.38300.6	-	AK11_CRC34	NA	INTERGENIC	6	2024-02-02	0.3	43776204	43778733	2176	2024-05-07	67.2	7.76	Protein_ref	6	7	GLRLLRLPL	GGATTGCGCCTACTCCGACTGCCCCTT	GGATTGCGCCTACTCCGACTGCCCCTT	.	0	0.47	SB	NO	NO	34	262	1	2	YES
chr21	43776665	43776692	RHPAGLRLL	STRG.38300.6	-	AK11_CRC34	NA	INTERGENIC	6	2024-02-02	0.3	43776204	43778733	2176	2024-05-07	67.2	7.76	Protein_ref	5	5	RHPAGLRLL	CGCCACCCTGCAGGATTGCGCCTACTC	CGCCACCCTGCAGGATTGCGCCTACTC	.	0	0.17	SB	NO	NO	34	262	1	4	YES
chr21	43776707	43776734	AALRPALPR	STRG.38300.6	-	AK11_CRC34	NA	INTERGENIC	6	2024-02-02	0.3	43776204	43778733	2176	2024-05-07	67.2	7.76	Protein_ref	7	9	AALRPALPR	GCAGCGCTGCGCCCCGCCCTCCCTCGT	GCAGCGCTGCGCCCCGCCCTCCCTCGT	.	0	0.34	SB	NO	NO	34	262	1	2	YES
chr21	43776713	43776740	TPAALRPAL	STRG.38300.6	-	AK11_CRC34	NA	INTERGENIC	6	2024-02-02	0.3	43776204	43778733	2176	2024-05-07	67.2	7.76	Protein_ref	9	9	TPAALRPAL	ACCCCTGCAGCGCTGCGCCCCGCCCTC	ACCCCTGCAGCGCTGCGCCCCGCCCTC	.	0	0.02	SB	NO	NO	34	262	1	2	YES
chr22	46071882	46071909	MARPPAISM	STRG.39316.3	+	AK11_CRC34	NA	INTRON	12	2024-06-11	1	46071245	46085247	767	2024-02-09	2024-05-26	1	No_ref	6	6	MARPPAISM	ATGGCGCGGCCGCCGGCCATTAGCATG	ATGGCGCGGCCGCCGGCCATTAGCATG	.	0	0.09	SB	NO	NO	34	262	1	3	NO
chr22	46071900	46071927	ISMHRARGA	STRG.39316.3	+	AK11_CRC34	NA	INTRON	12	2024-06-11	1	46071245	46085247	767	2024-02-09	2024-05-26	1	No_ref	5	5	ISMHRARGA	ATTAGCATGCACCGGGCGCGCGGCGCG	ATTAGCATGCACCGGGCGCGCGGCGCG	.	0	2024-05-01	WB	NO	NO	34	262	1	2	NO
chr22	46071906	46071933	MHRARGASV	STRG.39316.3	+	AK11_CRC34	NA	INTRON	12	2024-06-11	1	46071245	46085247	767	2024-02-09	2024-05-26	1	No_ref	4	4	MHRARGASV	ATGCACCGGGCGCGCGGCGCGTCTGTG	ATGCACCGGGCGCGCGGCGCGTCTGTG	.	0	0.72	WB	NO	NO	34	262	1	2	NO
chrX	3553370	3553397	LSQEKQIHR	STRG.39477.2	+	AK11_CRC34	('G', 15)	INTRON	2	2024-03-26	2024-04-01	3553222	3553459	108	4	130.6	3.55	No_ref	22	22	LSQEKEIHR	CTGAGCCAGGAGAAGGAAATTCACAGG	CTGAGCCAGGAGAAGCAAATTCACAGG	ERV_4200007_MLT2D	27	0.82	WB	SNP	ERV	34	262	1	2	YES
chrX	3553391	3553418	HRVNHSVKV	STRG.39477.2	+	AK11_CRC34	('C', 24)	INTRON	2	2024-03-26	2024-04-01	3553222	3553459	108	4	130.6	3.55	No_ref	10	10	HRVNHSVKL	CACAGGGTTAATCACTCAGTTAAGCTG	CACAGGGTTAATCACTCAGTTAAGGTG	ERV_4200007_MLT2D	27	0.34	SB	SNP	ERV	34	262	1	6	YES
chrX	57216675	57216702	MGIWVGCTI	STRG.39999.6	+	AK11_CRC34	NA	INTRON	8	2024-07-30	1	57216668	57224299	73	2024-09-25	37.2	1.42	No_ref	4	4	MGIWVGCTI	ATGGGCATTTGGGTTGGTTGCACGATT	ATGGGCATTTGGGTTGGTTGCACGATT	.	0	0.14	SB	NO	NO	34	262	1	2	NO
chrX	57216684	57216711	WVGCTILQL	STRG.39999.6	+	AK11_CRC34	NA	INTRON	8	2024-07-30	1	57216668	57224299	73	2024-09-25	37.2	1.42	No_ref	4	4	WVGCTILQL	TGGGTTGGTTGCACGATTTTGCAATTG	TGGGTTGGTTGCACGATTTTGCAATTG	.	0	2024-05-01	WB	NO	NO	34	262	1	2	NO
chr2	12574767	12574794	HQSFCMTNV	STRG.4212.1	+	AK11_CRC34	NA	INTERGENIC	1	100	2024-05-01	12574697	12574865	169	0.2	120.6	2.97	No_ref	61	65	HQSFCMTNV	CACCAATCTTTCTGTATGACAAATGTT	CACCAATCTTTCTGTATGACAAATGTT	ERV_1919398_HERVH-int,LTR7Y	27	2024-07-01	WB	NO	ERV	34	262	1	5	YES
chr2	12574815	12574842	VTPYHKTSL	STRG.4212.1	+	AK11_CRC34	NA	INTERGENIC	1	100	2024-05-01	12574697	12574865	169	0.2	120.6	2.97	No_ref	79	86	VTPYHKTSL	GTCACCCCTTACCACAAGACCTCCCTT	GTCACCCCTTACCACAAGACCTCCCTT	ERV_1919398_HERVH-int,LTR7Y	27	2024-06-01	WB	NO	ERV	34	262	1	5	YES
chr2	12574821	12574848	PYHKTSLQL	STRG.4212.1	+	AK11_CRC34	NA	INTERGENIC	1	100	2024-05-01	12574697	12574865	169	0.2	120.6	2.97	No_ref	78	86	PYHKTSLQL	CCTTACCACAAGACCTCCCTTCAGCTT	CCTTACCACAAGACCTCCCTTCAGCTT	ERV_1919398_HERVH-int,LTR7Y	27	2024-02-01	WB	NO	ERV	34	262	1	4	YES
chr2	12574827	12574854	HKTSLQLNL	STRG.4212.1	+	AK11_CRC34	NA	INTERGENIC	1	100	2024-05-01	12574697	12574865	169	0.2	120.6	2.97	No_ref	78	85	HKTSLQLNL	CACAAGACCTCCCTTCAGCTTAATCTC	CACAAGACCTCCCTTCAGCTTAATCTC	ERV_1919398_HERVH-int,LTR7Y	27	2024-07-01	WB	NO	ERV	34	262	1	6	YES
chr2	110075087	110075114	FLMGLFVFF	STRG.5388.1	-	AK11_CRC34	NA	INTRON	1	100	0.2	110075028	110075176	149	2024-08-01	54.8	9.49	No_ref	56	56	FLMGLFVFF	TTTTTGATGGGGTTGTTTGTTTTTTTC	TTTTTGATGGGGTTGTTTGTTTTTTTC	.	0	2024-06-01	WB	NO	NO	34	262	1	2	YES
chr2	110075096	110075123	FAHFLMGLF	STRG.5388.1	-	AK11_CRC34	NA	INTRON	1	100	0.2	110075028	110075176	149	2024-08-01	54.8	9.49	No_ref	56	56	FAHFLMGLF	TTTGCCCACTTTTTGATGGGGTTGTTT	TTTGCCCACTTTTTGATGGGGTTGTTT	.	0	0.61	WB	NO	NO	34	262	1	2	YES
chr2	110075099	110075126	SFAHFLMGL	STRG.5388.1	-	AK11_CRC34	NA	INTRON	1	100	0.2	110075028	110075176	149	2024-08-01	54.8	9.49	No_ref	56	57	SFAHFLMGL	TCCTTTGCCCACTTTTTGATGGGGTTG	TCCTTTGCCCACTTTTTGATGGGGTTG	.	0	0.9	WB	NO	NO	34	262	1	2	YES
chr2	110075105	110075132	FMSFAHFLM	STRG.5388.1	-	AK11_CRC34	NA	INTRON	1	100	0.2	110075028	110075176	149	2024-08-01	54.8	9.49	No_ref	54	54	FMSFAHFLM	TTCATGTCCTTTGCCCACTTTTTGATG	TTCATGTCCTTTGCCCACTTTTTGATG	.	0	0.21	SB	NO	NO	34	262	1	2	YES
chr2	110075108	110075135	LFMSFAHFL	STRG.5388.1	-	AK11_CRC34	NA	INTRON	1	100	0.2	110075028	110075176	149	2024-08-01	54.8	9.49	No_ref	42	42	LFMSFAHFL	CTGTTCATGTCCTTTGCCCACTTTTTG	CTGTTCATGTCCTTTGCCCACTTTTTG	.	0	0.25	SB	NO	NO	34	262	1	2	YES
chr2	110075126	110075153	SSFEKCLFM	STRG.5388.1	-	AK11_CRC34	NA	INTRON	1	100	0.2	110075028	110075176	149	2024-08-01	54.8	9.49	No_ref	27	27	SSFEKCLFM	TCTTCTTTTGAGAAGTGTCTGTTCATG	TCTTCTTTTGAGAAGTGTCTGTTCATG	.	0	0.04	SB	NO	NO	34	262	1	2	YES
chr2	153592983	153593010	YPLLLWLPS	STRG.5814.3	-	AK11_CRC34	NA	INTERGENIC	8	2024-05-18	0.3	153592860	153593288	429	0.2	2024-04-09	2024-05-01	No_ref	9	9	YPLLLWLPS	TATCCCCTGCTCCTCTGGCTTCCCTCC	TATCCCCTGCTCCTCTGGCTTCCCTCC	.	0	0.65	WB	NO	NO	34	262	1	2	YES
chr2	153592992	153593019	VALYPLLLW	STRG.5814.3	-	AK11_CRC34	NA	INTERGENIC	8	2024-05-18	0.3	153592860	153593288	429	0.2	2024-04-09	2024-05-01	No_ref	6	6	VALYPLLLW	GTGGCGCTTTATCCCCTGCTCCTCTGG	GTGGCGCTTTATCCCCTGCTCCTCTGG	.	0	2024-06-01	WB	NO	NO	34	262	1	2	YES
chr2	153592998	153593025	LPVALYPLL	STRG.5814.3	-	AK11_CRC34	NA	INTERGENIC	8	2024-05-18	0.3	153592860	153593288	429	0.2	2024-04-09	2024-05-01	No_ref	4	4	LPVALYPLL	CTTCCTGTGGCGCTTTATCCCCTGCTC	CTTCCTGTGGCGCTTTATCCCCTGCTC	.	0	0.03	SB	NO	NO	34	262	1	2	YES
chr3	156715339	156715366	RRHMEFIIL	STRG.8778.1	-	AK11_CRC34	NA	INTERGENIC	8	2024-03-25	1	156710666	156715375	447	14	35.5	2024-03-01	No_ref	9	11	RRHMEFIIL	AGGAGACATATGGAATTCATTATATTA	AGGAGACATATGGAATTCATTATATTA	.	0	0.1	SB	NO	NO	34	262	1	2	NO
chr3	156715345	156715372	SVRRHMEFI	STRG.8778.1	-	AK11_CRC34	NA	INTERGENIC	8	2024-03-25	1	156710666	156715375	447	14	35.5	2024-03-01	No_ref	9	10	SVRRHMEFI	TCTGTTAGGAGACATATGGAATTCATT	TCTGTTAGGAGACATATGGAATTCATT	.	0	0.69	WB	NO	NO	34	262	1	2	NO
chr1	32013663	32013690	GAHCLPRMR	STRG.883.1	+	AK11_CRC34	NA	INTRON	6	2024-05-01	1	32013581	32014377	287	2024-08-01	62.4	2024-03-02	No_ref	4	4	GAHCLPRMR	GGAGCCCACTGCCTCCCGCGCATGCGC	GGAGCCCACTGCCTCCCGCGCATGCGC	.	0	2024-03-01	WB	NO	NO	34	262	1	2	NO
chr1	32013699	32013726	WPGGSGGKA	STRG.883.1	+	AK11_CRC34	NA	INTRON	6	2024-05-01	1	32013581	32014377	287	2024-08-01	62.4	2024-03-02	No_ref	6	7	WPGGSGGKA	TGGCCTGGCGGGAGCGGAGGGAAAGCC	TGGCCTGGCGGGAGCGGAGGGAAAGCC	.	0	2024-01-01	WB	NO	NO	34	262	1	2	NO
chr1	32013711	32013738	SGGKARVGR	STRG.883.1	+	AK11_CRC34	NA	INTRON	6	2024-05-01	1	32013581	32014377	287	2024-08-01	62.4	2024-03-02	No_ref	9	9	SGGKARVGR	AGCGGAGGGAAAGCCAGAGTCGGGAGG	AGCGGAGGGAAAGCCAGAGTCGGGAGG	.	0	2024-04-01	WB	NO	NO	34	262	1	2	NO
chr1	32013720	32013747	KARVGRRLL	STRG.883.1	+	AK11_CRC34	NA	INTRON	6	2024-05-01	1	32013581	32014377	287	2024-08-01	62.4	2024-03-02	No_ref	17	17	KARVGRRLL	AAAGCCAGAGTCGGGAGGCGACTTCTC	AAAGCCAGAGTCGGGAGGCGACTTCTC	.	0	0.29	SB	NO	NO	34	262	1	4	NO
chr1	32013726	32013753	RVGRRLLGR	STRG.883.1	+	AK11_CRC34	NA	INTRON	6	2024-05-01	1	32013581	32014377	287	2024-08-01	62.4	2024-03-02	No_ref	22	22	RVGRRLLGR	AGAGTCGGGAGGCGACTTCTCGGACGC	AGAGTCGGGAGGCGACTTCTCGGACGC	.	0	0.06	SB	NO	NO	34	262	1	3	NO
chr1	32013729	32013756	VGRRLLGRR	STRG.883.1	+	AK11_CRC34	NA	INTRON	6	2024-05-01	1	32013581	32014377	287	2024-08-01	62.4	2024-03-02	No_ref	22	23	VGRRLLGRR	GTCGGGAGGCGACTTCTCGGACGCCGC	GTCGGGAGGCGACTTCTCGGACGCCGC	.	0	2024-04-01	WB	NO	NO	34	262	1	2	NO
chr1	32013795	32013822	SPRRNPRAV	STRG.883.1	+	AK11_CRC34	NA	INTRON	6	2024-05-01	1	32013581	32014377	287	2024-08-01	62.4	2024-03-02	No_ref	47	48	SPRRNPRAV	TCTCCGCGGAGAAACCCAAGGGCGGTG	TCTCCGCGGAGAAACCCAAGGGCGGTG	.	0	0.02	SB	NO	NO	34	262	1	4	NO
chr1	32013801	32013828	RRNPRAVPV	STRG.883.1	+	AK11_CRC34	NA	INTRON	6	2024-05-01	1	32013581	32014377	287	2024-08-01	62.4	2024-03-02	No_ref	41	43	RRNPRAVPV	CGGAGAAACCCAAGGGCGGTGCCGGTG	CGGAGAAACCCAAGGGCGGTGCCGGTG	.	0	0.19	SB	NO	NO	34	262	1	5	NO
chr1	32013807	32013834	NPRAVPVAG	STRG.883.1	+	AK11_CRC34	NA	INTRON	6	2024-05-01	1	32013581	32014377	287	2024-08-01	62.4	2024-03-02	No_ref	43	45	NPRAVPVAG	AACCCAAGGGCGGTGCCGGTGGCTGGC	AACCCAAGGGCGGTGCCGGTGGCTGGC	.	0	0.47	SB	NO	NO	34	262	1	2	NO
chr1	32013819	32013846	VPVAGCARA	STRG.883.1	+	AK11_CRC34	NA	INTRON	6	2024-05-01	1	32013581	32014377	287	2024-08-01	62.4	2024-03-02	No_ref	54	56	VPVAGCARA	GTGCCGGTGGCTGGCTGCGCACGCGCG	GTGCCGGTGGCTGGCTGCGCACGCGCG	.	0	2024-08-01	WB	NO	NO	34	262	1	2	NO
chr1	32013834	32013861	CARAPPHFR	STRG.883.1	+	AK11_CRC34	NA	INTRON	6	2024-05-01	1	32013581	32014377	287	2024-08-01	62.4	2024-03-02	No_ref	59	60	CARAPPHFR	TGCGCACGCGCGCCGCCTCATTTCCGG	TGCGCACGCGCGCCGCCTCATTTCCGG	.	0	0.08	SB	NO	NO	34	262	1	2	NO
chr4	3293494	3293521	FPRRTPRAA	STRG.9421.4	+	AK11_CRC34	NA	INTRON	17	2024-03-14	0.3	3293371	3294904	1132	80.7	2024-08-14	1.98	No_ref	3	3	FPRRTPRAA	TTCCCTCGTCGGACTCCACGAGCGGCC	TTCCCTCGTCGGACTCCACGAGCGGCC	.	0	0.04	SB	NO	NO	34	262	1	2	YES
chr4	3293500	3293527	RRTPRAAAL	STRG.9421.4	+	AK11_CRC34	NA	INTRON	17	2024-03-14	0.3	3293371	3294904	1132	80.7	2024-08-14	1.98	No_ref	3	3	RRTPRAAAL	CGTCGGACTCCACGAGCGGCCGCTTTG	CGTCGGACTCCACGAGCGGCCGCTTTG	.	0	0.05	SB	NO	NO	34	262	1	2	YES
chr4	3293503	3293530	RTPRAAALL	STRG.9421.4	+	AK11_CRC34	NA	INTRON	17	2024-03-14	0.3	3293371	3294904	1132	80.7	2024-08-14	1.98	No_ref	3	3	RTPRAAALL	CGGACTCCACGAGCGGCCGCTTTGTTA	CGGACTCCACGAGCGGCCGCTTTGTTA	.	0	0.3	SB	NO	NO	34	262	1	2	YES
chr4	3293515	3293542	AAALLGQKL	STRG.9421.4	+	AK11_CRC34	NA	INTRON	17	2024-03-14	0.3	3293371	3294904	1132	80.7	2024-08-14	1.98	No_ref	5	5	AAALLGQKL	GCGGCCGCTTTGTTAGGGCAGAAGCTG	GCGGCCGCTTTGTTAGGGCAGAAGCTG	.	0	0.97	WB	NO	NO	34	262	1	2	YES
chr4	3293539	3293566	LPSETRTPD	STRG.9421.4	+	AK11_CRC34	NA	INTRON	17	2024-03-14	0.3	3293371	3294904	1132	80.7	2024-08-14	1.98	No_ref	5	7	LPSETRTPD	CTGCCTTCCGAGACCCGAACTCCAGAC	CTGCCTTCCGAGACCCGAACTCCAGAC	.	0	2024-07-01	WB	NO	NO	34	262	1	2	YES
chr4	3293563	3293590	DALQRPGVA	STRG.9421.4	+	AK11_CRC34	NA	INTRON	17	2024-03-14	0.3	3293371	3294904	1132	80.7	2024-08-14	1.98	No_ref	6	7	DALQRPGVA	GACGCACTGCAGCGACCTGGGGTCGCC	GACGCACTGCAGCGACCTGGGGTCGCC	.	0	2024-06-01	WB	NO	NO	34	262	1	2	YES
chr4	3293575	3293602	RPGVASAAV	STRG.9421.4	+	AK11_CRC34	NA	INTRON	17	2024-03-14	0.3	3293371	3294904	1132	80.7	2024-08-14	1.98	No_ref	6	6	RPGVASAAV	CGACCTGGGGTCGCCTCAGCCGCGGTG	CGACCTGGGGTCGCCTCAGCCGCGGTG	.	0	0.03	SB	NO	NO	34	262	1	2	YES
chr4	3293584	3293611	VASAAVPRL	STRG.9421.4	+	AK11_CRC34	NA	INTRON	17	2024-03-14	0.3	3293371	3294904	1132	80.7	2024-08-14	1.98	No_ref	6	6	VASAAVPRL	GTCGCCTCAGCCGCGGTGCCGCGATTG	GTCGCCTCAGCCGCGGTGCCGCGATTG	.	0	0.21	SB	NO	NO	34	262	1	2	YES
chr4	3293593	3293620	AAVPRLCSV	STRG.9421.4	+	AK11_CRC34	NA	INTRON	17	2024-03-14	0.3	3293371	3294904	1132	80.7	2024-08-14	1.98	No_ref	6	6	AAVPRLCSV	GCCGCGGTGCCGCGATTGTGCAGTGTA	GCCGCGGTGCCGCGATTGTGCAGTGTA	.	0	0.06	SB	NO	NO	34	262	1	2	YES
chr4	3293686	3293713	RGDPELWSV	STRG.9421.4	+	AK11_CRC34	NA	INTRON	17	2024-03-14	0.3	3293371	3294904	1132	80.7	2024-08-14	1.98	No_ref	12	12	RGDPELWSV	AGAGGGGACCCAGAGCTGTGGAGTGTA	AGAGGGGACCCAGAGCTGTGGAGTGTA	.	0	2024-05-01	WB	NO	NO	34	262	1	2	YES
chr4	8725192	8725219	MATCPVPAA	STRG.9542.4	-	AK11_CRC34	NA	INTERGENIC	9	2024-06-19	2024-01-01	8721527	8725320	3794	2024-09-10	46.9	2024-06-01	No_ref	146	152	MATCPVPAA	ATGGCCACATGCCCAGTCCCGGCTGCC	ATGGCCACATGCCCAGTCCCGGCTGCC	.	0	0.87	WB	NO	NO	34	262	1	2	YES
chr4	8725216	8725243	RVDSAALHM	STRG.9542.4	-	AK11_CRC34	NA	INTERGENIC	9	2024-06-19	2024-01-01	8721527	8725320	3794	2024-09-10	46.9	2024-06-01	No_ref	120	122	RVDSAALHM	CGAGTGGACTCCGCAGCCCTGCACATG	CGAGTGGACTCCGCAGCCCTGCACATG	.	0	0.26	SB	NO	NO	34	262	1	2	YES
chr3	178860369	178860396	AGAPPPASL	STRG.10047.4	-	AK11_CRC35	NA	INTRON	8	72.1	0.5	178860294	178860550	257	2024-09-04	2024-05-18	1.36	No_ref	26	27	AGAPPPASL	GCGGGCGCCCCTCCCCCCGCCTCGCTG	GCGGGCGCCCCTCCCCCCGCCTCGCTG	.	0	0.34	SB	NO	NO	35	262	1	4	YES
chr3	178860378	178860405	WAMAGAPPP	STRG.10047.4	-	AK11_CRC35	NA	INTRON	8	72.1	0.5	178860294	178860550	257	2024-09-04	2024-05-18	1.36	No_ref	12	12	WAMAGAPPP	TGGGCAATGGCGGGCGCCCCTCCCCCC	TGGGCAATGGCGGGCGCCCCTCCCCCC	.	0	2024-06-01	WB	NO	NO	35	262	1	5	YES
chr4	8725192	8725219	MATCPVPAA	STRG.10689.3	-	AK11_CRC35	NA	INTERGENIC	3	66.7	2024-01-01	8725025	8725331	307	0.9	47.1	1.51	No_ref	50	52	MATCPVPAA	ATGGCCACATGCCCAGTCCCGGCTGCC	ATGGCCACATGCCCAGTCCCGGCTGCC	.	0	0.62	WB	NO	NO	35	262	1	2	YES
chr4	8725216	8725243	RVDSAALHM	STRG.10689.3	-	AK11_CRC35	NA	INTERGENIC	3	66.7	2024-01-01	8725025	8725331	307	0.9	47.1	1.51	No_ref	37	37	RVDSAALHM	CGAGTGGACTCCGCAGCCCTGCACATG	CGAGTGGACTCCGCAGCCCTGCACATG	.	0	0.76	WB	NO	NO	35	262	1	2	YES
chr4	126149976	126150003	TSPRNISPI	STRG.11761.1	-	AK11_CRC35	NA	INTERGENIC	1	100	2024-01-01	126149968	126150117	150	0	33.7	2024-09-01	No_ref	52	52	TSPRNISPI	ACCAGCCCAAGAAACATCTCACCAATT	ACCAGCCCAAGAAACATCTCACCAATT	ERV_3018088_HERVH-int,LTR7Y	27	2024-01-01	WB	NO	ERV	35	262	1	2	YES
chr4	126149991	126150018	QVLRPTSPR	STRG.11761.1	-	AK11_CRC35	NA	INTERGENIC	1	100	2024-01-01	126149968	126150117	150	0	33.7	2024-09-01	No_ref	52	52	QVLRPTSPR	CAGGTCCTCAGACCGACCAGCCCAAGA	CAGGTCCTCAGACCGACCAGCCCAAGA	ERV_3018088_HERVH-int,LTR7Y	27	0.22	SB	NO	ERV	35	262	1	2	YES
chr4	126150009	126150036	KIHLRPQVL	STRG.11761.1	-	AK11_CRC35	NA	INTERGENIC	1	100	2024-01-01	126149968	126150117	150	0	33.7	2024-09-01	No_ref	43	44	KIHLRPQVL	AAGATCCACCTACGACCTCAGGTCCTC	AAGATCCACCTACGACCTCAGGTCCTC	ERV_3018088_HERVH-int,LTR7Y	27	2024-04-01	WB	NO	ERV	35	262	1	3	YES
chr4	135167560	135167587	RFIGFGKVM	STRG.11802.1	+	AK11_CRC35	NA	INTERGENIC	1	100	1	135167513	135167749	237	0	271.1	9.73	No_ref	93	100	RFIGFGKVM	CGTTTTATAGGATTTGGGAAGGTAATG	CGTTTTATAGGATTTGGGAAGGTAATG	ERV_2900079_LTR49-int	27	2024-02-01	WB	NO	ERV	35	262	1	8	YES
chr4	135167569	135167596	GFGKVMENY	STRG.11802.1	+	AK11_CRC35	NA	INTERGENIC	1	100	1	135167513	135167749	237	0	271.1	9.73	No_ref	94	101	GFGKVMENY	GGATTTGGGAAGGTAATGGAAAATTAC	GGATTTGGGAAGGTAATGGAAAATTAC	ERV_2900079_LTR49-int	27	0.35	SB	NO	ERV	35	262	1	2	YES
chr4	135167578	135167605	KVMENYSQR	STRG.11802.1	+	AK11_CRC35	NA	INTERGENIC	1	100	1	135167513	135167749	237	0	271.1	9.73	No_ref	91	98	KVMENYSQR	AAGGTAATGGAAAATTACAGTCAAAGG	AAGGTAATGGAAAATTACAGTCAAAGG	ERV_2900079_LTR49-int	27	0.75	WB	NO	ERV	35	262	1	4	YES
chr5	612068	612095	WARPPSRPR	STRG.12291.1	-	AK11_CRC35	NA	INTRON	1	100	2024-04-01	610934	612214	1072	2024-09-30	43.8	1.15	No_ref	40	46	WARPPSRPR	TGGGCGCGGCCGCCTTCTAGGCCCCGG	TGGGCGCGGCCGCCTTCTAGGCCCCGG	.	0	2024-08-01	WB	NO	NO	35	262	1	2	NO
chr5	612086	612113	SLSRLPWAR	STRG.12291.1	-	AK11_CRC35	NA	INTRON	1	100	2024-04-01	610934	612214	1072	2024-09-30	43.8	1.15	No_ref	42	47	SLSRLPWAR	TCCCTGTCAAGGCTTCCCTGGGCGCGG	TCCCTGTCAAGGCTTCCCTGGGCGCGG	.	0	0.71	WB	NO	NO	35	262	1	2	NO
chr6	41075587	41075614	YFCSCFYAL	STRG.15457.9	+	AK11_CRC35	NA	INTRON	10	2024-06-06	0.3	41075481	41076295	570	85.8	14	1.54	No_ref	11	12	YFCSCFYAL	TATTTCTGTTCTTGTTTTTATGCTCTC	TATTTCTGTTCTTGTTTTTATGCTCTC	.	0	0.51	WB	NO	NO	35	262	1	2	YES
chr6	41075590	41075617	FCSCFYALL	STRG.15457.9	+	AK11_CRC35	NA	INTRON	10	2024-06-06	0.3	41075481	41076295	570	85.8	14	1.54	No_ref	13	14	FCSCFYALL	TTCTGTTCTTGTTTTTATGCTCTCTTG	TTCTGTTCTTGTTTTTATGCTCTCTTG	.	0	2024-04-01	WB	NO	NO	35	262	1	2	YES
chr6	114011144	114011171	TYFDEPVRR	STRG.16163.5	-	AK11_CRC35	NA	INTERGENIC	18	2024-05-07	2024-08-02	114011131	114011308	178	0.2	203.2	2.63	No_ref	68	70	TYFDEPVRR	ACGTATTTTGATGAGCCAGTCAGGAGA	ACGTATTTTGATGAGCCAGTCAGGAGA	ERV_3379532_MER51B,MER51-int	27	2024-07-01	WB	NO	ERV	35	262	1	2	YES
chr6	114011162	114011189	GHPPLVTYF	STRG.16163.5	-	AK11_CRC35	NA	INTERGENIC	18	2024-05-07	2024-08-02	114011131	114011308	178	0.2	203.2	2.63	No_ref	81	82	GHPPLVTYF	GGACACCCTCCACTGGTAACGTATTTT	GGACACCCTCCACTGGTAACGTATTTT	ERV_3379532_MER51B,MER51-int	27	0.42	SB	NO	ERV	35	262	1	2	YES
chr6	114011213	114011240	SLLCAFRPI	STRG.16163.5	-	AK11_CRC35	NA	INTERGENIC	18	2024-05-07	2024-08-02	114011131	114011308	178	0.2	203.2	2.63	No_ref	76	76	SLLCAFRPI	TCCTTGCTTTGTGCATTTCGTCCAATT	TCCTTGCTTTGTGCATTTCGTCCAATT	ERV_3379532_MER51B,MER51-int	27	2024-08-01	WB	NO	ERV	35	262	1	2	YES
chr6	114011222	114011249	FIPSLLCAF	STRG.16163.5	-	AK11_CRC35	NA	INTERGENIC	18	2024-05-07	2024-08-02	114011131	114011308	178	0.2	203.2	2.63	No_ref	79	80	FIPSLLCAF	TTCATTCCCTCCTTGCTTTGTGCATTT	TTCATTCCCTCCTTGCTTTGTGCATTT	ERV_3379532_MER51B,MER51-int	27	0.35	SB	NO	ERV	35	262	1	2	YES
chr6	114011234	114011261	SINLFIPSL	STRG.16163.5	-	AK11_CRC35	NA	INTERGENIC	18	2024-05-07	2024-08-02	114011131	114011308	178	0.2	203.2	2.63	No_ref	65	66	SINLFIPSL	TCAATAAATCTCTTCATTCCCTCCTTG	TCAATAAATCTCTTCATTCCCTCCTTG	ERV_3379532_MER51B,MER51-int	27	0.47	SB	NO	ERV	35	262	1	2	YES
chr6	114011249	114011276	SVPSFSINL	STRG.16163.5	-	AK11_CRC35	NA	INTERGENIC	18	2024-05-07	2024-08-02	114011131	114011308	178	0.2	203.2	2.63	No_ref	51	53	SVPSFSINL	AGTGTACCTTCATTTTCAATAAATCTC	AGTGTACCTTCATTTTCAATAAATCTC	ERV_3379532_MER51B,MER51-int	27	0.65	WB	NO	ERV	35	262	1	2	YES
chr6	114011270	114011297	RPAPTLWSV	STRG.16163.5	-	AK11_CRC35	NA	INTERGENIC	18	2024-05-07	2024-08-02	114011131	114011308	178	0.2	203.2	2.63	No_ref	27	28	RPAPTLWSV	AGGCCCGCTCCCACACTGTGGAGTGTA	AGGCCCGCTCCCACACTGTGGAGTGTA	ERV_3379532_MER51B,MER51-int	27	2024-05-01	WB	NO	ERV	35	262	1	2	YES
chr6	117690215	117690242	AVSKCSLLY	STRG.16195.5	+	AK11_CRC35	NA	INTRON	5	2024-05-04	0.3	117690126	117691777	1491	91.6	2024-02-08	2024-01-01	No_ref	3	4	AVSKCSLLY	GCTGTTTCAAAATGTTCACTTTTATAT	GCTGTTTCAAAATGTTCACTTTTATAT	.	0	0.04	SB	NO	NO	35	262	1	2	NO
chr6	117690218	117690245	VSKCSLLYF	STRG.16195.5	+	AK11_CRC35	NA	INTRON	5	2024-05-04	0.3	117690126	117691777	1491	91.6	2024-02-08	2024-01-01	No_ref	3	4	VSKCSLLYF	GTTTCAAAATGTTCACTTTTATATTTC	GTTTCAAAATGTTCACTTTTATATTTC	.	0	0.28	SB	NO	NO	35	262	1	2	NO
chr6	137201025	137201052	SQVTIKMEY	STRG.16380.1	+	AK11_CRC35	NA	INTERGENIC	1	100	1	137201016	137202600	1585	0.6	71.7	2.48	No_ref	4	4	SQVTIKMEY	TCACAAGTTACAATTAAGATGGAATAC	TCACAAGTTACAATTAAGATGGAATAC	.	0	0.14	SB	NO	NO	35	262	1	2	NO
chr6	137201031	137201058	VTIKMEYCY	STRG.16380.1	+	AK11_CRC35	NA	INTERGENIC	1	100	1	137201016	137202600	1585	0.6	71.7	2.48	No_ref	8	8	VTIKMEYCY	GTTACAATTAAGATGGAATACTGCTAT	GTTACAATTAAGATGGAATACTGCTAT	.	0	0.09	SB	NO	NO	35	262	1	2	NO
chr6	137201034	137201061	TIKMEYCYY	STRG.16380.1	+	AK11_CRC35	NA	INTERGENIC	1	100	1	137201016	137202600	1585	0.6	71.7	2.48	No_ref	8	8	TIKMEYCYY	ACAATTAAGATGGAATACTGCTATTAT	ACAATTAAGATGGAATACTGCTATTAT	.	0	0.23	SB	NO	NO	35	262	1	2	NO
chr6	137201037	137201064	IKMEYCYYL	STRG.16380.1	+	AK11_CRC35	NA	INTERGENIC	1	100	1	137201016	137202600	1585	0.6	71.7	2.48	No_ref	8	8	IKMEYCYYL	ATTAAGATGGAATACTGCTATTATCTA	ATTAAGATGGAATACTGCTATTATCTA	.	0	0.18	SB	NO	NO	35	262	1	2	NO
chr6	137201049	137201076	YCYYLSKSL	STRG.16380.1	+	AK11_CRC35	NA	INTERGENIC	1	100	1	137201016	137202600	1585	0.6	71.7	2.48	No_ref	14	15	YCYYLSKSL	TACTGCTATTATCTATCAAAAAGTCTT	TACTGCTATTATCTATCAAAAAGTCTT	.	0	0.16	SB	NO	NO	35	262	1	2	NO
chr6	137201058	137201085	YLSKSLSAI	STRG.16380.1	+	AK11_CRC35	NA	INTERGENIC	1	100	1	137201016	137202600	1585	0.6	71.7	2.48	No_ref	17	17	YLSKSLSAI	TATCTATCAAAAAGTCTTAGTGCCATT	TATCTATCAAAAAGTCTTAGTGCCATT	.	0	0.42	SB	NO	NO	35	262	1	2	NO
chr6	137201061	137201088	LSKSLSAIL	STRG.16380.1	+	AK11_CRC35	NA	INTERGENIC	1	100	1	137201016	137202600	1585	0.6	71.7	2.48	No_ref	17	17	LSKSLSAIL	CTATCAAAAAGTCTTAGTGCCATTCTT	CTATCAAAAAGTCTTAGTGCCATTCTT	.	0	0.37	SB	NO	NO	35	262	1	2	NO
chr6	167815938	167815965	NSNGCPAEM	STRG.16777.1	+	AK11_CRC35	NA	INTRON	24	2024-05-02	2024-05-02	167815888	167816084	197	0.8	109.7	1.57	No_ref	29	30	NSNGCPAEM	AATTCAAACGGGTGTCCAGCAGAGATG	AATTCAAACGGGTGTCCAGCAGAGATG	.	0	0.43	SB	NO	NO	35	262	1	3	YES
chr6	167815962	167815989	MVRTSARSY	STRG.16777.1	+	AK11_CRC35	NA	INTRON	24	2024-05-02	2024-05-02	167815888	167816084	197	0.8	109.7	1.57	No_ref	49	53	MVRTSARSY	ATGGTCAGGACCTCAGCCCGCAGCTAT	ATGGTCAGGACCTCAGCCCGCAGCTAT	.	0	0.16	SB	NO	NO	35	262	1	3	YES
chr6	167815968	167815995	RTSARSYEK	STRG.16777.1	+	AK11_CRC35	NA	INTRON	24	2024-05-02	2024-05-02	167815888	167816084	197	0.8	109.7	1.57	No_ref	64	66	RTSARSYEK	AGGACCTCAGCCCGCAGCTATGAGAAG	AGGACCTCAGCCCGCAGCTATGAGAAG	.	0	2024-08-01	WB	NO	NO	35	262	1	2	YES
chr7	2649001	2649028	RVPHIPVQV	STRG.16935.1	-	AK11_CRC35	('A', 24)	INTRON	1	100	2024-01-01	2648961	2649549	589	2024-06-04	138.9	4.37	No_ref	21	33	RVPHIPVQI	CGAGTCCCCCATATCCCAGTTCAGATC	CGAGTCCCCCATATCCCAGTTCAGGTC	.	0	0.91	WB	SNP	NO	35	262	1	2	YES
chr7	2649043	2649070	HRPPVHTPL	STRG.16935.1	-	AK11_CRC35	NA	INTRON	1	100	2024-01-01	2648961	2649549	589	2024-06-04	138.9	4.37	No_ref	75	76	HRPPVHTPL	CACAGGCCTCCTGTGCATACCCCACTG	CACAGGCCTCCTGTGCATACCCCACTG	.	0	0.8	WB	NO	NO	35	262	1	2	YES
chr7	2649088	2649115	LRPHLTHIW	STRG.16935.1	-	AK11_CRC35	NA	INTRON	1	100	2024-01-01	2648961	2649549	589	2024-06-04	138.9	4.37	No_ref	81	83	LRPHLTHIW	CTGAGGCCTCACCTCACCCACATCTGG	CTGAGGCCTCACCTCACCCACATCTGG	.	0	2024-09-01	WB	NO	NO	35	262	1	2	YES
chr7	2649091	2649118	HLRPHLTHI	STRG.16935.1	-	AK11_CRC35	NA	INTRON	1	100	2024-01-01	2648961	2649549	589	2024-06-04	138.9	4.37	No_ref	77	79	HLRPHLTHI	CATCTGAGGCCTCACCTCACCCACATC	CATCTGAGGCCTCACCTCACCCACATC	.	0	0.79	WB	NO	NO	35	262	1	2	YES
chr7	2649112	2649139	LRHWPLPHL	STRG.16935.1	-	AK11_CRC35	NA	INTRON	1	100	2024-01-01	2648961	2649549	589	2024-06-04	138.9	4.37	No_ref	79	79	LRHWPLPHL	CTACGGCACTGGCCTCTCCCTCATCTG	CTACGGCACTGGCCTCTCCCTCATCTG	.	0	0.92	WB	NO	NO	35	262	1	2	YES
chr7	2649175	2649202	SARSSPPVL	STRG.16935.1	-	AK11_CRC35	NA	INTRON	1	100	2024-01-01	2648961	2649549	589	2024-06-04	138.9	4.37	No_ref	72	72	SARSSPPVL	TCAGCTAGATCAAGCCCTCCTGTGCTG	TCAGCTAGATCAAGCCCTCCTGTGCTG	.	0	0.08	SB	NO	NO	35	262	1	2	YES
chr7	2649250	2649277	QATVSTFTW	STRG.16935.1	-	AK11_CRC35	NA	INTRON	1	100	2024-01-01	2648961	2649549	589	2024-06-04	138.9	4.37	No_ref	74	74	QATVSTFTW	CAGGCAACAGTGTCCACTTTCACGTGG	CAGGCAACAGTGTCCACTTTCACGTGG	.	0	2024-09-01	WB	NO	NO	35	262	1	2	YES
chr7	2649385	2649412	AHSPGPRWI	STRG.16935.1	-	AK11_CRC35	NA	INTRON	1	100	2024-01-01	2648961	2649549	589	2024-06-04	138.9	4.37	No_ref	58	59	AHSPGPRWI	GCCCACAGCCCAGGGCCCAGATGGATC	GCCCACAGCCCAGGGCCCAGATGGATC	.	0	0.31	SB	NO	NO	35	262	1	2	YES
chr7	2649451	2649478	CTSGVSPHM	STRG.16935.1	-	AK11_CRC35	NA	INTRON	1	100	2024-01-01	2648961	2649549	589	2024-06-04	138.9	4.37	No_ref	41	43	CTSGVSPHM	TGCACATCAGGGGTCAGCCCACACATG	TGCACATCAGGGGTCAGCCCACACATG	.	0	0.54	WB	NO	NO	35	262	1	2	YES
chr7	26029664	26029691	TFHHCDLFL	STRG.17247.1	-	AK11_CRC35	NA	INTERGENIC	1	100	0.7	26029614	26029730	117	0.1	120.2	5.89	No_ref	81	81	TFHHCDLFL	ACATTCCACCATTGTGATTTGTTCCTG	ACATTCCACCATTGTGATTTGTTCCTG	ERV_3710500_HERVH-int,LTR7Y	27	2024-03-01	WB	NO	ERV	35	262	1	5	NO
chr7	26029667	26029694	VTFHHCDLF	STRG.17247.1	-	AK11_CRC35	('A', 0)	INTERGENIC	1	100	0.7	26029614	26029730	117	0.1	120.2	5.89	No_ref	47	47	MTFHHCDLF	ATGACATTCCACCATTGTGATTTGTTC	GTGACATTCCACCATTGTGATTTGTTC	ERV_3710500_HERVH-int,LTR7Y	27	0.41	SB	SNP	ERV	35	262	1	2	NO
chr7	99970498	99970525	SQSAGITRV	STRG.18223.1	+	AK11_CRC35	NA	INTRON	1	100	2024-02-01	99970479	99970715	237	2024-01-15	291.1	8.56	No_ref	75	82	SQSAGITRV	TCCCAAAGTGCTGGGATTACAAGAGTG	TCCCAAAGTGCTGGGATTACAAGAGTG	.	0	2024-05-01	WB	NO	NO	35	262	1	2	YES
chr7	99970513	99970540	ITRVSHQAL	STRG.18223.1	+	AK11_CRC35	NA	INTRON	1	100	2024-02-01	99970479	99970715	237	2024-01-15	291.1	8.56	No_ref	87	89	ITRVSHQAL	ATTACAAGAGTGAGCCACCAAGCCCTG	ATTACAAGAGTGAGCCACCAAGCCCTG	.	0	0.18	SB	NO	NO	35	262	1	3	YES
chr7	99970522	99970549	VSHQALPSI	STRG.18223.1	+	AK11_CRC35	NA	INTRON	1	100	2024-02-01	99970479	99970715	237	2024-01-15	291.1	8.56	No_ref	86	86	VSHQALPSI	GTGAGCCACCAAGCCCTGCCTTCTATT	GTGAGCCACCAAGCCCTGCCTTCTATT	.	0	0.39	SB	NO	NO	35	262	1	2	YES
chr7	99970525	99970552	SHQALPSII	STRG.18223.1	+	AK11_CRC35	NA	INTRON	1	100	2024-02-01	99970479	99970715	237	2024-01-15	291.1	8.56	No_ref	87	87	SHQALPSII	AGCCACCAAGCCCTGCCTTCTATTATT	AGCCACCAAGCCCTGCCTTCTATTATT	.	0	0.03	SB	NO	NO	35	262	1	3	YES
chr7	99970528	99970555	HQALPSIIF	STRG.18223.1	+	AK11_CRC35	NA	INTRON	1	100	2024-02-01	99970479	99970715	237	2024-01-15	291.1	8.56	No_ref	90	90	HQALPSIIF	CACCAAGCCCTGCCTTCTATTATTTTC	CACCAAGCCCTGCCTTCTATTATTTTC	.	0	0.08	SB	NO	NO	35	262	1	3	YES
chr7	156034498	156034525	MGLLPLHPL	STRG.19108.1	-	AK11_CRC35	NA	INTERGENIC	1	100	0.6	156034454	156034572	86	0.1	2024-05-20	1.21	No_ref	17	17	MGLLPLHPL	ATGGGCTTGCTTCCCCTTCACCCTTTG	ATGGGCTTGCTTCCCCTTCACCCTTTG	ERV_3791119_MSTA	27	0.27	SB	NO	ERV	35	262	1	5	NO
chr8	99944101	99944128	LFTQTRMKF	STRG.20333.3	+	AK11_CRC35	NA	INTERGENIC	4	54.3	0.8	99944026	99944270	245	0.4	2024-04-24	2024-01-01	No_ref	24	24	LFTQTRMKF	CTCTTCACACAGACGCGCATGAAATTT	CTCTTCACACAGACGCGCATGAAATTT	ERV_3876194_LTR7,HERVH-int	27	0.86	WB	NO	ERV	35	262	1	5	YES
chr8	99944110	99944137	QTRMKFGAV	STRG.20333.3	+	AK11_CRC35	NA	INTERGENIC	4	54.3	0.8	99944026	99944270	245	0.4	2024-04-24	2024-01-01	No_ref	25	25	QTRMKFGAV	CAGACGCGCATGAAATTTGGTGCTGTG	CAGACGCGCATGAAATTTGGTGCTGTG	ERV_3876194_LTR7,HERVH-int	27	2024-04-01	WB	NO	ERV	35	262	1	4	YES
chr8	99944158	99944185	LGDQSPVLL	STRG.20333.3	+	AK11_CRC35	NA	INTERGENIC	4	54.3	0.8	99944026	99944270	245	0.4	2024-04-24	2024-01-01	No_ref	54	54	LGDQSPVLL	TTGGGAGATCAATCCCCTGTCCTCCTG	TTGGGAGATCAATCCCCTGTCCTCCTG	ERV_3876194_LTR7,HERVH-int	27	2024-06-01	WB	NO	ERV	35	262	1	2	YES
chr8	99944164	99944191	DQSPVLLFF	STRG.20333.3	+	AK11_CRC35	NA	INTERGENIC	4	54.3	0.8	99944026	99944270	245	0.4	2024-04-24	2024-01-01	No_ref	47	47	DQSPVLLFF	GATCAATCCCCTGTCCTCCTGTTCTTT	GATCAATCCCCTGTCCTCCTGTTCTTT	ERV_3876194_LTR7,HERVH-int	27	0.62	WB	NO	ERV	35	262	1	6	YES
chr8	143891777	143891804	STRPASAGM	STRG.20826.3	+	AK11_CRC35	NA	INTRON	6	2024-08-30	0.2	143891767	143891916	97	2024-01-06	2024-01-09	1.32	No_ref	3	3	STRPASAGM	AGTACCAGACCTGCTAGTGCAGGGATG	AGTACCAGACCTGCTAGTGCAGGGATG	.	0	0.34	SB	NO	NO	35	262	1	2	YES
chr8	143891819	143891846	ASRGPGQGL	STRG.20826.3	+	AK11_CRC35	NA	INTRON	6	2024-08-30	0.2	143891767	143891916	97	2024-01-06	2024-01-09	1.32	No_ref	32	33	ASRGPGQGL	GCATCCCGGGGGCCAGGCCAGGGCCTT	GCATCCCGGGGGCCAGGCCAGGGCCTT	.	0	0.67	WB	NO	NO	35	262	1	2	YES
chr9	131393729	131393756	RAQAGPMPF	STRG.22605.2	+	AK11_CRC35	NA	INTRON	13	2024-04-03	0.4	131393632	131394263	269	2024-02-07	2024-01-15	1.25	No_ref	5	6	RAQAGPMPF	CGGGCCCAGGCCGGGCCCATGCCCTTC	CGGGCCCAGGCCGGGCCCATGCCCTTC	.	0	0.12	SB	NO	NO	35	262	1	2	YES
chr9	131393741	131393768	GPMPFPGPF	STRG.22605.2	+	AK11_CRC35	NA	INTRON	13	2024-04-03	0.4	131393632	131394263	269	2024-02-07	2024-01-15	1.25	No_ref	5	5	GPMPFPGPF	GGGCCCATGCCCTTCCCAGGCCCCTTC	GGGCCCATGCCCTTCCCAGGCCCCTTC	.	0	2024-09-01	WB	NO	NO	35	262	1	2	YES
chr9	131393747	131393774	MPFPGPFSW	STRG.22605.2	+	AK11_CRC35	NA	INTRON	13	2024-04-03	0.4	131393632	131394263	269	2024-02-07	2024-01-15	1.25	No_ref	5	5	MPFPGPFSW	ATGCCCTTCCCAGGCCCCTTCTCTTGG	ATGCCCTTCCCAGGCCCCTTCTCTTGG	.	0	0.3	SB	NO	NO	35	262	1	2	YES
chr9	131393753	131393780	FPGPFSWLL	STRG.22605.2	+	AK11_CRC35	NA	INTRON	13	2024-04-03	0.4	131393632	131394263	269	2024-02-07	2024-01-15	1.25	No_ref	5	5	FPGPFSWLL	TTCCCAGGCCCCTTCTCTTGGCTCCTG	TTCCCAGGCCCCTTCTCTTGGCTCCTG	.	0	0.39	SB	NO	NO	35	262	1	2	YES
chr9	131393774	131393801	LLAPPPGLL	STRG.22605.2	+	AK11_CRC35	NA	INTRON	13	2024-04-03	0.4	131393632	131394263	269	2024-02-07	2024-01-15	1.25	No_ref	4	4	LLAPPPGLL	CTCCTGGCCCCTCCTCCGGGTCTCCTC	CTCCTGGCCCCTCCTCCGGGTCTCCTC	.	0	0.56	WB	NO	NO	35	262	1	2	YES
chr9	131393798	131393825	LPDPRSAPF	STRG.22605.2	+	AK11_CRC35	NA	INTRON	13	2024-04-03	0.4	131393632	131394263	269	2024-02-07	2024-01-15	1.25	No_ref	4	4	LPDPRSAPF	CTCCCCGATCCCCGCTCTGCCCCGTTC	CTCCCCGATCCCCGCTCTGCCCCGTTC	.	0	0.99	WB	NO	NO	35	262	1	2	YES
chr9	135478240	135478267	STSPAVKEI	STRG.22686.2	+	AK11_CRC35	NA	INTERGENIC	9	2024-01-15	0.4	135478157	135479539	509	33.3	2024-04-23	2.17	No_ref	17	17	STSPAVKEI	TCAACATCACCAGCAGTCAAAGAAATT	TCAACATCACCAGCAGTCAAAGAAATT	.	0	0.25	SB	NO	NO	35	262	1	2	YES
chr9	135478282	135478309	KRAVSPIRL	STRG.22686.2	+	AK11_CRC35	NA	INTERGENIC	9	2024-01-15	0.4	135478157	135479539	509	33.3	2024-04-23	2.17	No_ref	18	20	KRAVSPIRL	AAAAGGGCTGTTTCGCCTATCAGACTG	AAAAGGGCTGTTTCGCCTATCAGACTG	.	0	2024-07-01	WB	NO	NO	35	262	1	2	YES
chr10	28975541	28975568	LSFSTSISY	STRG.23208.3	+	AK11_CRC35	NA	INTERGENIC	3	80.6	1	28975474	28975646	173	0	39.1	1.45	No_ref	42	42	LSFSTSISY	CTCTCCTTTAGCACTTCTATTTCTTAT	CTCTCCTTTAGCACTTCTATTTCTTAT	.	0	0.04	SB	NO	NO	35	262	1	2	YES
chr10	28975544	28975571	SFSTSISYF	STRG.23208.3	+	AK11_CRC35	NA	INTERGENIC	3	80.6	1	28975474	28975646	173	0	39.1	1.45	No_ref	42	42	SFSTSISYF	TCCTTTAGCACTTCTATTTCTTATTTC	TCCTTTAGCACTTCTATTTCTTATTTC	.	0	0.31	SB	NO	NO	35	262	1	2	YES
chr10	28975547	28975574	FSTSISYFL	STRG.23208.3	+	AK11_CRC35	NA	INTERGENIC	3	80.6	1	28975474	28975646	173	0	39.1	1.45	No_ref	42	42	FSTSISYFL	TTTAGCACTTCTATTTCTTATTTCCTA	TTTAGCACTTCTATTTCTTATTTCCTA	.	0	0.05	SB	NO	NO	35	262	1	2	YES
chr10	28975556	28975583	SISYFLSQL	STRG.23208.3	+	AK11_CRC35	NA	INTERGENIC	3	80.6	1	28975474	28975646	173	0	39.1	1.45	No_ref	46	46	SISYFLSQL	TCTATTTCTTATTTCCTAAGTCAATTG	TCTATTTCTTATTTCCTAAGTCAATTG	.	0	0.74	WB	NO	NO	35	262	1	2	YES
chr10	28975559	28975586	ISYFLSQLI	STRG.23208.3	+	AK11_CRC35	NA	INTERGENIC	3	80.6	1	28975474	28975646	173	0	39.1	1.45	No_ref	47	48	ISYFLSQLI	ATTTCTTATTTCCTAAGTCAATTGATA	ATTTCTTATTTCCTAAGTCAATTGATA	.	0	0.15	SB	NO	NO	35	262	1	2	YES
chr10	28975565	28975592	YFLSQLIGL	STRG.23208.3	+	AK11_CRC35	NA	INTERGENIC	3	80.6	1	28975474	28975646	173	0	39.1	1.45	No_ref	47	48	YFLSQLIGL	TATTTCCTAAGTCAATTGATAGGATTG	TATTTCCTAAGTCAATTGATAGGATTG	.	0	2024-05-01	WB	NO	NO	35	262	1	2	YES
chr10	28976535	28976562	SSSARLHGL	STRG.23208.3	+	AK11_CRC35	NA	INTERGENIC	3	80.6	2024-01-01	28976491	28976566	76	0	42.9	1.45	No_ref	38	38	SSSARLHGL	AGCTCATCTGCTAGACTTCATGGACTT	AGCTCATCTGCTAGACTTCATGGACTT	.	0	0.74	WB	NO	NO	35	262	1	2	YES
chr10	70478090	70478117	MGGGGGTPL	STRG.23723.1	+	AK11_CRC35	NA	INTRON	2	2024-03-11	0.3	70477901	70479170	420	100	40.8	5.15	No_ref	4	4	MGGGGGTPL	ATGGGTGGGGGCGGAGGGACCCCTCTC	ATGGGTGGGGGCGGAGGGACCCCTCTC	.	0	0.42	SB	NO	NO	35	262	1	2	YES
chr10	70478114	70478141	LHPKLCSAV	STRG.23723.1	+	AK11_CRC35	NA	INTRON	2	2024-03-11	0.3	70477901	70479170	420	100	40.8	5.15	No_ref	7	7	LHPKLCSAV	CTCCATCCAAAGCTCTGCTCTGCTGTT	CTCCATCCAAAGCTCTGCTCTGCTGTT	.	0	0.93	WB	NO	NO	35	262	1	2	YES
chr10	70478129	70478156	CSAVPLSPL	STRG.23723.1	+	AK11_CRC35	NA	INTRON	2	2024-03-11	0.3	70477901	70479170	420	100	40.8	5.15	No_ref	7	8	CSAVPLSPL	TGCTCTGCTGTTCCCCTCTCACCTCTG	TGCTCTGCTGTTCCCCTCTCACCTCTG	.	0	0.09	SB	NO	NO	35	262	1	2	YES
chr10	70478153	70478180	LGAEGRVSL	STRG.23723.1	+	AK11_CRC35	NA	INTRON	2	2024-03-11	0.3	70477901	70479170	420	100	40.8	5.15	No_ref	11	11	LGAEGRVSL	CTGGGGGCCGAGGGGCGCGTTTCCTTA	CTGGGGGCCGAGGGGCGCGTTTCCTTA	.	0	0.24	SB	NO	NO	35	262	1	2	YES
chr10	70478267	70478294	RAHHHPAPA	STRG.23723.1	+	AK11_CRC35	NA	INTRON	2	2024-03-11	0.3	70477901	70479170	420	100	40.8	5.15	No_ref	6	7	RAHHHPAPA	AGAGCGCACCATCATCCAGCTCCGGCC	AGAGCGCACCATCATCCAGCTCCGGCC	.	0	0.47	SB	NO	NO	35	262	1	2	YES
chr10	70478273	70478300	HHHPAPAAL	STRG.23723.1	+	AK11_CRC35	NA	INTRON	2	2024-03-11	0.3	70477901	70479170	420	100	40.8	5.15	No_ref	4	4	HHHPAPAAL	CACCATCATCCAGCTCCGGCCGCACTG	CACCATCATCCAGCTCCGGCCGCACTG	.	0	0.03	SB	NO	NO	35	262	1	3	YES
chr10	70478330	70478357	WARSRRGSA	STRG.23723.1	+	AK11_CRC35	NA	INTRON	2	2024-03-11	0.3	70477901	70479170	420	100	40.8	5.15	No_ref	7	7	WARSRRGSA	TGGGCTCGGTCCCGCCGAGGCTCGGCC	TGGGCTCGGTCCCGCCGAGGCTCGGCC	.	0	2024-08-01	WB	NO	NO	35	262	1	2	YES
chr10	70478336	70478363	RSRRGSAWL	STRG.23723.1	+	AK11_CRC35	NA	INTRON	2	2024-03-11	0.3	70477901	70479170	420	100	40.8	5.15	No_ref	7	7	RSRRGSAWL	CGGTCCCGCCGAGGCTCGGCCTGGCTG	CGGTCCCGCCGAGGCTCGGCCTGGCTG	.	0	2024-06-01	WB	NO	NO	35	262	1	3	YES
chr10	133346436	133346463	KIKKAMRAL	STRG.24762.2	+	AK11_CRC35	NA	INTRON	4	2024-04-02	0.1	133346405	133347425	271	8	2024-06-21	5.95	No_ref	5	5	KIKKAMRAL	AAAATAAAAAAGGCAATGAGGGCACTG	AAAATAAAAAAGGCAATGAGGGCACTG	.	0	2024-05-01	WB	NO	NO	35	262	1	3	YES
chr10	133346445	133346472	KAMRALGPV	STRG.24762.2	+	AK11_CRC35	NA	INTRON	4	2024-04-02	0.1	133346405	133347425	271	8	2024-06-21	5.95	No_ref	5	5	KAMRALGPV	AAGGCAATGAGGGCACTGGGCCCCGTG	AAGGCAATGAGGGCACTGGGCCCCGTG	.	0	0.26	SB	NO	NO	35	262	1	4	YES
chr10	133346481	133346508	LATQRARLL	STRG.24762.2	+	AK11_CRC35	NA	INTRON	4	2024-04-02	0.1	133346405	133347425	271	8	2024-06-21	5.95	No_ref	5	6	LATQRARLL	CTGGCCACACAGCGTGCAAGACTCCTC	CTGGCCACACAGCGTGCAAGACTCCTC	.	0	0.17	SB	NO	NO	35	262	1	5	YES
chr10	133346484	133346511	ATQRARLLR	STRG.24762.2	+	AK11_CRC35	NA	INTRON	4	2024-04-02	0.1	133346405	133347425	271	8	2024-06-21	5.95	No_ref	5	6	ATQRARLLR	GCCACACAGCGTGCAAGACTCCTCAGG	GCCACACAGCGTGCAAGACTCCTCAGG	.	0	2024-06-01	WB	NO	NO	35	262	1	3	YES
chr10	133346487	133346514	TQRARLLRL	STRG.24762.2	+	AK11_CRC35	NA	INTRON	4	2024-04-02	0.1	133346405	133347425	271	8	2024-06-21	5.95	No_ref	5	6	TQRARLLRL	ACACAGCGTGCAAGACTCCTCAGGCTG	ACACAGCGTGCAAGACTCCTCAGGCTG	.	0	2024-02-01	WB	NO	NO	35	262	1	5	YES
chr10	133346499	133346526	RLLRLVCPV	STRG.24762.2	+	AK11_CRC35	NA	INTRON	4	2024-04-02	0.1	133346405	133347425	271	8	2024-06-21	5.95	No_ref	7	9	RLLRLVCPV	AGACTCCTCAGGCTGGTGTGCCCAGTA	AGACTCCTCAGGCTGGTGTGCCCAGTA	.	0	2024-09-01	WB	NO	NO	35	262	1	3	YES
chr10	133346568	133346595	VALGVRVPR	STRG.24762.2	+	AK11_CRC35	NA	INTRON	4	2024-04-02	0.1	133346405	133347425	271	8	2024-06-21	5.95	No_ref	3	4	VALGVRVPR	GTGGCGTTGGGGGTGAGGGTTCCACGG	GTGGCGTTGGGGGTGAGGGTTCCACGG	.	0	0.4	SB	NO	NO	35	262	1	3	YES
chr11	1036631	1036658	TMVQRWLLL	STRG.24856.1	-	AK11_CRC35	NA	INTRON	8	74.7	0.1	1036604	1036718	115	0.7	2024-04-05	1.34	Protein_ref	5	5	TMVQRWLLL	ACCATGGTCCAGCGGTGGCTGCTGCTG	ACCATGGTCCAGCGGTGGCTGCTGCTG	.	0	2024-05-01	WB	NO	NO	35	262	1	5	NO
chr11	1036649	1036676	SSSPLCTMV	STRG.24856.1	-	AK11_CRC35	NA	INTRON	8	74.7	0.1	1036604	1036718	115	0.7	2024-04-05	1.34	Protein_ref	5	6	SSSPLCTMV	AGCTCCTCTCCACTGTGCACCATGGTC	AGCTCCTCTCCACTGTGCACCATGGTC	.	0	0.65	WB	NO	NO	35	262	1	4	NO
chr11	1036652	1036679	ASSSPLCTM	STRG.24856.1	-	AK11_CRC35	NA	INTRON	8	74.7	0.1	1036604	1036718	115	0.7	2024-04-05	1.34	Protein_ref	5	5	ASSSPLCTM	GCGAGCTCCTCTCCACTGTGCACCATG	GCGAGCTCCTCTCCACTGTGCACCATG	.	0	0.2	SB	NO	NO	35	262	1	4	NO
chr11	1036676	1036703	SSRPAGPSA	STRG.24856.1	-	AK11_CRC35	NA	INTRON	8	74.7	0.1	1036604	1036718	115	0.7	2024-04-05	1.34	Protein_ref	4	4	SSRPAGPSA	AGCAGCAGGCCTGCCGGGCCCAGCGCG	AGCAGCAGGCCTGCCGGGCCCAGCGCG	.	0	2024-02-01	WB	NO	NO	35	262	1	3	NO
chr12	44951066	44951093	HCLALPSEM	STRG.27592.2	-	AK11_CRC35	NA	INTERGENIC	14	61.9	0.4	44950942	44951323	382	0.3	2024-08-13	1.15	Protein_ref	6	6	HCLALPSEM	CACTGTCTGGCACTCCCTAGTGAGATG	CACTGTCTGGCACTCCCTAGTGAGATG	.	0	2024-07-01	WB	NO	NO	35	262	1	2	YES
chr12	47772965	47772992	SRFARIKAY	STRG.27636.1	+	AK11_CRC35	NA	INTRON	11	2024-09-27	0.6	47772170	47773440	309	100	66.4	4.24	Protein_ref	41	44	SRFARIKAY	TCGCGGTTCGCTCGTATAAAGGCATAT	TCGCGGTTCGCTCGTATAAAGGCATAT	.	0	0.58	WB	NO	NO	35	262	1	5	YES
chr12	47772968	47772995	RFARIKAYF	STRG.27636.1	+	AK11_CRC35	NA	INTRON	11	2024-09-27	0.6	47772170	47773440	309	100	66.4	4.24	Protein_ref	41	44	RFARIKAYF	CGGTTCGCTCGTATAAAGGCATATTTC	CGGTTCGCTCGTATAAAGGCATATTTC	.	0	0.59	WB	NO	NO	35	262	1	5	YES
chr12	47772971	47772998	FARIKAYFR	STRG.27636.1	+	AK11_CRC35	NA	INTRON	11	2024-09-27	0.6	47772170	47773440	309	100	66.4	4.24	Protein_ref	38	41	FARIKAYFR	TTCGCTCGTATAAAGGCATATTTCCGG	TTCGCTCGTATAAAGGCATATTTCCGG	.	0	0.37	SB	NO	NO	35	262	1	3	YES
chr12	47772977	47773004	RIKAYFRSL	STRG.27636.1	+	AK11_CRC35	NA	INTRON	11	2024-09-27	0.6	47772170	47773440	309	100	66.4	4.24	Protein_ref	40	41	RIKAYFRSL	CGTATAAAGGCATATTTCCGGTCCCTT	CGTATAAAGGCATATTTCCGGTCCCTT	.	0	0.79	WB	NO	NO	35	262	1	5	YES
chr13	43055151	43055178	RHRNSPSQI	STRG.29469.3	+	AK11_CRC35	NA	INTRON	7	39.5	2024-05-01	43055133	43062295	94	0.5	509.6	2024-03-12	No_ref	8	8	RHRNSPSQI	AGACACAGAAACTCTCCCTCTCAGATA	AGACACAGAAACTCTCCCTCTCAGATA	ERV_1014014_LTR19C	27	2024-03-01	WB	NO	ERV	35	262	1	3	NO
chr13	43055175	43055202	ISKRRHHRL	STRG.29469.3	+	AK11_CRC35	NA	INTRON	7	39.5	2024-05-01	43055133	43062295	94	0.5	509.6	2024-03-12	No_ref	8	8	ISKRRHHRL	ATAAGCAAAAGAAGGCATCACAGACTA	ATAAGCAAAAGAAGGCATCACAGACTA	ERV_1014014_LTR19C	27	2024-06-01	WB	NO	ERV	35	262	1	3	NO
chr13	43055187	43055214	RHHRLSLPM	STRG.29469.3	+	AK11_CRC35	NA	INTRON	7	39.5	2024-05-01	43055133	43062295	94	0.5	509.6	2024-03-12	No_ref	8	8	RHHRLSLPM	AGGCATCACAGACTAAGTCTGCCCATG	AGGCATCACAGACTAAGTCTGCCCATG	ERV_1014014_LTR19C	27	0.07	SB	NO	ERV	35	262	1	2	NO
chr13	110230797	110230824	RLCTWNLHF	STRG.30016.3	-	AK11_CRC35	NA	INTRON	13	75.9	0.7	110230720	110230937	218	2024-01-01	45.2	2.33	Protein_ref	65	65	RLCTWNLHF	CGCCTCTGCACGTGGAACCTGCATTTC	CGCCTCTGCACGTGGAACCTGCATTTC	.	0	0.21	SB	NO	NO	35	262	1	2	YES
chr14	53849880	53849907	SSFPNTQKV	STRG.30632.5	-	AK11_CRC35	NA	INTERGENIC	8	32.8	2024-08-01	53849722	53849970	249	0.2	58.8	1.16	No_ref	57	75	SSFPNTQKV	TCTTCGTTTCCTAACACACAGAAAGTC	TCTTCGTTTCCTAACACACAGAAAGTC	.	0	0.03	SB	NO	NO	35	262	1	7	YES
chr14	53849883	53849910	ISSFPNTQK	STRG.30632.5	-	AK11_CRC35	NA	INTERGENIC	8	32.8	2024-08-01	53849722	53849970	249	0.2	58.8	1.16	No_ref	56	75	ISSFPNTQK	ATATCTTCGTTTCCTAACACACAGAAA	ATATCTTCGTTTCCTAACACACAGAAA	.	0	0.94	WB	NO	NO	35	262	1	3	YES
chr14	53849898	53849925	ASFTEISSF	STRG.30632.5	-	AK11_CRC35	NA	INTERGENIC	8	32.8	2024-08-01	53849722	53849970	249	0.2	58.8	1.16	No_ref	80	82	ASFTEISSF	GCTTCGTTCACTGAAATATCTTCGTTT	GCTTCGTTCACTGAAATATCTTCGTTT	.	0	0.1	SB	NO	NO	35	262	1	6	YES
chr14	53849907	53849934	AMPASFTEI	STRG.30632.5	-	AK11_CRC35	NA	INTERGENIC	8	32.8	2024-08-01	53849722	53849970	249	0.2	58.8	1.16	No_ref	83	85	AMPASFTEI	GCCATGCCTGCTTCGTTCACTGAAATA	GCCATGCCTGCTTCGTTCACTGAAATA	.	0	2024-02-01	WB	NO	NO	35	262	1	7	YES
chr14	53849916	53849943	KATAMPASF	STRG.30632.5	-	AK11_CRC35	NA	INTERGENIC	8	32.8	2024-08-01	53849722	53849970	249	0.2	58.8	1.16	No_ref	80	81	KATAMPASF	AAGGCAACAGCCATGCCTGCTTCGTTC	AAGGCAACAGCCATGCCTGCTTCGTTC	.	0	0.2	SB	NO	NO	35	262	1	7	YES
chr14	53849922	53849949	SMKATAMPA	STRG.30632.5	-	AK11_CRC35	NA	INTERGENIC	8	32.8	2024-08-01	53849722	53849970	249	0.2	58.8	1.16	No_ref	77	79	SMKATAMPA	TCCATGAAGGCAACAGCCATGCCTGCT	TCCATGAAGGCAACAGCCATGCCTGCT	.	0	0.7	WB	NO	NO	35	262	1	4	YES
chr14	53849928	53849955	VSSMKATAM	STRG.30632.5	-	AK11_CRC35	NA	INTERGENIC	8	32.8	2024-08-01	53849722	53849970	249	0.2	58.8	1.16	No_ref	77	80	VSSMKATAM	GTTAGTTCCATGAAGGCAACAGCCATG	GTTAGTTCCATGAAGGCAACAGCCATG	.	0	0.1	SB	NO	NO	35	262	1	7	YES
chr1	174999742	174999769	SVAQRGQII	STRG.3140.2	+	AK11_CRC35	NA	INTRON	9	2024-03-12	0.5	174999471	175000195	247	100	127.3	8.44	Protein_ref	32	32	SVAQRGQII	AGCGTGGCCCAGCGCGGTCAAATTATA	AGCGTGGCCCAGCGCGGTCAAATTATA	.	0	2024-02-01	WB	NO	NO	35	262	1	2	YES
chr1	174999841	174999868	SVARRFGRR	STRG.3140.2	+	AK11_CRC35	NA	INTRON	9	2024-03-12	0.5	174999471	175000195	247	100	127.3	8.44	Protein_ref	30	30	SVARRFGRR	AGCGTTGCTAGGAGATTCGGCAGGCGG	AGCGTTGCTAGGAGATTCGGCAGGCGG	.	0	0.51	WB	NO	NO	35	262	1	2	YES
chr15	58260141	58260168	ERHLSPPTM	STRG.32232.1	+	AK11_CRC35	NA	INTERGENIC	4	69.7	1	58260129	58260198	70	0	41.9	1.57	No_ref	22	22	ERHLSPPTM	GAGAGGCACCTTTCGCCTCCCACCATG	GAGAGGCACCTTTCGCCTCCCACCATG	ERV_1296229_THE1A	27	0.81	WB	NO	ERV	35	262	1	2	NO
chr15	58260144	58260171	RHLSPPTMI	STRG.32232.1	+	AK11_CRC35	NA	INTERGENIC	4	69.7	1	58260129	58260198	70	0	41.9	1.57	No_ref	30	30	RHLSPPTMI	AGGCACCTTTCGCCTCCCACCATGATT	AGGCACCTTTCGCCTCCCACCATGATT	ERV_1296229_THE1A	27	0.1	SB	NO	ERV	35	262	1	2	NO
chr15	58260147	58260174	HLSPPTMIL	STRG.32232.1	+	AK11_CRC35	NA	INTERGENIC	4	69.7	1	58260129	58260198	70	0	41.9	1.57	No_ref	49	50	HLSPPTMIL	CACCTTTCGCCTCCCACCATGATTCTG	CACCTTTCGCCTCCCACCATGATTCTG	ERV_1296229_THE1A	27	0.22	SB	NO	ERV	35	262	1	2	NO
chr15	58260150	58260177	LSPPTMILR	STRG.32232.1	+	AK11_CRC35	NA	INTERGENIC	4	69.7	1	58260129	58260198	70	0	41.9	1.57	No_ref	49	50	LSPPTMILR	CTTTCGCCTCCCACCATGATTCTGAGG	CTTTCGCCTCCCACCATGATTCTGAGG	ERV_1296229_THE1A	27	0.71	WB	NO	ERV	35	262	1	2	NO
chr15	58260162	58260189	TMILRPPQL	STRG.32232.1	+	AK11_CRC35	NA	INTERGENIC	4	69.7	1	58260129	58260198	70	0	41.9	1.57	No_ref	59	60	TMILRPPQL	ACCATGATTCTGAGGCCTCCCCAGCTA	ACCATGATTCTGAGGCCTCCCCAGCTA	ERV_1296229_THE1A	27	0.69	WB	NO	ERV	35	262	1	2	NO
chr15	58260165	58260192	MILRPPQLR	STRG.32232.1	+	AK11_CRC35	NA	INTERGENIC	4	69.7	1	58260129	58260198	70	0	41.9	1.57	No_ref	61	61	MILRPPQLR	ATGATTCTGAGGCCTCCCCAGCTACGT	ATGATTCTGAGGCCTCCCCAGCTACGT	ERV_1296229_THE1A	27	0.31	SB	NO	ERV	35	262	1	2	NO
chr16	50478268	50478295	RSHPLQGLL	STRG.34188.1	-	AK11_CRC35	NA	INTERGENIC	1	100	2024-09-01	50478163	50478458	296	0.1	138.7	2.65	No_ref	89	89	RSHPLQGLL	AGGAGCCACCCTCTTCAGGGCCTCCTC	AGGAGCCACCCTCTTCAGGGCCTCCTC	ERV_1513465_MER52C	27	0.83	WB	NO	ERV	35	262	1	4	YES
chr16	50478271	50478298	ERSHPLQGL	STRG.34188.1	-	AK11_CRC35	NA	INTERGENIC	1	100	2024-09-01	50478163	50478458	296	0.1	138.7	2.65	No_ref	89	89	ERSHPLQGL	GAGAGGAGCCACCCTCTTCAGGGCCTC	GAGAGGAGCCACCCTCTTCAGGGCCTC	ERV_1513465_MER52C	27	2024-09-01	WB	NO	ERV	35	262	1	3	YES
chr16	50478280	50478307	LPVERSHPL	STRG.34188.1	-	AK11_CRC35	NA	INTERGENIC	1	100	2024-09-01	50478163	50478458	296	0.1	138.7	2.65	No_ref	89	89	LPVERSHPL	TTGCCTGTGGAGAGGAGCCACCCTCTT	TTGCCTGTGGAGAGGAGCCACCCTCTT	ERV_1513465_MER52C	27	0.45	SB	NO	ERV	35	262	1	4	YES
chr16	50478331	50478358	STLSAEHIR	STRG.34188.1	-	AK11_CRC35	NA	INTERGENIC	1	100	2024-09-01	50478163	50478458	296	0.1	138.7	2.65	No_ref	75	75	STLSAEHIR	AGTACCCTCTCCGCTGAGCACATCAGA	AGTACCCTCTCCGCTGAGCACATCAGA	ERV_1513465_MER52C	27	0.36	SB	NO	ERV	35	262	1	2	YES
chr16	50478391	50478418	MARGLRGQR	STRG.34188.1	-	AK11_CRC35	NA	INTERGENIC	1	100	2024-09-01	50478163	50478458	296	0.1	138.7	2.65	No_ref	8	8	MARGLRGQR	ATGGCCAGAGGACTAAGAGGGCAGAGA	ATGGCCAGAGGACTAAGAGGGCAGAGA	ERV_1513465_MER52C	27	2024-06-01	WB	NO	ERV	35	262	1	2	YES
chr16	50478415	50478442	CSARARQRM	STRG.34188.1	-	AK11_CRC35	NA	INTERGENIC	1	100	2024-09-01	50478163	50478458	296	0.1	138.7	2.65	No_ref	13	13	CSARARQRM	TGCTCAGCCAGAGCAAGGCAGAGGATG	TGCTCAGCCAGAGCAAGGCAGAGGATG	ERV_1513465_MER52C	27	2024-02-01	WB	NO	ERV	35	262	1	4	YES
chr16	50478430	50478457	SIKDLCSAR	STRG.34188.1	-	AK11_CRC35	NA	INTERGENIC	1	100	2024-09-01	50478163	50478458	296	0.1	138.7	2.65	No_ref	14	14	SIKDLCSAR	TCTATAAAAGACCTGTGCTCAGCCAGA	TCTATAAAAGACCTGTGCTCAGCCAGA	ERV_1513465_MER52C	27	0.72	WB	NO	ERV	35	262	1	2	YES
chr16	50478621	50478648	WAEAGGSSV	STRG.34188.1	-	AK11_CRC35	NA	INTERGENIC	1	100	0.2	50478602	50478923	322	0.1	2024-03-14	2.65	No_ref	13	14	WAEAGGSSV	TGGGCGGAAGCGGGGGGGTCTTCAGTA	TGGGCGGAAGCGGGGGGGTCTTCAGTA	ERV_1513465_MER52C	27	0.2	SB	NO	ERV	35	262	1	4	YES
chr16	65233259	65233286	SLAQWPDFR	STRG.34359.1	+	AK11_CRC35	NA	INTERGENIC	1	100	2024-03-01	65233122	65233314	193	0	199	5.37	No_ref	79	81	SLAQWPDFR	TCCTTGGCCCAGTGGCCAGATTTCCGG	TCCTTGGCCCAGTGGCCAGATTTCCGG	.	0	0.65	WB	NO	NO	35	262	1	2	YES
chr17	46771599	46771626	RVMRCDTAR	STRG.36461.3	-	AK11_CRC35	NA	INTRON	5	69.6	0.8	46769783	46771712	281	39.9	35.4	1.57	No_ref	7	8	RVMRCDTAR	CGGGTAATGCGGTGTGACACCGCGCGA	CGGGTAATGCGGTGTGACACCGCGCGA	.	0	2024-03-01	WB	NO	NO	35	262	1	2	NO
chr17	56914198	56914225	SSWGSERGR	STRG.36652.5	-	AK11_CRC35	NA	INTERGENIC	11	3	2024-03-01	56913392	56914499	346	2024-05-02	62.4	1.76	Protein_ref	45	49	SSWGSERGR	AGCTCTTGGGGATCGGAGCGCGGCCGA	AGCTCTTGGGGATCGGAGCGCGGCCGA	.	0	0.98	WB	NO	NO	35	262	1	2	YES
chr17	75666435	75666462	TAMVALSCK	STRG.37123.1	+	AK11_CRC35	NA	INTERGENIC	1	100	1	75666425	75666574	150	10	310	10.79	No_ref	70	72	TAMVALSCK	ACAGCCATGGTCGCACTCTCCTGTAAA	ACAGCCATGGTCGCACTCTCCTGTAAA	.	0	0.44	SB	NO	NO	35	262	1	3	YES
chr17	75666444	75666471	VALSCKGVL	STRG.37123.1	+	AK11_CRC35	NA	INTERGENIC	1	100	1	75666425	75666574	150	10	310	10.79	No_ref	72	74	VALSCKGVL	GTCGCACTCTCCTGTAAAGGCGTCTTA	GTCGCACTCTCCTGTAAAGGCGTCTTA	.	0	0.23	SB	NO	NO	35	262	1	4	YES
chr17	75666489	75666516	TFFSVLRTR	STRG.37123.1	+	AK11_CRC35	NA	INTERGENIC	1	100	1	75666425	75666574	150	10	310	10.79	No_ref	62	65	TFFSVLRTR	ACCTTCTTCAGCGTACTCCGGACTCGC	ACCTTCTTCAGCGTACTCCGGACTCGC	.	0	0.91	WB	NO	NO	35	262	1	3	YES
chr17	75666492	75666519	FFSVLRTRR	STRG.37123.1	+	AK11_CRC35	NA	INTERGENIC	1	100	1	75666425	75666574	150	10	310	10.79	No_ref	63	64	FFSVLRTRR	TTCTTCAGCGTACTCCGGACTCGCCGC	TTCTTCAGCGTACTCCGGACTCGCCGC	.	0	2024-05-01	WB	NO	NO	35	262	1	3	YES
chr17	75666525	75666552	SKGKVVWWL	STRG.37123.1	+	AK11_CRC35	NA	INTERGENIC	1	100	1	75666425	75666574	150	10	310	10.79	No_ref	82	85	SKGKVVWWL	TCAAAAGGAAAGGTGGTATGGTGGCTG	TCAAAAGGAAAGGTGGTATGGTGGCTG	.	0	1	WB	NO	NO	35	262	1	4	YES
chr17	75667111	75667138	YTQPQLREA	STRG.37123.1	+	AK11_CRC35	NA	INTERGENIC	1	100	1	75667047	75667163	117	2024-08-07	288.5	10.79	No_ref	26	29	YTQPQLREA	TATACACAACCCCAACTCAGAGAAGCC	TATACACAACCCCAACTCAGAGAAGCC	.	0	0.27	SB	NO	NO	35	262	1	5	YES
chr17	77958714	77958741	KMAAVAAPH	STRG.37218.1	+	AK11_CRC35	NA	INTRON	12	47.2	0.5	77958633	77959268	180	76.3	2024-01-27	1.83	No_ref	29	29	KMAAVAAPH	AAGATGGCCGCGGTGGCAGCTCCGCAC	AAGATGGCCGCGGTGGCAGCTCCGCAC	.	0	0.35	SB	NO	NO	35	262	1	4	NO
chr17	77958717	77958744	MAAVAAPHL	STRG.37218.1	+	AK11_CRC35	NA	INTRON	12	47.2	0.5	77958633	77959268	180	76.3	2024-01-27	1.83	No_ref	29	29	MAAVAAPHL	ATGGCCGCGGTGGCAGCTCCGCACCTC	ATGGCCGCGGTGGCAGCTCCGCACCTC	.	0	0.02	SB	NO	NO	35	262	1	6	NO
chr17	77958726	77958753	VAAPHLSAT	STRG.37218.1	+	AK11_CRC35	NA	INTRON	12	47.2	0.5	77958633	77959268	180	76.3	2024-01-27	1.83	No_ref	33	34	VAAPHLSAT	GTGGCAGCTCCGCACCTCAGCGCGACG	GTGGCAGCTCCGCACCTCAGCGCGACG	.	0	0.25	SB	NO	NO	35	262	1	4	NO
chr17	77958741	77958768	LSATAPGAV	STRG.37218.1	+	AK11_CRC35	NA	INTRON	12	47.2	0.5	77958633	77959268	180	76.3	2024-01-27	1.83	No_ref	41	44	LSATAPGAV	CTCAGCGCGACGGCCCCGGGAGCCGTA	CTCAGCGCGACGGCCCCGGGAGCCGTA	.	0	0.4	SB	NO	NO	35	262	1	5	NO
chr17	77958744	77958771	SATAPGAVA	STRG.37218.1	+	AK11_CRC35	NA	INTRON	12	47.2	0.5	77958633	77959268	180	76.3	2024-01-27	1.83	No_ref	45	48	SATAPGAVA	AGCGCGACGGCCCCGGGAGCCGTAGCC	AGCGCGACGGCCCCGGGAGCCGTAGCC	.	0	0.65	WB	NO	NO	35	262	1	4	NO
chr17	77958747	77958774	ATAPGAVAA	STRG.37218.1	+	AK11_CRC35	NA	INTRON	12	47.2	0.5	77958633	77959268	180	76.3	2024-01-27	1.83	No_ref	48	49	ATAPGAVAA	GCGACGGCCCCGGGAGCCGTAGCCGCC	GCGACGGCCCCGGGAGCCGTAGCCGCC	.	0	2024-06-01	WB	NO	NO	35	262	1	5	NO
chr17	77958750	77958777	TAPGAVAAA	STRG.37218.1	+	AK11_CRC35	NA	INTRON	12	47.2	0.5	77958633	77959268	180	76.3	2024-01-27	1.83	No_ref	49	50	TAPGAVAAA	ACGGCCCCGGGAGCCGTAGCCGCCGCC	ACGGCCCCGGGAGCCGTAGCCGCCGCC	.	0	0.83	WB	NO	NO	35	262	1	4	NO
chr17	77958765	77958792	VAAAAGPAA	STRG.37218.1	+	AK11_CRC35	NA	INTRON	12	47.2	0.5	77958633	77959268	180	76.3	2024-01-27	1.83	No_ref	45	47	VAAAAGPAA	GTAGCCGCCGCCGCCGGCCCCGCCGCC	GTAGCCGCCGCCGCCGGCCCCGCCGCC	.	0	0.44	SB	NO	NO	35	262	1	6	NO
chr17	77958768	77958795	AAAAGPAAA	STRG.37218.1	+	AK11_CRC35	NA	INTRON	12	47.2	0.5	77958633	77959268	180	76.3	2024-01-27	1.83	No_ref	45	47	AAAAGPAAA	GCCGCCGCCGCCGGCCCCGCCGCCGCG	GCCGCCGCCGCCGGCCCCGCCGCCGCG	.	0	1	WB	NO	NO	35	262	1	3	NO
chr17	81960888	81960915	AAMGRGVRV	STRG.37389.3	-	AK11_CRC35	NA	INTRON	4	2024-07-05	0.8	81960587	81960921	48	1	51	2024-04-02	Protein_ref	73	76	AAMGRGVRV	GCGGCCATGGGCCGAGGGGTGCGCGTG	GCGGCCATGGGCCGAGGGGTGCGCGTG	.	0	0.14	SB	NO	NO	35	262	1	5	NO
chr17	81960891	81960918	DAAMGRGVR	STRG.37389.3	-	AK11_CRC35	NA	INTRON	4	2024-07-05	0.8	81960587	81960921	48	1	51	2024-04-02	Protein_ref	73	76	DAAMGRGVR	GACGCGGCCATGGGCCGAGGGGTGCGC	GACGCGGCCATGGGCCGAGGGGTGCGC	.	0	2024-03-01	WB	NO	NO	35	262	1	2	NO
chr1	228372383	228372410	AHMGPCPSM	STRG.3987.1	-	AK11_CRC35	NA	INTERGENIC	3	2024-04-14	2024-08-01	228372270	228372621	352	2024-06-02	57.9	1.13	No_ref	83	85	AHMGPCPSM	GCCCACATGGGCCCCTGCCCCAGCATG	GCCCACATGGGCCCCTGCCCCAGCATG	.	0	0.08	SB	NO	NO	35	262	1	3	NO
chr1	228372401	228372428	TAQAILAHM	STRG.3987.1	-	AK11_CRC35	NA	INTERGENIC	3	2024-04-14	2024-08-01	228372270	228372621	352	2024-06-02	57.9	1.13	No_ref	78	79	TAQAILAHM	ACAGCCCAGGCTATCCTGGCCCACATG	ACAGCCCAGGCTATCCTGGCCCACATG	.	0	0.26	SB	NO	NO	35	262	1	4	NO
chr1	228372461	228372488	CSSDWDSAL	STRG.3987.1	-	AK11_CRC35	NA	INTERGENIC	3	2024-04-14	2024-08-01	228372270	228372621	352	2024-06-02	57.9	1.13	No_ref	68	70	CSSDWDSAL	TGCTCCTCCGACTGGGACTCAGCCCTG	TGCTCCTCCGACTGGGACTCAGCCCTG	.	0	0.23	SB	NO	NO	35	262	1	4	YES
chr1	228372500	228372527	LTWGSGLSA	STRG.3987.1	-	AK11_CRC35	NA	INTERGENIC	3	2024-04-14	2024-08-01	228372270	228372621	352	2024-06-02	57.9	1.13	No_ref	74	76	LTWGSGLSA	CTGACCTGGGGCAGTGGGCTCTCAGCC	CTGACCTGGGGCAGTGGGCTCTCAGCC	.	0	2024-04-01	WB	NO	NO	35	262	1	3	YES
chr1	228372506	228372533	LALTWGSGL	STRG.3987.1	-	AK11_CRC35	NA	INTERGENIC	3	2024-04-14	2024-08-01	228372270	228372621	352	2024-06-02	57.9	1.13	No_ref	71	73	LALTWGSGL	CTTGCACTGACCTGGGGCAGTGGGCTC	CTTGCACTGACCTGGGGCAGTGGGCTC	.	0	0.07	SB	NO	NO	35	262	1	3	YES
chr1	228372563	228372590	HGVGSGELL	STRG.3987.1	-	AK11_CRC35	NA	INTERGENIC	3	2024-04-14	2024-08-01	228372270	228372621	352	2024-06-02	57.9	1.13	No_ref	71	73	HGVGSGELL	CATGGGGTGGGCTCTGGAGAGCTCCTG	CATGGGGTGGGCTCTGGAGAGCTCCTG	.	0	2024-02-01	WB	NO	NO	35	262	1	2	YES
chr1	228372566	228372593	SHGVGSGEL	STRG.3987.1	-	AK11_CRC35	NA	INTERGENIC	3	2024-04-14	2024-08-01	228372270	228372621	352	2024-06-02	57.9	1.13	No_ref	69	71	SHGVGSGEL	TCCCATGGGGTGGGCTCTGGAGAGCTC	TCCCATGGGGTGGGCTCTGGAGAGCTC	.	0	0.18	SB	NO	NO	35	262	1	2	YES
chr19	47936291	47936318	KMRPEYTH	STRG.39970.1	+	AK11_CRC35	('A', 0), ('T', 4), ('G', 5), ('A', 6), ('G', 7), ('A', 8), ('C', 9), ('G', 12), ('A', 13), ('G', 14), ('T', 15), ('A', 16), ('C', 17), ('A', 18), ('C', 19), ('A', 20), ('C', 21), ('A', 22), ('T', 23), ('G', 24), ('C', 25), ('A', 26)	INTRON	6	35.3	1	47936165	47936406	242	2024-06-01	119.2	4.41	No_ref	7	7	KMRPEYTHA	AAAATGAGACCCGAGTACACACATGCA	GAAAATGAGACCCGAGTACACACATGC	.	0	0	SB	SNP	NO	35	262	1	2	NO
chr19	47936294	47936321	MRPEYTHA	STRG.39970.1	+	AK11_CRC35	('T', 1), ('G', 2), ('A', 3), ('G', 4), ('A', 5), ('C', 6), ('G', 9), ('A', 10), ('G', 11), ('T', 12), ('A', 13), ('C', 14), ('A', 15), ('C', 16), ('A', 17), ('C', 18), ('A', 19), ('T', 20), ('G', 21), ('C', 22), ('A', 23), ('C', 24), ('G', 25), ('C', 26)	INTRON	6	35.3	1	47936165	47936406	242	2024-06-01	119.2	4.41	No_ref	7	7	MRPEYTHAR	ATGAGACCCGAGTACACACATGCACGC	AATGAGACCCGAGTACACACATGCACG	.	0	0	SB	SNP	NO	35	262	1	2	NO
chr19	47936297	47936324	RPEYTHAR	STRG.39970.1	+	AK11_CRC35	('A', 0), ('G', 1), ('A', 2), ('C', 3), ('G', 6), ('A', 7), ('G', 8), ('T', 9), ('A', 10), ('C', 11), ('A', 12), ('C', 13), ('A', 14), ('C', 15), ('A', 16), ('T', 17), ('G', 18), ('C', 19), ('A', 20), ('C', 21), ('G', 22), ('C', 23), ('G', 24)	INTRON	6	35.3	1	47936165	47936406	242	2024-06-01	119.2	4.41	No_ref	6	12	RPEYTHARG	AGACCCGAGTACACACATGCACGCGGG	GAGACCCGAGTACACACATGCACGCGG	.	0	0	SB	SNP	NO	35	262	1	2	NO
chr19	47936303	47936330	EYTHARGR	STRG.39970.1	+	AK11_CRC35	('G', 0), ('A', 1), ('G', 2), ('T', 3), ('A', 4), ('C', 5), ('A', 6), ('C', 7), ('A', 8), ('C', 9), ('A', 10), ('T', 11), ('G', 12), ('C', 13), ('A', 14), ('C', 15), ('G', 16), ('C', 17), ('G', 18), ('C', 21), ('G', 22), ('C', 23), ('G', 24), ('C', 25), ('G', 26)	INTRON	6	35.3	1	47936165	47936406	242	2024-06-01	119.2	4.41	No_ref	5	9	EYTHARGRA	GAGTACACACATGCACGCGGGCGCGCG	CGAGTACACACATGCACGCGGGCGCGC	.	0	0	SB	SNP	NO	35	262	1	2	NO
chr19	47930955	47930982	YTHARGRAH	STRG.39970.4	+	AK11_CRC35	NA	INTRON	6	2024-07-24	2024-01-01	47930814	47931030	217	2024-05-01	98.1	2024-08-03	No_ref	47	47	YTHARGRAH	TACACACATGCACGCGGGCGCGCGCAC	TACACACATGCACGCGGGCGCGCGCAC	.	0	0.52	WB	NO	NO	35	262	1	5	YES
chr19	48270085	48270112	LSFPTQPTC	STRG.39987.1	+	AK11_CRC35	NA	INTERGENIC	15	44.6	0.7	48270081	48270219	139	2024-01-01	2024-07-31	1.54	Protein_ref	3	3	LSFPTQPTC	CTCTCTTTTCCAACTCAGCCCACTTGC	CTCTCTTTTCCAACTCAGCCCACTTGC	ERV_1847697_LTR7C	27	2024-02-01	WB	NO	ERV	35	262	1	2	YES
chr19	48270112	48270139	TQVNKQPLL	STRG.39987.1	+	AK11_CRC35	NA	INTERGENIC	15	44.6	0.7	48270081	48270219	139	2024-01-01	2024-07-31	1.54	Protein_ref	25	29	TQVNKQPLL	ACCCAAGTGAATAAACAGCCTTTGTTG	ACCCAAGTGAATAAACAGCCTTTGTTG	ERV_1847697_LTR7C	27	0.69	WB	NO	ERV	35	262	1	2	YES
chr19	48270145	48270172	QSLFRWSSI	STRG.39987.1	+	AK11_CRC35	NA	INTERGENIC	15	44.6	0.7	48270081	48270219	139	2024-01-01	2024-07-31	1.54	Protein_ref	41	43	QSLFRWSSI	CAAAGCCTGTTTAGGTGGTCTTCTATA	CAAAGCCTGTTTAGGTGGTCTTCTATA	ERV_1847697_LTR7C	27	2024-06-01	WB	NO	ERV	35	262	1	3	YES
chr19	48270148	48270175	SLFRWSSIR	STRG.39987.1	+	AK11_CRC35	NA	INTERGENIC	15	44.6	0.7	48270081	48270219	139	2024-01-01	2024-07-31	1.54	Protein_ref	41	43	SLFRWSSIR	AGCCTGTTTAGGTGGTCTTCTATACGG	AGCCTGTTTAGGTGGTCTTCTATACGG	ERV_1847697_LTR7C	27	0.59	WB	NO	ERV	35	262	1	2	YES
chr19	48271308	48271335	LRSPQGGAL	STRG.39987.1	+	AK11_CRC35	NA	INTERGENIC	15	44.6	0.5	48271245	48271449	137	2024-01-01	2024-08-21	1.54	Protein_ref	45	46	LRSPQGGAL	CTCCGGAGCCCGCAAGGAGGCGCGTTG	CTCCGGAGCCCGCAAGGAGGCGCGTTG	.	0	0.99	WB	NO	NO	35	262	1	4	YES
chr20	17565727	17565754	RRCSKGFFL	STRG.40775.1	+	AK11_CRC35	NA	INTERGENIC	8	2024-05-01	0.2	17565690	17569318	2439	2024-08-04	2024-02-21	3.57	No_ref	16	16	RRCSKGFFL	AGAAGGTGCTCAAAGGGGTTTTTCCTT	AGAAGGTGCTCAAAGGGGTTTTTCCTT	.	0	0.78	WB	NO	NO	35	262	1	2	NO
chr20	62066185	62066212	GTVRWAGPR	STRG.41559.1	+	AK11_CRC35	NA	INTERGENIC	2	80.6	0.7	62065965	62066691	472	2024-05-01	2024-05-21	1.17	No_ref	22	22	GTVRWAGPR	GGAACGGTGCGCTGGGCCGGGCCGAGG	GGAACGGTGCGCTGGGCCGGGCCGAGG	.	0	0.45	SB	NO	NO	35	262	1	2	YES
chr20	62066188	62066215	TVRWAGPRR	STRG.41559.1	+	AK11_CRC35	NA	INTERGENIC	2	80.6	0.7	62065965	62066691	472	2024-05-01	2024-05-21	1.17	No_ref	24	24	TVRWAGPRR	ACGGTGCGCTGGGCCGGGCCGAGGCGG	ACGGTGCGCTGGGCCGGGCCGAGGCGG	.	0	0.81	WB	NO	NO	35	262	1	2	YES
chr20	62066215	62066242	ARGGDGASL	STRG.41559.1	+	AK11_CRC35	NA	INTERGENIC	2	80.6	0.7	62065965	62066691	472	2024-05-01	2024-05-21	1.17	No_ref	31	32	ARGGDGASL	GCGCGGGGCGGCGACGGGGCCTCGCTC	GCGCGGGGCGGCGACGGGGCCTCGCTC	.	0	2024-06-01	WB	NO	NO	35	262	1	2	YES
chr20	62066230	62066257	GASLFVSAR	STRG.41559.1	+	AK11_CRC35	NA	INTERGENIC	2	80.6	0.7	62065965	62066691	472	2024-05-01	2024-05-21	1.17	No_ref	32	33	GASLFVSAR	GGGGCCTCGCTCTTTGTCTCGGCTCGC	GGGGCCTCGCTCTTTGTCTCGGCTCGC	.	0	0.4	SB	NO	NO	35	262	1	2	YES
chr20	62066248	62066275	SARSKMAAA	STRG.41559.1	+	AK11_CRC35	NA	INTERGENIC	2	80.6	0.7	62065965	62066691	472	2024-05-01	2024-05-21	1.17	No_ref	31	31	SARSKMAAA	TCGGCTCGCTCCAAAATGGCTGCGGCG	TCGGCTCGCTCCAAAATGGCTGCGGCG	.	0	0.43	SB	NO	NO	35	262	1	2	YES
chr20	62066254	62066281	RSKMAAAAL	STRG.41559.1	+	AK11_CRC35	NA	INTERGENIC	2	80.6	0.7	62065965	62066691	472	2024-05-01	2024-05-21	1.17	No_ref	27	27	RSKMAAAAL	CGCTCCAAAATGGCTGCGGCGGCGCTG	CGCTCCAAAATGGCTGCGGCGGCGCTG	.	0	0.27	SB	NO	NO	35	262	1	2	YES
chr20	62066263	62066290	MAAAALTGA	STRG.41559.1	+	AK11_CRC35	NA	INTERGENIC	2	80.6	0.7	62065965	62066691	472	2024-05-01	2024-05-21	1.17	No_ref	25	25	MAAAALTGA	ATGGCTGCGGCGGCGCTGACGGGAGCG	ATGGCTGCGGCGGCGCTGACGGGAGCG	.	0	0.64	WB	NO	NO	35	262	1	2	YES
chr22	37607824	37607851	TGFHRVRMV	STRG.42992.1	+	AK11_CRC35	NA	INTRON	15	62.2	0	37607820	37607962	143	2024-05-15	7	23.57	No_ref	4	4	TGFHRVRMV	ACGGGGTTTCACCGTGTTAGGATGGTT	ACGGGGTTTCACCGTGTTAGGATGGTT	.	0	0.62	WB	NO	NO	35	262	1	2	NO
chr22	37607830	37607857	FHRVRMVSI	STRG.42992.1	+	AK11_CRC35	NA	INTRON	15	62.2	0	37607820	37607962	143	2024-05-15	7	23.57	No_ref	6	6	FHRVRMVSI	TTTCACCGTGTTAGGATGGTTTCGATC	TTTCACCGTGTTAGGATGGTTTCGATC	.	0	2024-04-01	WB	NO	NO	35	262	1	2	NO
chr1	246944576	246944603	FVYLVEMGF	STRG.4317.1	-	AK11_CRC35	NA	INTRON	1	100	2024-02-01	246940282	246944664	3354	82.6	33.2	2024-03-01	No_ref	2	6	FVYLVEMGF	TTTGTATATTTAGTAGAGATGGGGTTT	TTTGTATATTTAGTAGAGATGGGGTTT	.	0	0.59	WB	NO	NO	35	262	1	2	YES
chrX	3553391	3553418	HRVNHSVKV	STRG.43450.2	+	AK11_CRC35	('C', 24)	INTRON	2	36.2	2024-05-01	3553221	3553459	108	4	302.7	7.45	No_ref	26	26	HRVNHSVKL	CACAGGGTTAATCACTCAGTTAAGCTG	CACAGGGTTAATCACTCAGTTAAGGTG	ERV_4200007_MLT2D	27	2024-08-01	WB	SNP	ERV	35	262	1	6	YES
chrX	57216675	57216702	MGIWVGCTI	STRG.44060.7	+	AK11_CRC35	NA	INTRON	9	40.3	1	57216597	57224299	144	51.1	79.6	2.85	No_ref	8	10	MGIWVGCTI	ATGGGCATTTGGGTTGGTTGCACGATT	ATGGGCATTTGGGTTGGTTGCACGATT	.	0	0.58	WB	NO	NO	35	262	1	2	NO
chrX	57216684	57216711	WVGCTILQL	STRG.44060.7	+	AK11_CRC35	NA	INTRON	9	40.3	1	57216597	57224299	144	51.1	79.6	2.85	No_ref	13	14	WVGCTILQL	TGGGTTGGTTGCACGATTTTGCAATTG	TGGGTTGGTTGCACGATTTTGCAATTG	.	0	2024-07-01	WB	NO	NO	35	262	1	2	NO
chr2	12574767	12574794	HQSFCMTNV	STRG.4554.1	+	AK11_CRC35	NA	INTERGENIC	1	100	2024-06-01	12574697	12574865	169	0.2	315.4	7.24	No_ref	66	66	HQSFCMTNV	CACCAATCTTTCTGTATGACAAATGTT	CACCAATCTTTCTGTATGACAAATGTT	ERV_1919398_HERVH-int,LTR7Y	27	2024-05-01	WB	NO	ERV	35	262	1	5	YES
chr2	12574785	12574812	TNVSSNNPL	STRG.4554.1	+	AK11_CRC35	NA	INTERGENIC	1	100	2024-06-01	12574697	12574865	169	0.2	315.4	7.24	No_ref	85	88	TNVSSNNPL	ACAAATGTTTCTTCTAACAACCCCCTC	ACAAATGTTTCTTCTAACAACCCCCTC	ERV_1919398_HERVH-int,LTR7Y	27	2024-06-01	WB	NO	ERV	35	262	1	3	YES
chr2	12574791	12574818	VSSNNPLNV	STRG.4554.1	+	AK11_CRC35	NA	INTERGENIC	1	100	2024-06-01	12574697	12574865	169	0.2	315.4	7.24	No_ref	92	95	VSSNNPLNV	GTTTCTTCTAACAACCCCCTCAATGTC	GTTTCTTCTAACAACCCCCTCAATGTC	ERV_1919398_HERVH-int,LTR7Y	27	0.44	SB	NO	ERV	35	262	1	6	YES
chr2	12574815	12574842	VTPYHKTSL	STRG.4554.1	+	AK11_CRC35	NA	INTERGENIC	1	100	2024-06-01	12574697	12574865	169	0.2	315.4	7.24	No_ref	96	100	VTPYHKTSL	GTCACCCCTTACCACAAGACCTCCCTT	GTCACCCCTTACCACAAGACCTCCCTT	ERV_1919398_HERVH-int,LTR7Y	27	0.84	WB	NO	ERV	35	262	1	5	YES
chr2	12574827	12574854	HKTSLQLNL	STRG.4554.1	+	AK11_CRC35	NA	INTERGENIC	1	100	2024-06-01	12574697	12574865	169	0.2	315.4	7.24	No_ref	94	98	HKTSLQLNL	CACAAGACCTCCCTTCAGCTTAATCTC	CACAAGACCTCCCTTCAGCTTAATCTC	ERV_1919398_HERVH-int,LTR7Y	27	0.36	SB	NO	ERV	35	262	1	6	YES
chr1	17249113	17249140	ATAKSNTSM	STRG.489.1	+	AK11_CRC35	NA	INTERGENIC	2	87.2	2024-01-01	17249098	17249229	132	1	38.7	1.25	Protein_ref	12	12	ATAKSNTSM	GCCACAGCTAAGTCCAACACCAGCATG	GCCACAGCTAAGTCCAACACCAGCATG	.	0	0.24	SB	NO	NO	35	262	1	3	YES
chr1	17249119	17249146	AKSNTSMSL	STRG.489.1	+	AK11_CRC35	NA	INTERGENIC	2	87.2	2024-01-01	17249098	17249229	132	1	38.7	1.25	Protein_ref	31	32	AKSNTSMSL	GCTAAGTCCAACACCAGCATGTCGCTG	GCTAAGTCCAACACCAGCATGTCGCTG	.	0	2024-02-01	WB	NO	NO	35	262	1	4	YES
chr1	17249131	17249158	TSMSLQRIV	STRG.489.1	+	AK11_CRC35	NA	INTERGENIC	2	87.2	2024-01-01	17249098	17249229	132	1	38.7	1.25	Protein_ref	36	36	TSMSLQRIV	ACCAGCATGTCGCTGCAGAGAATCGTG	ACCAGCATGTCGCTGCAGAGAATCGTG	.	0	0.28	SB	NO	NO	35	262	1	4	YES
chr2	238947865	238947892	TTVMRFEAY	STRG.7645.1	-	AK11_CRC35	NA	INTERGENIC	3	2024-06-24	2024-06-03	238947731	238947959	229	0.4	171.7	1.73	No_ref	66	67	TTVMRFEAY	ACAACAGTGATGAGATTTGAGGCCTAC	ACAACAGTGATGAGATTTGAGGCCTAC	.	0	0.24	SB	NO	NO	35	262	1	2	NO
chr2	238947874	238947901	LIRTTVMRF	STRG.7645.1	-	AK11_CRC35	NA	INTERGENIC	3	2024-06-24	2024-06-03	238947731	238947959	229	0.4	171.7	1.73	No_ref	62	64	LIRTTVMRF	CTTATAAGGACAACAGTGATGAGATTT	CTTATAAGGACAACAGTGATGAGATTT	.	0	0.24	SB	NO	NO	35	262	1	2	NO
chr2	238947880	238947907	SPLIRTTVM	STRG.7645.1	-	AK11_CRC35	NA	INTERGENIC	3	2024-06-24	2024-06-03	238947731	238947959	229	0.4	171.7	1.73	No_ref	56	58	SPLIRTTVM	TCTCCTCTTATAAGGACAACAGTGATG	TCTCCTCTTATAAGGACAACAGTGATG	.	0	2024-06-01	WB	NO	NO	35	262	1	2	NO
chr3	54639714	54639741	VTWIGGPPL	STRG.8703.1	-	AK11_CRC35	('C', 6)	INTERGENIC	1	100	1	54639605	54639833	229	0.5	62.9	2.26	No_ref	86	86	VTRIGGPPL	GTGACTCGGATCGGGGGACCTCCCTTG	GTGACTTGGATCGGGGGACCTCCCTTG	ERV_2700836_LTR7,HERVH-int	27	0.11	SB	SNP	ERV	35	262	1	3	YES
chr3	54639729	54639756	MKFGAVTWI	STRG.8703.1	-	AK11_CRC35	('C', 21)	INTERGENIC	1	100	1	54639605	54639833	229	0.5	62.9	2.26	No_ref	57	58	MKFGAVTRI	ATGAAATTTGGTGCCGTGACTCGGATC	ATGAAATTTGGTGCCGTGACTTGGATC	ERV_2700836_LTR7,HERVH-int	27	0.46	SB	SNP	ERV	35	262	1	3	NO
chr3	54639738	54639765	RTRMKFGAV	STRG.8703.1	-	AK11_CRC35	('G', 5)	INTERGENIC	1	100	1	54639605	54639833	229	0.5	62.9	2.26	No_ref	53	53	RTRMKFGAV	CGGACGCGCATGAAATTTGGTGCCGTG	CGGACACGCATGAAATTTGGTGCCGTG	ERV_2700836_LTR7,HERVH-int	27	0.81	WB	SNP	ERV	35	262	1	2	NO
chr3	54639747	54639774	LFTRTRMKF	STRG.8703.1	-	AK11_CRC35	('G', 14)	INTERGENIC	1	100	1	54639605	54639833	229	0.5	62.9	2.26	No_ref	14	14	LFTRTRMKF	CTCTTCACACGGACGCGCATGAAATTT	CTCTTCACACGGACACGCATGAAATTT	ERV_2700836_LTR7,HERVH-int	27	2024-02-01	WB	SNP	ERV	35	262	1	4	NO
chr3	124491156	124491183	YSVHLPRMK	STRG.9302.1	-	AK11_CRC35	NA	INTERGENIC	3	76.8	0.7	124491045	124491243	199	0.1	39.5	2.18	No_ref	15	15	YSVHLPRMK	TATTCTGTTCATCTACCCAGGATGAAA	TATTCTGTTCATCTACCCAGGATGAAA	.	0	2024-02-01	WB	NO	NO	35	262	1	2	YES
chr5	92824169	92824196	MKFGAVTWI	STRG.10991.2	+	AK11_CRC39	NA	INTERGENIC	9	47	0.9	92824012	92824321	310	0.1	2024-08-29	2.79	No_ref	70	72	MKFGAVTWI	ATGAAATTTGGTGCCGTGACTTGGATC	ATGAAATTTGGTGCCGTGACTTGGATC	ERV_3126159_HERVH-int,LTR7Y	27	2024-08-01	WB	NO	ERV	39	262	1	3	NO
chr5	92824184	92824211	VTWIGGPPL	STRG.10991.2	+	AK11_CRC39	NA	INTERGENIC	9	47	0.9	92824012	92824321	310	0.1	2024-08-29	2.79	No_ref	77	78	VTWIGGPPL	GTGACTTGGATCGGGGGACCTCCCTTG	GTGACTTGGATCGGGGGACCTCCCTTG	ERV_3126159_HERVH-int,LTR7Y	27	2024-06-01	WB	NO	ERV	39	262	1	3	YES
chr5	92824214	92824241	DQSPILLLF	STRG.10991.2	+	AK11_CRC39	NA	INTERGENIC	9	47	0.9	92824012	92824321	310	0.1	2024-08-29	2.79	No_ref	88	89	DQSPILLLF	GATCAATCCCCCATCCTCCTGCTCTTT	GATCAATCCCCCATCCTCCTGCTCTTT	ERV_3126159_HERVH-int,LTR7Y	27	2024-03-01	WB	NO	ERV	39	262	1	2	YES
chr5	104079927	104079954	WAMAGAPPP	STRG.11089.4	+	AK11_CRC39	NA	INTERGENIC	5	47.8	1	104079911	104080124	214	0.1	2024-09-22	1.98	No_ref	7	7	WAMAGAPPP	TGGGCAATGGCGGGTGCCCCTCCTCCA	TGGGCAATGGCGGGTGCCCCTCCTCCA	.	0	0.65	WB	NO	NO	39	262	1	5	YES
chr5	104080089	104080116	HSIRVGVTR	STRG.11089.4	+	AK11_CRC39	NA	INTERGENIC	5	47.8	1	104079911	104080124	214	0.1	2024-09-22	1.98	No_ref	52	55	HSIRVGVTR	CACAGTATTCGGGTGGGAGTGACCCGA	CACAGTATTCGGGTGGGAGTGACCCGA	.	0	0.07	SB	NO	NO	39	262	1	2	YES
chr5	104080911	104080938	KHLQGRNVL	STRG.11089.4	+	AK11_CRC39	NA	INTERGENIC	5	47.8	2024-01-01	104080908	104081041	134	0.1	2024-06-26	1.98	No_ref	53	56	KHLQGRNVL	AAACATCTTCAAGGCAGAAACGTGTTG	AAACATCTTCAAGGCAGAAACGTGTTG	.	0	2024-02-01	WB	NO	NO	39	262	1	4	YES
chr5	104080914	104080941	HLQGRNVLY	STRG.11089.4	+	AK11_CRC39	NA	INTERGENIC	5	47.8	2024-01-01	104080908	104081041	134	0.1	2024-06-26	1.98	No_ref	56	59	HLQGRNVLY	CATCTTCAAGGCAGAAACGTGTTGTAT	CATCTTCAAGGCAGAAACGTGTTGTAT	.	0	2024-02-01	WB	NO	NO	39	262	1	4	YES
chr5	104080917	104080944	LQGRNVLYL	STRG.11089.4	+	AK11_CRC39	NA	INTERGENIC	5	47.8	2024-01-01	104080908	104081041	134	0.1	2024-06-26	1.98	No_ref	55	58	LQGRNVLYL	CTTCAAGGCAGAAACGTGTTGTATTTG	CTTCAAGGCAGAAACGTGTTGTATTTG	.	0	2024-09-01	WB	NO	NO	39	262	1	4	YES
chr5	135718486	135718513	DPYYCYSHF	STRG.11355.1	-	AK11_CRC39	NA	INTERGENIC	3	2024-04-19	0.9	135717578	135718519	942	0.4	2024-02-11	2024-04-01	No_ref	4	4	DPYYCYSHF	GATCCATATTACTGTTATTCCCATTTT	GATCCATATTACTGTTATTCCCATTTT	.	0	0.28	SB	NO	NO	39	262	1	2	YES
chr5	135736947	135736974	SPRNISPIL	STRG.11355.1	-	AK11_CRC39	NA	INTERGENIC	3	2024-04-19	2024-04-01	135736942	135737182	241	0.1	2024-09-16	2024-04-01	No_ref	62	63	SPRNISPIL	AGCCCAAGGAACATCTCACCAATTTTA	AGCCCAAGGAACATCTCACCAATTTTA	ERV_3278233_LTR7,HERVH-int	27	0.8	WB	NO	ERV	39	262	1	4	YES
chr5	135736959	135736986	LRPTSPRNI	STRG.11355.1	-	AK11_CRC39	NA	INTERGENIC	3	2024-04-19	2024-04-01	135736942	135737182	241	0.1	2024-09-16	2024-04-01	No_ref	57	59	LRPTSPRNI	CTCAGACCAACCAGCCCAAGGAACATC	CTCAGACCAACCAGCCCAAGGAACATC	ERV_3278233_LTR7,HERVH-int	27	0.49	SB	NO	ERV	39	262	1	3	YES
chr5	135736977	135737004	HLRPRVLRP	STRG.11355.1	-	AK11_CRC39	NA	INTERGENIC	3	2024-04-19	2024-04-01	135736942	135737182	241	0.1	2024-09-16	2024-04-01	No_ref	57	57	HLRPRVLRP	CACCTACGACCTCGGGTCCTCAGACCA	CACCTACGACCTCGGGTCCTCAGACCA	ERV_3278233_LTR7,HERVH-int	27	2024-08-01	WB	NO	ERV	39	262	1	2	YES
chr5	135736983	135737010	EIHLRPRVL	STRG.11355.1	-	AK11_CRC39	NA	INTERGENIC	3	2024-04-19	2024-04-01	135736942	135737182	241	0.1	2024-09-16	2024-04-01	No_ref	58	58	EIHLRPRVL	GAGATCCACCTACGACCTCGGGTCCTC	GAGATCCACCTACGACCTCGGGTCCTC	ERV_3278233_LTR7,HERVH-int	27	0.05	SB	NO	ERV	39	262	1	2	YES
chr5	135736995	135737022	YSMREIHLR	STRG.11355.1	-	AK11_CRC39	NA	INTERGENIC	3	2024-04-19	2024-04-01	135736942	135737182	241	0.1	2024-09-16	2024-04-01	No_ref	58	59	YSMREIHLR	TACTCCATGAGAGAGATCCACCTACGA	TACTCCATGAGAGAGATCCACCTACGA	ERV_3278233_LTR7,HERVH-int	27	0.07	SB	NO	ERV	39	262	1	2	YES
chr5	135736998	135737025	LYSMREIHL	STRG.11355.1	-	AK11_CRC39	NA	INTERGENIC	3	2024-04-19	2024-04-01	135736942	135737182	241	0.1	2024-09-16	2024-04-01	No_ref	66	67	LYSMREIHL	CTTTACTCCATGAGAGAGATCCACCTA	CTTTACTCCATGAGAGAGATCCACCTA	ERV_3278233_LTR7,HERVH-int	27	0.26	SB	NO	ERV	39	262	1	3	YES
chr5	136540988	136541015	SNMAVYFTW	STRG.11366.1	+	AK11_CRC39	NA	INTRON	2	48.4	1	136540981	136543689	2709	2024-08-02	523.7	44.17	No_ref	104	104	SNMAVYFTW	AGCAACATGGCTGTTTATTTCACCTGG	AGCAACATGGCTGTTTATTTCACCTGG	.	0	0.37	SB	NO	NO	39	262	1	2	NO
chr5	136540991	136541018	NMAVYFTWV	STRG.11366.1	+	AK11_CRC39	NA	INTRON	2	48.4	1	136540981	136543689	2709	2024-08-02	523.7	44.17	No_ref	40	40	NMAVYFTWV	AACATGGCTGTTTATTTCACCTGGGTG	AACATGGCTGTTTATTTCACCTGGGTG	.	0	0.88	WB	NO	NO	39	262	1	3	NO
chr5	136540994	136541021	MAVYFTWVQ	STRG.11366.1	+	AK11_CRC39	NA	INTRON	2	48.4	1	136540981	136543689	2709	2024-08-02	523.7	44.17	No_ref	46	46	MAVYFTWVQ	ATGGCTGTTTATTTCACCTGGGTGCAG	ATGGCTGTTTATTTCACCTGGGTGCAG	.	0	0.43	SB	NO	NO	39	262	1	2	NO
chr5	136545002	136545029	LCVSNMAVY	STRG.11366.2	+	AK11_CRC39	NA	INTRON	2	51.6	0.9	136544325	136545065	741	0.8	482.8	47.05	No_ref	77	78	LCVSNMAVY	CTTTGTGTGAGCAACATGGCTGTTTAT	CTTTGTGTGAGCAACATGGCTGTTTAT	.	0	0.27	SB	NO	NO	39	262	1	2	NO
chr5	136545005	136545032	CVSNMAVYF	STRG.11366.2	+	AK11_CRC39	NA	INTRON	2	51.6	0.9	136544325	136545065	741	0.8	482.8	47.05	No_ref	73	74	CVSNMAVYF	TGTGTGAGCAACATGGCTGTTTATTTC	TGTGTGAGCAACATGGCTGTTTATTTC	.	0	0.86	WB	NO	NO	39	262	1	3	NO
chr6	114010015	114010042	LVDSLHWII	STRG.13437.3	-	AK11_CRC39	NA	INTERGENIC	20	2024-03-13	2024-05-03	114009991	114010117	127	0.2	651.5	15.51	Protein_ref	71	73	LVDSLHWII	TTGGTTGACAGCCTTCATTGGATTATC	TTGGTTGACAGCCTTCATTGGATTATC	ERV_3379532_MER51B,MER51-int	27	0.41	SB	NO	ERV	39	262	1	2	YES
chr6	114010018	114010045	ILVDSLHWI	STRG.13437.3	-	AK11_CRC39	NA	INTERGENIC	20	2024-03-13	2024-05-03	114009991	114010117	127	0.2	651.5	15.51	Protein_ref	70	72	ILVDSLHWI	ATTTTGGTTGACAGCCTTCATTGGATT	ATTTTGGTTGACAGCCTTCATTGGATT	ERV_3379532_MER51B,MER51-int	27	2024-03-01	WB	NO	ERV	39	262	1	2	YES
chr6	114010027	114010054	LPEILVDSL	STRG.13437.3	-	AK11_CRC39	NA	INTERGENIC	20	2024-03-13	2024-05-03	114009991	114010117	127	0.2	651.5	15.51	Protein_ref	69	70	LPEILVDSL	TTACCTGAAATTTTGGTTGACAGCCTT	TTACCTGAAATTTTGGTTGACAGCCTT	ERV_3379532_MER51B,MER51-int	27	0.38	SB	NO	ERV	39	262	1	2	YES
chr6	114010063	114010090	LAFKNQTAV	STRG.13437.3	-	AK11_CRC39	NA	INTERGENIC	20	2024-03-13	2024-05-03	114009991	114010117	127	0.2	651.5	15.51	Protein_ref	59	62	LAFKNQTAV	TTGGCCTTTAAAAATCAAACTGCCGTC	TTGGCCTTTAAAAATCAAACTGCCGTC	ERV_3379532_MER51B,MER51-int	27	0.7	WB	NO	ERV	39	262	1	2	YES
chr6	124890780	124890807	TAMLLTQSL	STRG.13514.1	+	AK11_CRC39	NA	INTERGENIC	2	92.3	0.9	124890547	124890986	440	0.3	2024-06-24	2.28	No_ref	114	114	TAMLLTQSL	ACAGCCATGTTGCTCACACAAAGCCTG	ACAGCCATGTTGCTCACACAAAGCCTG	ERV_3518020_HERVH-int,LTR7Y	27	0.16	SB	NO	ERV	39	262	1	4	YES
chr6	124890783	124890810	AMLLTQSLF	STRG.13514.1	+	AK11_CRC39	NA	INTERGENIC	2	92.3	0.9	124890547	124890986	440	0.3	2024-06-24	2.28	No_ref	138	138	AMLLTQSLF	GCCATGTTGCTCACACAAAGCCTGTTT	GCCATGTTGCTCACACAAAGCCTGTTT	ERV_3518020_HERVH-int,LTR7Y	27	0.73	WB	NO	ERV	39	262	1	3	YES
chr6	124890816	124890843	LFTWTRMKF	STRG.13514.1	+	AK11_CRC39	NA	INTERGENIC	2	92.3	0.9	124890547	124890986	440	0.3	2024-06-24	2.28	No_ref	32	33	LFTWTRMKF	CTCTTCACATGGACGCGCATGAAATTT	CTCTTCACATGGACGCGCATGAAATTT	ERV_3518020_HERVH-int,LTR7Y	27	0.25	SB	NO	ERV	39	262	1	2	YES
chr6	124890825	124890852	WTRMKFGAV	STRG.13514.1	+	AK11_CRC39	NA	INTERGENIC	2	92.3	0.9	124890547	124890986	440	0.3	2024-06-24	2.28	No_ref	34	34	WTRMKFGAV	TGGACGCGCATGAAATTTGGTGCCGTG	TGGACGCGCATGAAATTTGGTGCCGTG	ERV_3518020_HERVH-int,LTR7Y	27	0.03	SB	NO	ERV	39	262	1	2	YES
chr1	64353283	64353310	QPLPEPLEL	STRG.1357.1	-	AK11_CRC39	NA	INTERGENIC	1	100	2024-07-01	64353235	64353436	202	0.1	500.9	24.56	No_ref	33	35	QPLPEPLEL	CAGCCACTCCCAGAGCCCCTGGAACTC	CAGCCACTCCCAGAGCCCCTGGAACTC	ERV_269507_LTR7,HERVH-int	27	0.33	SB	NO	ERV	39	262	1	2	YES
chr1	64353349	64353376	FLLSRIPSV	STRG.1357.1	-	AK11_CRC39	NA	INTERGENIC	1	100	2024-07-01	64353235	64353436	202	0.1	500.9	24.56	No_ref	86	90	FLLSRIPSV	TTCCTCCTAAGCCGCATCCCATCTGTG	TTCCTCCTAAGCCGCATCCCATCTGTG	ERV_269507_LTR7,HERVH-int	27	0.04	SB	NO	ERV	39	262	1	2	YES
chr1	64353367	64353394	NARSPGFLL	STRG.1357.1	-	AK11_CRC39	NA	INTERGENIC	1	100	2024-07-01	64353235	64353436	202	0.1	500.9	24.56	No_ref	88	92	NARSPGFLL	AATGCCCGCAGCCCGGGATTCCTCCTA	AATGCCCGCAGCCCGGGATTCCTCCTA	ERV_269507_LTR7,HERVH-int	27	2024-04-01	WB	NO	ERV	39	262	1	2	YES
chr1	64355193	64355220	QVLRPTSPR	STRG.1357.1	-	AK11_CRC39	NA	INTERGENIC	1	100	0	64355170	64355319	150	0.1	2024-08-08	24.56	No_ref	3	4	QVLRPTSPR	CAGGTCCTCAGACCGACCAGCCCAAGG	CAGGTCCTCAGACCGACCAGCCCAAGG	ERV_269507_LTR7,HERVH-int	27	0.22	SB	NO	ERV	39	262	1	2	YES
chr6	131296661	131296688	TRRRGGGFL	STRG.13571.1	-	AK11_CRC39	('A', 16), ('C', 24)	INTRON	1	100	2024-04-01	131296620	131296766	147	0.5	88.3	5.28	No_ref	12	22	TRRRGEGFL	ACACGGAGAAGGGGTGAGGGGTTCCTG	ACACGGAGAAGGGGTGGGGGGTTCTTG	.	0	2024-02-01	WB	SNP	NO	39	262	1	2	YES
chr6	131296721	131296748	GMEGGSLPI	STRG.13571.1	-	AK11_CRC39	NA	INTRON	1	100	2024-04-01	131296620	131296766	147	0.5	88.3	5.28	No_ref	64	84	GMEGGSLPI	GGAATGGAAGGTGGAAGCTTACCTATA	GGAATGGAAGGTGGAAGCTTACCTATA	.	0	2024-05-01	WB	NO	NO	39	262	1	4	YES
chr6	135182781	135182808	LQRAWVETL	STRG.13616.1	+	AK11_CRC39	NA	INTRON	21	2024-02-05	0.2	135181260	135183293	304	100	12	2024-12-04	Protein_ref	8	10	LQRAWVETL	TTGCAAAGAGCGTGGGTGGAGACCCTG	TTGCAAAGAGCGTGGGTGGAGACCCTG	.	0	2024-05-01	WB	NO	NO	39	262	1	2	NO
chr6	135182838	135182865	EQRRGLVGL	STRG.13616.1	+	AK11_CRC39	NA	INTRON	21	2024-02-05	0.2	135181260	135183293	304	100	12	2024-12-04	Protein_ref	16	17	EQRRGLVGL	GAGCAGCGCCGGGGCTTGGTTGGGCTC	GAGCAGCGCCGGGGCTTGGTTGGGCTC	.	0	2024-03-01	WB	NO	NO	39	262	1	2	NO
chr1	79698218	79698245	IRNNVGGQI	STRG.1478.1	+	AK11_CRC39	NA	INTERGENIC	1	100	2024-02-01	79698212	79698370	159	0	70.6	2024-12-05	No_ref	91	94	IRNNVGGQI	ATCAGGAATAATGTGGGAGGCCAGATT	ATCAGGAATAATGTGGGAGGCCAGATT	.	0	2024-02-01	WB	NO	NO	39	262	1	3	YES
chr7	74453351	74453378	LRLSACHCL	STRG.14886.1	+	AK11_CRC39	NA	INTRON	9	2024-08-02	0.4	74453279	74454176	472	89.7	2024-06-08	1.82	No_ref	7	7	LRLSACHCL	CTGCGACTTTCGGCCTGTCACTGCCTT	CTGCGACTTTCGGCCTGTCACTGCCTT	.	0	0.26	SB	NO	NO	39	262	1	2	YES
chr7	96979288	96979315	YTELSMGSI	STRG.15107.1	-	AK11_CRC39	NA	INTERGENIC	1	100	1	96955172	96979591	24420	33.2	2024-06-30	2.59	No_ref	32	32	YTELSMGSI	TATACTGAACTTTCAATGGGTTCAATT	TATACTGAACTTTCAATGGGTTCAATT	.	0	0.73	WB	NO	NO	39	262	1	2	NO
chr7	96979312	96979339	SMSHCTQPY	STRG.15107.1	-	AK11_CRC39	NA	INTERGENIC	1	100	1	96955172	96979591	24420	33.2	2024-06-30	2.59	No_ref	30	32	SMSHCTQPY	AGCATGAGCCACTGCACCCAGCCTTAT	AGCATGAGCCACTGCACCCAGCCTTAT	.	0	0.24	SB	NO	NO	39	262	1	2	NO
chr7	96979333	96979360	SQSAGIISM	STRG.15107.1	-	AK11_CRC39	NA	INTERGENIC	1	100	1	96955172	96979591	24420	33.2	2024-06-30	2.59	No_ref	33	35	SQSAGIISM	TCCCAAAGTGCTGGGATTATAAGCATG	TCCCAAAGTGCTGGGATTATAAGCATG	.	0	0.92	WB	NO	NO	39	262	1	2	NO
chr7	96979396	96979423	FRHIGQGGL	STRG.15107.1	-	AK11_CRC39	NA	INTERGENIC	1	100	1	96955172	96979591	24420	33.2	2024-06-30	2.59	No_ref	40	41	FRHIGQGGL	TTTCGCCACATTGGCCAGGGTGGTCTT	TTTCGCCACATTGGCCAGGGTGGTCTT	.	0	0.29	SB	NO	NO	39	262	1	2	NO
chr7	96979441	96979468	HHHAWLIFV	STRG.15107.1	-	AK11_CRC39	NA	INTERGENIC	1	100	1	96955172	96979591	24420	33.2	2024-06-30	2.59	No_ref	49	52	HHHAWLIFV	CACCACCATGCCTGGCTAATTTTTGTA	CACCACCATGCCTGGCTAATTTTTGTA	.	0	0.82	WB	NO	NO	39	262	1	2	NO
chr7	96979444	96979471	MHHHAWLIF	STRG.15107.1	-	AK11_CRC39	NA	INTERGENIC	1	100	1	96955172	96979591	24420	33.2	2024-06-30	2.59	No_ref	52	55	MHHHAWLIF	ATGCACCACCATGCCTGGCTAATTTTT	ATGCACCACCATGCCTGGCTAATTTTT	.	0	0.18	SB	NO	NO	39	262	1	2	NO
chr7	96979447	96979474	SMHHHAWLI	STRG.15107.1	-	AK11_CRC39	NA	INTERGENIC	1	100	1	96955172	96979591	24420	33.2	2024-06-30	2.59	No_ref	51	55	SMHHHAWLI	AGCATGCACCACCATGCCTGGCTAATT	AGCATGCACCACCATGCCTGGCTAATT	.	0	0.25	SB	NO	NO	39	262	1	2	NO
chr7	96979450	96979477	TSMHHHAWL	STRG.15107.1	-	AK11_CRC39	NA	INTERGENIC	1	100	1	96955172	96979591	24420	33.2	2024-06-30	2.59	No_ref	52	55	TSMHHHAWL	ACAAGCATGCACCACCATGCCTGGCTA	ACAAGCATGCACCACCATGCCTGGCTA	.	0	0.45	SB	NO	NO	39	262	1	2	NO
chr7	96979453	96979480	ITSMHHHAW	STRG.15107.1	-	AK11_CRC39	NA	INTERGENIC	1	100	1	96955172	96979591	24420	33.2	2024-06-30	2.59	No_ref	53	56	ITSMHHHAW	ATTACAAGCATGCACCACCATGCCTGG	ATTACAAGCATGCACCACCATGCCTGG	.	0	2024-07-01	WB	NO	NO	39	262	1	2	NO
chr8	17002020	17002047	RISPSMAPL	STRG.16156.2	-	AK11_CRC39	NA	INTERGENIC	3	52.8	2024-03-01	17001747	17002345	599	2024-01-03	2024-08-16	2024-06-01	Protein_ref	20	21	RISPSMAPL	CGGATCTCCCCCTCCATGGCTCCCTTA	CGGATCTCCCCCTCCATGGCTCCCTTA	.	0	0.65	WB	NO	NO	39	262	1	2	NO
chr8	17002029	17002056	FVFRISPSM	STRG.16156.2	-	AK11_CRC39	NA	INTERGENIC	3	52.8	2024-03-01	17001747	17002345	599	2024-01-03	2024-08-16	2024-06-01	Protein_ref	22	24	FVFRISPSM	TTTGTGTTCCGGATCTCCCCCTCCATG	TTTGTGTTCCGGATCTCCCCCTCCATG	.	0	0.08	SB	NO	NO	39	262	1	2	NO
chr8	17002047	17002074	SLLGGSFVF	STRG.16156.2	-	AK11_CRC39	NA	INTERGENIC	3	52.8	2024-03-01	17001747	17002345	599	2024-01-03	2024-08-16	2024-06-01	Protein_ref	21	22	SLLGGSFVF	TCTTTACTGGGGGGGTCTTTTGTGTTC	TCTTTACTGGGGGGGTCTTTTGTGTTC	.	0	0.41	SB	NO	NO	39	262	1	2	NO
chr8	17002065	17002092	IPPPQHSLL	STRG.16156.2	-	AK11_CRC39	NA	INTERGENIC	3	52.8	2024-03-01	17001747	17002345	599	2024-01-03	2024-08-16	2024-06-01	Protein_ref	20	22	IPPPQHSLL	ATCCCACCCCCACAACACTCTTTACTG	ATCCCACCCCCACAACACTCTTTACTG	.	0	0.18	SB	NO	NO	39	262	1	2	NO
chr8	17002068	17002095	SIPPPQHSL	STRG.16156.2	-	AK11_CRC39	NA	INTERGENIC	3	52.8	2024-03-01	17001747	17002345	599	2024-01-03	2024-08-16	2024-06-01	Protein_ref	21	23	SIPPPQHSL	TCCATCCCACCCCCACAACACTCTTTA	TCCATCCCACCCCCACAACACTCTTTA	.	0	0.54	WB	NO	NO	39	262	1	2	NO
chr8	17002089	17002116	YNFSLSTSI	STRG.16156.2	-	AK11_CRC39	NA	INTERGENIC	3	52.8	2024-03-01	17001747	17002345	599	2024-01-03	2024-08-16	2024-06-01	Protein_ref	21	24	YNFSLSTSI	TATAATTTTTCTCTATCCACCTCCATC	TATAATTTTTCTCTATCCACCTCCATC	.	0	2024-08-01	WB	NO	NO	39	262	1	2	NO
chr8	17002101	17002128	RSFCYNFSL	STRG.16156.2	-	AK11_CRC39	NA	INTERGENIC	3	52.8	2024-03-01	17001747	17002345	599	2024-01-03	2024-08-16	2024-06-01	Protein_ref	18	20	RSFCYNFSL	CGCTCGTTTTGCTATAATTTTTCTCTA	CGCTCGTTTTGCTATAATTTTTCTCTA	.	0	0.28	SB	NO	NO	39	262	1	2	NO
chr8	17002113	17002140	LNFLRSFCY	STRG.16156.2	-	AK11_CRC39	NA	INTERGENIC	3	52.8	2024-03-01	17001747	17002345	599	2024-01-03	2024-08-16	2024-06-01	Protein_ref	20	20	LNFLRSFCY	CTTAACTTTTTGCGCTCGTTTTGCTAT	CTTAACTTTTTGCGCTCGTTTTGCTAT	.	0	2024-04-01	WB	NO	NO	39	262	1	2	NO
chr8	37694006	37694033	FAVMAMAAR	STRG.16324.2	+	AK11_CRC39	NA	INTRON	3	2024-01-02	0.2	37693484	37694677	57	100	2024-07-06	2.87	No_ref	12	13	FAVMAMAAR	TTTGCAGTGATGGCAATGGCTGCCCGC	TTTGCAGTGATGGCAATGGCTGCCCGC	.	0	0.05	SB	NO	NO	39	262	1	2	YES
chr8	37694015	37694042	MAMAARTEV	STRG.16324.2	+	AK11_CRC39	NA	INTRON	3	2024-01-02	0.2	37693484	37694677	57	100	2024-07-06	2.87	No_ref	13	14	MAMAARTEV	ATGGCAATGGCTGCCCGCACAGAAGTC	ATGGCAATGGCTGCCCGCACAGAAGTC	.	0	0.19	SB	NO	NO	39	262	1	2	YES
chr8	37694021	37694048	MAARTEVGM	STRG.16324.2	+	AK11_CRC39	NA	INTRON	3	2024-01-02	0.2	37693484	37694677	57	100	2024-07-06	2.87	No_ref	13	14	MAARTEVGM	ATGGCTGCCCGCACAGAAGTCGGCATG	ATGGCTGCCCGCACAGAAGTCGGCATG	.	0	0.11	SB	NO	NO	39	262	1	2	YES
chr8	75278474	75278501	HCLALPSEM	STRG.16639.3	-	AK11_CRC39	NA	INTRON	3	78.9	0.4	75278357	75278637	175	0.7	2024-09-06	1.31	No_ref	5	5	HCLALPSEM	CACTGTCTGGCACTCCCTAGTGAGATG	CACTGTCTGGCACTCCCTAGTGAGATG	.	0	2024-03-01	WB	NO	NO	39	262	1	2	YES
chr8	75278528	75278555	MPRPASARA	STRG.16639.3	-	AK11_CRC39	NA	INTRON	3	78.9	0.4	75278357	75278637	175	0.7	2024-09-06	1.31	No_ref	7	8	MPRPASARA	ATGCCTCGCCCTGCTTCGGCTCGCGCA	ATGCCTCGCCCTGCTTCGGCTCGCGCA	.	0	0.55	WB	NO	NO	39	262	1	2	YES
chr8	90095355	90095382	SSCSLLCEK	STRG.16744.3	-	AK11_CRC39	NA	INTERGENIC	12	73.5	2024-02-01	90095289	90095470	182	0.1	4129-01-01	280.37	Protein_ref	65	68	SSCSLLCEK	TCCTCCTGCTCTTTGCTCTGTGAGAAA	TCCTCCTGCTCTTTGCTCTGTGAGAAA	ERV_3971180_HERVH-int,LTR7Y	27	2024-02-01	WB	NO	ERV	39	262	1	2	NO
chr8	90095364	90095391	NPLSSCSLL	STRG.16744.3	-	AK11_CRC39	NA	INTERGENIC	12	73.5	2024-02-01	90095289	90095470	182	0.1	4129-01-01	280.37	Protein_ref	67	69	NPLSSCSLL	AATCCCCTGTCCTCCTGCTCTTTGCTC	AATCCCCTGTCCTCCTGCTCTTTGCTC	ERV_3971180_HERVH-int,LTR7Y	27	0.83	WB	NO	ERV	39	262	1	3	NO
chr8	90095379	90095406	LPWEINPLS	STRG.16744.3	-	AK11_CRC39	NA	INTERGENIC	12	73.5	2024-02-01	90095289	90095470	182	0.1	4129-01-01	280.37	Protein_ref	78	80	LPWEINPLS	CTCCCTTGGGAGATAAATCCCCTGTCC	CTCCCTTGGGAGATAAATCCCCTGTCC	ERV_3971180_HERVH-int,LTR7Y	27	0.65	WB	NO	ERV	39	262	1	2	YES
chr8	99943812	99943839	LMTFHHCDL	STRG.16861.1	+	AK11_CRC39	NA	INTERGENIC	1	100	2024-05-05	99943801	99943961	161	0.3	131.3	2024-02-02	No_ref	23	24	LMTFHHCDL	CTGATGACATTCCACCATTGTGATTTG	CTGATGACATTCCACCATTGTGATTTG	ERV_3876194_LTR7,HERVH-int	27	0.31	SB	NO	ERV	39	262	1	2	NO
chr8	99943815	99943842	MTFHHCDLF	STRG.16861.1	+	AK11_CRC39	NA	INTERGENIC	1	100	2024-05-05	99943801	99943961	161	0.3	131.3	2024-02-02	No_ref	27	28	MTFHHCDLF	ATGACATTCCACCATTGTGATTTGTTC	ATGACATTCCACCATTGTGATTTGTTC	ERV_3876194_LTR7,HERVH-int	27	0.16	SB	NO	ERV	39	262	1	3	NO
chr8	99943818	99943845	TFHHCDLFL	STRG.16861.1	+	AK11_CRC39	NA	INTERGENIC	1	100	2024-05-05	99943801	99943961	161	0.3	131.3	2024-02-02	No_ref	37	38	TFHHCDLFL	ACATTCCACCATTGTGATTTGTTCCTG	ACATTCCACCATTGTGATTTGTTCCTG	ERV_3876194_LTR7,HERVH-int	27	0.41	SB	NO	ERV	39	262	1	5	NO
chr8	99943827	99943854	HCDLFLPHL	STRG.16861.1	+	AK11_CRC39	NA	INTERGENIC	1	100	2024-05-05	99943801	99943961	161	0.3	131.3	2024-02-02	No_ref	38	38	HCDLFLPHL	CATTGTGATTTGTTCCTGCCCCACCTT	CATTGTGATTTGTTCCTGCCCCACCTT	ERV_3876194_LTR7,HERVH-int	27	2024-07-01	WB	NO	ERV	39	262	1	2	NO
chr8	127244482	127244509	VPLEAFIQH	STRG.17101.1	+	AK11_CRC39	NA	INTRON	9	35.2	2024-01-01	127244447	127244784	338	2024-01-01	2024-09-25	2024-02-02	No_ref	25	25	VPLEAFIQH	GTGCCCCTTGAGGCGTTCATCCAGCAC	GTGCCCCTTGAGGCGTTCATCCAGCAC	ERV_3901736_LTR66	27	0.66	WB	NO	ERV	39	262	1	2	YES
chr8	127244497	127244524	FIQHCFREI	STRG.17101.1	+	AK11_CRC39	NA	INTRON	9	35.2	2024-01-01	127244447	127244784	338	2024-01-01	2024-09-25	2024-02-02	No_ref	42	42	FIQHCFREI	TTCATCCAGCACTGTTTCAGAGAAATC	TTCATCCAGCACTGTTTCAGAGAAATC	ERV_3901736_LTR66	27	0.93	WB	NO	ERV	39	262	1	3	YES
chr8	127244509	127244536	CFREIPISI	STRG.17101.1	+	AK11_CRC39	NA	INTRON	9	35.2	2024-01-01	127244447	127244784	338	2024-01-01	2024-09-25	2024-02-02	No_ref	43	44	CFREIPISI	TGTTTCAGAGAAATCCCTATTTCAATC	TGTTTCAGAGAAATCCCTATTTCAATC	ERV_3901736_LTR66	27	2024-03-01	WB	NO	ERV	39	262	1	2	YES
chr8	127244512	127244539	FREIPISIY	STRG.17101.1	+	AK11_CRC39	NA	INTRON	9	35.2	2024-01-01	127244447	127244784	338	2024-01-01	2024-09-25	2024-02-02	No_ref	44	44	FREIPISIY	TTCAGAGAAATCCCTATTTCAATCTAT	TTCAGAGAAATCCCTATTTCAATCTAT	ERV_3901736_LTR66	27	0.08	SB	NO	ERV	39	262	1	2	YES
chr8	127244518	127244545	EIPISIYSY	STRG.17101.1	+	AK11_CRC39	NA	INTRON	9	35.2	2024-01-01	127244447	127244784	338	2024-01-01	2024-09-25	2024-02-02	No_ref	47	48	EIPISIYSY	GAAATCCCTATTTCAATCTATTCCTAT	GAAATCCCTATTTCAATCTATTCCTAT	ERV_3901736_LTR66	27	0.96	WB	NO	ERV	39	262	1	2	YES
chr8	127244521	127244548	IPISIYSYT	STRG.17101.1	+	AK11_CRC39	NA	INTRON	9	35.2	2024-01-01	127244447	127244784	338	2024-01-01	2024-09-25	2024-02-02	No_ref	48	49	IPISIYSYT	ATCCCTATTTCAATCTATTCCTATACG	ATCCCTATTTCAATCTATTCCTATACG	ERV_3901736_LTR66	27	2024-03-01	WB	NO	ERV	39	262	1	2	YES
chr8	127244530	127244557	SIYSYTLVI	STRG.17101.1	+	AK11_CRC39	NA	INTRON	9	35.2	2024-01-01	127244447	127244784	338	2024-01-01	2024-09-25	2024-02-02	No_ref	60	64	SIYSYTLVI	TCAATCTATTCCTATACGTTAGTTATT	TCAATCTATTCCTATACGTTAGTTATT	ERV_3901736_LTR66	27	0.61	WB	NO	ERV	39	262	1	3	YES
chr8	127793869	127793896	LHGFATRLL	STRG.17115.1	+	AK11_CRC39	NA	INTRON	72	2024-05-06	0.4	127793689	127794734	716	2024-08-04	9	1.74	No_ref	3	4	LHGFATRLL	CTGCACGGGTTTGCAACTCGGCTTCTG	CTGCACGGGTTTGCAACTCGGCTTCTG	.	0	0.6	WB	NO	NO	39	262	1	2	NO
chr8	135767334	135767361	KVMENYSQR	STRG.17176.1	+	AK11_CRC39	NA	INTERGENIC	1	100	1	135767247	135771781	4535	0.6	136.9	11	No_ref	73	81	KVMENYSQR	AAGGTAATGGAAAATTACAGTCAAAGG	AAGGTAATGGAAAATTACAGTCAAAGG	.	0	0.75	WB	NO	NO	39	262	1	4	YES
chr8	143952550	143952577	RRSVWGGAL	STRG.17298.12	-	AK11_CRC39	NA	INTRON	13	2024-02-01	2024-05-01	143950184	143952964	417	35.4	2024-05-20	1.16	No_ref	25	26	RRSVWGGAL	AGGAGGTCAGTGTGGGGGGGTGCGCTG	AGGAGGTCAGTGTGGGGGGGTGCGCTG	.	0	0.19	SB	NO	NO	39	262	1	2	YES
chr9	92818353	92818380	RRQQIVEFL	STRG.18184.1	+	AK11_CRC39	NA	INTERGENIC	7	2024-09-21	0.6	92818318	92818424	73	2024-03-07	35.3	5.38	No_ref	72	72	RRQQIVEFL	AGGAGACAGCAAATTGTGGAATTTCTG	AGGAGACAGCAAATTGTGGAATTTCTG	.	0	0.15	SB	NO	NO	39	262	1	3	NO
chr9	92818356	92818383	RQQIVEFLL	STRG.18184.1	+	AK11_CRC39	NA	INTERGENIC	7	2024-09-21	0.6	92818318	92818424	73	2024-03-07	35.3	5.38	No_ref	71	72	RQQIVEFLL	AGACAGCAAATTGTGGAATTTCTGTTG	AGACAGCAAATTGTGGAATTTCTGTTG	.	0	2024-04-01	WB	NO	NO	39	262	1	3	NO
chr9	92818374	92818401	FLLKNQANL	STRG.18184.1	+	AK11_CRC39	NA	INTERGENIC	7	2024-09-21	0.6	92818318	92818424	73	2024-03-07	35.3	5.38	No_ref	69	70	FLLKNQANL	TTTCTGTTGAAGAACCAGGCAAATTTA	TTTCTGTTGAAGAACCAGGCAAATTTA	.	0	0.62	WB	NO	NO	39	262	1	3	NO
chr9	92819269	92819296	NSSSIVSLL	STRG.18184.1	+	AK11_CRC39	NA	INTERGENIC	7	2024-09-21	0.6	92819242	92819379	105	2024-06-10	41.2	5.38	No_ref	69	71	NSSSIVSLL	AACTCATCAAGTATCGTCAGCCTCCTC	AACTCATCAAGTATCGTCAGCCTCCTC	.	0	2024-04-01	WB	NO	NO	39	262	1	3	NO
chr9	92819272	92819299	SSSIVSLLL	STRG.18184.1	+	AK11_CRC39	NA	INTERGENIC	7	2024-09-21	0.6	92819242	92819379	105	2024-06-10	41.2	5.38	No_ref	65	67	SSSIVSLLL	TCATCAAGTATCGTCAGCCTCCTCCTT	TCATCAAGTATCGTCAGCCTCCTCCTT	.	0	2024-04-01	WB	NO	NO	39	262	1	3	NO
chr1	117210831	117210858	AMASLGQIL	STRG.1869.1	-	AK11_CRC39	NA	INTERGENIC	1	100	0.5	117210824	117210927	104	0.1	2024-06-07	1.27	Protein_ref	9	9	AMASLGQIL	GCCATGGCTTCCCTGGGGCAGATCCTC	GCCATGGCTTCCCTGGGGCAGATCCTC	.	0	2024-04-01	WB	NO	NO	39	262	1	4	NO
chr1	117210843	117210870	EPSPAMASL	STRG.1869.1	-	AK11_CRC39	NA	INTERGENIC	1	100	0.5	117210824	117210927	104	0.1	2024-06-07	1.27	Protein_ref	9	9	EPSPAMASL	GAACCTTCCCCAGCCATGGCTTCCCTG	GAACCTTCCCCAGCCATGGCTTCCCTG	.	0	0.31	SB	NO	NO	39	262	1	4	NO
chr1	117210849	117210876	RWEPSPAMA	STRG.1869.1	-	AK11_CRC39	NA	INTERGENIC	1	100	0.5	117210824	117210927	104	0.1	2024-06-07	1.27	Protein_ref	6	7	RWEPSPAMA	CGCTGGGAACCTTCCCCAGCCATGGCT	CGCTGGGAACCTTCCCCAGCCATGGCT	.	0	0.56	WB	NO	NO	39	262	1	2	NO
chr1	117210852	117210879	IRWEPSPAM	STRG.1869.1	-	AK11_CRC39	NA	INTERGENIC	1	100	0.5	117210824	117210927	104	0.1	2024-06-07	1.27	Protein_ref	6	6	IRWEPSPAM	ATACGCTGGGAACCTTCCCCAGCCATG	ATACGCTGGGAACCTTCCCCAGCCATG	.	0	0.06	SB	NO	NO	39	262	1	4	NO
chr9	131396566	131396593	LPALASQSA	STRG.18781.7	+	AK11_CRC39	NA	INTRON	14	2024-02-02	0.3	131396461	131397408	800	62.2	2024-03-04	2024-02-01	No_ref	4	5	LPALASQSA	TTGCCTGCCTTGGCCTCCCAAAGTGCT	TTGCCTGCCTTGGCCTCCCAAAGTGCT	.	0	0.28	SB	NO	NO	39	262	1	2	YES
chr9	136354786	136354813	TQPSPVSAV	STRG.18887.1	-	AK11_CRC39	NA	INTRON	1	100	2024-01-01	136353177	136355028	1852	2024-01-15	2024-02-22	1.75	No_ref	20	20	TQPSPVSAV	ACACAGCCCTCACCGGTGTCTGCTGTG	ACACAGCCCTCACCGGTGTCTGCTGTG	.	0	2024-04-01	WB	NO	NO	39	262	1	3	YES
chr9	136354825	136354852	CVSPAMSSL	STRG.18887.1	-	AK11_CRC39	NA	INTRON	1	100	2024-01-01	136353177	136355028	1852	2024-01-15	2024-02-22	1.75	No_ref	14	14	CVSPAMSSL	TGTGTCAGCCCTGCCATGAGCTCCCTG	TGTGTCAGCCCTGCCATGAGCTCCCTG	.	0	0.71	WB	NO	NO	39	262	1	3	YES
chr9	136354834	136354861	TTPCVSPAM	STRG.18887.1	-	AK11_CRC39	NA	INTRON	1	100	2024-01-01	136353177	136355028	1852	2024-01-15	2024-02-22	1.75	No_ref	12	13	TTPCVSPAM	ACCACACCCTGTGTCAGCCCTGCCATG	ACCACACCCTGTGTCAGCCCTGCCATG	.	0	1	WB	NO	NO	39	262	1	3	YES
chr9	136354846	136354873	VPVPTTPCV	STRG.18887.1	-	AK11_CRC39	NA	INTRON	1	100	2024-01-01	136353177	136355028	1852	2024-01-15	2024-02-22	1.75	No_ref	12	14	VPVPTTPCV	GTCCCTGTGCCCACCACACCCTGTGTC	GTCCCTGTGCCCACCACACCCTGTGTC	.	0	0.46	SB	NO	NO	39	262	1	2	YES
chr9	136354924	136354951	SPALGQPPQ	STRG.18887.1	-	AK11_CRC39	NA	INTRON	1	100	2024-01-01	136353177	136355028	1852	2024-01-15	2024-02-22	1.75	No_ref	52	52	SPALGQPPQ	TCACCTGCCCTGGGCCAGCCTCCCCAG	TCACCTGCCCTGGGCCAGCCTCCCCAG	.	0	2024-06-01	WB	NO	NO	39	262	1	2	YES
chr9	136354942	136354969	SPGLCPSPA	STRG.18887.1	-	AK11_CRC39	NA	INTRON	1	100	2024-01-01	136353177	136355028	1852	2024-01-15	2024-02-22	1.75	No_ref	52	52	SPGLCPSPA	AGTCCAGGCCTCTGTCCGTCACCTGCC	AGTCCAGGCCTCTGTCCGTCACCTGCC	.	0	2024-09-01	WB	NO	NO	39	262	1	2	YES
chr9	136354948	136354975	YPSPGLCPS	STRG.18887.1	-	AK11_CRC39	NA	INTRON	1	100	2024-01-01	136353177	136355028	1852	2024-01-15	2024-02-22	1.75	No_ref	53	53	YPSPGLCPS	TACCCCAGTCCAGGCCTCTGTCCGTCA	TACCCCAGTCCAGGCCTCTGTCCGTCA	.	0	0.24	SB	NO	NO	39	262	1	2	YES
chr9	136354966	136354993	LPSHGCYPS	STRG.18887.1	-	AK11_CRC39	NA	INTRON	1	100	2024-01-01	136353177	136355028	1852	2024-01-15	2024-02-22	1.75	No_ref	44	45	LPSHGCYPS	CTCCCCTCTCATGGGTGCTACCCCAGT	CTCCCCTCTCATGGGTGCTACCCCAGT	.	0	0.41	SB	NO	NO	39	262	1	2	YES
chr9	136354990	136355017	APADCPGLL	STRG.18887.1	-	AK11_CRC39	NA	INTRON	1	100	2024-01-01	136353177	136355028	1852	2024-01-15	2024-02-22	1.75	No_ref	24	24	APADCPGLL	GCACCCGCCGACTGCCCCGGACTTCTC	GCACCCGCCGACTGCCCCGGACTTCTC	.	0	0.71	WB	NO	NO	39	262	1	2	YES
chr10	28975541	28975568	LSFSTSISY	STRG.19316.1	+	AK11_CRC39	NA	INTERGENIC	1	100	2024-01-01	28975456	28975646	191	0	36.3	2.74	No_ref	37	38	LSFSTSISY	CTCTCCTTTAGCACTTCTATTTCTTAT	CTCTCCTTTAGCACTTCTATTTCTTAT	.	0	0.04	SB	NO	NO	39	262	1	2	YES
chr10	28975544	28975571	SFSTSISYF	STRG.19316.1	+	AK11_CRC39	NA	INTERGENIC	1	100	2024-01-01	28975456	28975646	191	0	36.3	2.74	No_ref	40	40	SFSTSISYF	TCCTTTAGCACTTCTATTTCTTATTTC	TCCTTTAGCACTTCTATTTCTTATTTC	.	0	0.09	SB	NO	NO	39	262	1	2	YES
chr10	28975547	28975574	FSTSISYFL	STRG.19316.1	+	AK11_CRC39	NA	INTERGENIC	1	100	2024-01-01	28975456	28975646	191	0	36.3	2.74	No_ref	40	40	FSTSISYFL	TTTAGCACTTCTATTTCTTATTTCCTA	TTTAGCACTTCTATTTCTTATTTCCTA	.	0	0.24	SB	NO	NO	39	262	1	2	YES
chr10	28975556	28975583	SISYFLSQL	STRG.19316.1	+	AK11_CRC39	NA	INTERGENIC	1	100	2024-01-01	28975456	28975646	191	0	36.3	2.74	No_ref	42	42	SISYFLSQL	TCTATTTCTTATTTCCTAAGTCAATTG	TCTATTTCTTATTTCCTAAGTCAATTG	.	0	2024-09-01	WB	NO	NO	39	262	1	2	YES
chr10	28975559	28975586	ISYFLSQLI	STRG.19316.1	+	AK11_CRC39	NA	INTERGENIC	1	100	2024-01-01	28975456	28975646	191	0	36.3	2.74	No_ref	43	44	ISYFLSQLI	ATTTCTTATTTCCTAAGTCAATTGATA	ATTTCTTATTTCCTAAGTCAATTGATA	.	0	2024-09-01	WB	NO	NO	39	262	1	2	YES
chr10	28975565	28975592	YFLSQLIGL	STRG.19316.1	+	AK11_CRC39	NA	INTERGENIC	1	100	2024-01-01	28975456	28975646	191	0	36.3	2.74	No_ref	45	45	YFLSQLIGL	TATTTCCTAAGTCAATTGATAGGATTG	TATTTCCTAAGTCAATTGATAGGATTG	.	0	0.35	SB	NO	NO	39	262	1	2	YES
chr10	28976535	28976562	SSSARLHGL	STRG.19316.1	+	AK11_CRC39	NA	INTERGENIC	1	100	0.9	28976491	28976830	340	0.1	2024-03-30	2.74	No_ref	44	44	SSSARLHGL	AGCTCATCTGCTAGACTTCATGGACTT	AGCTCATCTGCTAGACTTCATGGACTT	.	0	2024-07-01	WB	NO	NO	39	262	1	2	YES
chr10	29142690	29142717	FPRPLWPTM	STRG.19321.1	+	AK11_CRC39	NA	INTERGENIC	1	100	2024-03-01	29142642	29143087	446	0.1	2024-04-30	2024-03-02	No_ref	21	21	FPRPLWPTM	TTTCCAAGACCACTGTGGCCCACCATG	TTTCCAAGACCACTGTGGCCCACCATG	ERV_398271_LTR1A2	27	0.03	SB	NO	ERV	39	262	1	2	NO
chr10	29142702	29142729	LWPTMPPSW	STRG.19321.1	+	AK11_CRC39	NA	INTERGENIC	1	100	2024-03-01	29142642	29143087	446	0.1	2024-04-30	2024-03-02	No_ref	23	23	LWPTMPPSW	CTGTGGCCCACCATGCCCCCGTCCTGG	CTGTGGCCCACCATGCCCCCGTCCTGG	ERV_398271_LTR1A2	27	0.12	SB	NO	ERV	39	262	1	2	NO
chr10	29142708	29142735	PTMPPSWAY	STRG.19321.1	+	AK11_CRC39	NA	INTERGENIC	1	100	2024-03-01	29142642	29143087	446	0.1	2024-04-30	2024-03-02	No_ref	24	24	PTMPPSWAY	CCCACCATGCCCCCGTCCTGGGCCTAT	CCCACCATGCCCCCGTCCTGGGCCTAT	ERV_398271_LTR1A2	27	0.66	WB	NO	ERV	39	262	1	2	NO
chr10	93073910	93073937	WRGRSRRAM	STRG.19937.4	+	AK11_CRC39	NA	INTRON	8	80.9	2024-01-01	93073893	93074123	185	2024-03-02	89.2	2024-05-07	Protein_ref	23	23	WRGRSRRAM	TGGCGCGGGAGGTCGCGGCGCGCCATG	TGGCGCGGGAGGTCGCGGCGCGCCATG	.	0	0.24	SB	NO	NO	39	262	1	2	NO
chr10	93073916	93073943	GRSRRAMGL	STRG.19937.4	+	AK11_CRC39	NA	INTRON	8	80.9	2024-01-01	93073893	93074123	185	2024-03-02	89.2	2024-05-07	Protein_ref	44	44	GRSRRAMGL	GGGAGGTCGCGGCGCGCCATGGGGCTC	GGGAGGTCGCGGCGCGCCATGGGGCTC	.	0	2024-04-01	WB	NO	NO	39	262	1	2	NO
chr10	93073922	93073949	SRRAMGLPA	STRG.19937.4	+	AK11_CRC39	NA	INTRON	8	80.9	2024-01-01	93073893	93074123	185	2024-03-02	89.2	2024-05-07	Protein_ref	52	52	SRRAMGLPA	TCGCGGCGCGCCATGGGGCTCCCGGCG	TCGCGGCGCGCCATGGGGCTCCCGGCG	.	0	2024-09-01	WB	NO	NO	39	262	1	2	NO
chr10	93073925	93073952	RRAMGLPAL	STRG.19937.4	+	AK11_CRC39	NA	INTRON	8	80.9	2024-01-01	93073893	93074123	185	2024-03-02	89.2	2024-05-07	Protein_ref	61	61	RRAMGLPAL	CGGCGCGCCATGGGGCTCCCGGCGCTG	CGGCGCGCCATGGGGCTCCCGGCGCTG	.	0	0.08	SB	NO	NO	39	262	1	2	NO
chr10	93073928	93073955	RAMGLPALL	STRG.19937.4	+	AK11_CRC39	NA	INTRON	8	80.9	2024-01-01	93073893	93074123	185	2024-03-02	89.2	2024-05-07	Protein_ref	62	63	RAMGLPALL	CGCGCCATGGGGCTCCCGGCGCTGCTG	CGCGCCATGGGGCTCCCGGCGCTGCTG	.	0	0.34	SB	NO	NO	39	262	1	3	NO
chr10	103855948	103855975	RSHPEFLCL	STRG.20158.1	-	AK11_CRC39	NA	INTRON	1	100	0.2	103855195	103856152	392	41.4	2024-08-28	2024-04-14	No_ref	8	9	RSHPEFLCL	CGAAGCCACCCTGAGTTTTTGTGCCTA	CGAAGCCACCCTGAGTTTTTGTGCCTA	.	0	2024-05-01	WB	NO	NO	39	262	1	2	YES
chr10	103855957	103855984	LSPRSHPEF	STRG.20158.1	-	AK11_CRC39	NA	INTRON	1	100	0.2	103855195	103856152	392	41.4	2024-08-28	2024-04-14	No_ref	8	9	LSPRSHPEF	CTCTCCCCCCGAAGCCACCCTGAGTTT	CTCTCCCCCCGAAGCCACCCTGAGTTT	.	0	0.72	WB	NO	NO	39	262	1	2	YES
chr10	103855981	103856008	RGAHFPRSL	STRG.20158.1	-	AK11_CRC39	NA	INTRON	1	100	0.2	103855195	103856152	392	41.4	2024-08-28	2024-04-14	No_ref	6	6	RGAHFPRSL	CGCGGGGCTCACTTTCCCCGCTCCCTC	CGCGGGGCTCACTTTCCCCGCTCCCTC	.	0	2024-05-01	WB	NO	NO	39	262	1	2	YES
chr10	103855993	103856020	RMGARGAHF	STRG.20158.1	-	AK11_CRC39	NA	INTRON	1	100	0.2	103855195	103856152	392	41.4	2024-08-28	2024-04-14	No_ref	5	5	RMGARGAHF	AGGATGGGGGCGCGCGGGGCTCACTTT	AGGATGGGGGCGCGCGGGGCTCACTTT	.	0	0.66	WB	NO	NO	39	262	1	2	YES
chr10	133346436	133346463	KIKKAMRAL	STRG.20479.1	+	AK11_CRC39	NA	INTRON	3	2024-03-03	0.2	133346384	133347425	292	2024-07-08	2024-07-21	7.59	No_ref	4	4	KIKKAMRAL	AAAATAAAAAAGGCAATGAGGGCACTG	AAAATAAAAAAGGCAATGAGGGCACTG	.	0	0.58	WB	NO	NO	39	262	1	3	YES
chr10	133346445	133346472	KAMRALGPV	STRG.20479.1	+	AK11_CRC39	NA	INTRON	3	2024-03-03	0.2	133346384	133347425	292	2024-07-08	2024-07-21	7.59	No_ref	4	4	KAMRALGPV	AAGGCAATGAGGGCACTGGGCCCCGTG	AAGGCAATGAGGGCACTGGGCCCCGTG	.	0	0.83	WB	NO	NO	39	262	1	4	YES
chr10	133346481	133346508	LATQRARLL	STRG.20479.1	+	AK11_CRC39	NA	INTRON	3	2024-03-03	0.2	133346384	133347425	292	2024-07-08	2024-07-21	7.59	No_ref	4	5	LATQRARLL	CTGGCCACACAGCGTGCAAGACTCCTC	CTGGCCACACAGCGTGCAAGACTCCTC	.	0	0.72	WB	NO	NO	39	262	1	5	YES
chr10	133346484	133346511	ATQRARLLR	STRG.20479.1	+	AK11_CRC39	NA	INTRON	3	2024-03-03	0.2	133346384	133347425	292	2024-07-08	2024-07-21	7.59	No_ref	4	5	ATQRARLLR	GCCACACAGCGTGCAAGACTCCTCAGG	GCCACACAGCGTGCAAGACTCCTCAGG	.	0	2024-06-01	WB	NO	NO	39	262	1	3	YES
chr10	133346487	133346514	TQRARLLRL	STRG.20479.1	+	AK11_CRC39	NA	INTRON	3	2024-03-03	0.2	133346384	133347425	292	2024-07-08	2024-07-21	7.59	No_ref	4	5	TQRARLLRL	ACACAGCGTGCAAGACTCCTCAGGCTG	ACACAGCGTGCAAGACTCCTCAGGCTG	.	0	0.09	SB	NO	NO	39	262	1	5	YES
chr10	133346490	133346517	QRARLLRLV	STRG.20479.1	+	AK11_CRC39	NA	INTRON	3	2024-03-03	0.2	133346384	133347425	292	2024-07-08	2024-07-21	7.59	No_ref	4	5	QRARLLRLV	CAGCGTGCAAGACTCCTCAGGCTGGTG	CAGCGTGCAAGACTCCTCAGGCTGGTG	.	0	2024-06-01	WB	NO	NO	39	262	1	4	YES
chr10	133346493	133346520	RARLLRLVC	STRG.20479.1	+	AK11_CRC39	NA	INTRON	3	2024-03-03	0.2	133346384	133347425	292	2024-07-08	2024-07-21	7.59	No_ref	5	5	RARLLRLVC	CGTGCAAGACTCCTCAGGCTGGTGTGC	CGTGCAAGACTCCTCAGGCTGGTGTGC	.	0	2024-08-01	WB	NO	NO	39	262	1	2	YES
chr10	133346499	133346526	RLLRLVCPV	STRG.20479.1	+	AK11_CRC39	NA	INTRON	3	2024-03-03	0.2	133346384	133347425	292	2024-07-08	2024-07-21	7.59	No_ref	6	7	RLLRLVCPV	AGACTCCTCAGGCTGGTGTGCCCAGTA	AGACTCCTCAGGCTGGTGTGCCCAGTA	.	0	0.75	WB	NO	NO	39	262	1	3	YES
chr10	133346523	133346550	VRKDRRERL	STRG.20479.1	+	AK11_CRC39	NA	INTRON	3	2024-03-03	0.2	133346384	133347425	292	2024-07-08	2024-07-21	7.59	No_ref	6	6	VRKDRRERL	GTAAGGAAGGACAGGAGGGAGCGCCTG	GTAAGGAAGGACAGGAGGGAGCGCCTG	.	0	0.98	WB	NO	NO	39	262	1	4	YES
chr10	133346550	133346577	EGVGKVVAL	STRG.20479.1	+	AK11_CRC39	NA	INTRON	3	2024-03-03	0.2	133346384	133347425	292	2024-07-08	2024-07-21	7.59	No_ref	6	6	EGVGKVVAL	GAAGGGGTGGGGAAGGTGGTGGCGTTG	GAAGGGGTGGGGAAGGTGGTGGCGTTG	.	0	2024-02-01	WB	NO	NO	39	262	1	2	YES
chr10	133346568	133346595	VALGVRVPR	STRG.20479.1	+	AK11_CRC39	NA	INTRON	3	2024-03-03	0.2	133346384	133347425	292	2024-07-08	2024-07-21	7.59	No_ref	6	6	VALGVRVPR	GTGGCGTTGGGGGTGAGGGTTCCACGG	GTGGCGTTGGGGGTGAGGGTTCCACGG	.	0	0.4	SB	NO	NO	39	262	1	3	YES
chr11	1036631	1036658	TMVQRWLLL	STRG.20566.2	-	AK11_CRC39	NA	INTRON	4	92.9	0.3	1036604	1036718	115	0.7	2024-09-17	5.79	Protein_ref	21	23	TMVQRWLLL	ACCATGGTCCAGCGGTGGCTGCTGCTG	ACCATGGTCCAGCGGTGGCTGCTGCTG	.	0	0.08	SB	NO	NO	39	262	1	5	NO
chr11	1036661	1036688	GPSASSSPL	STRG.20566.2	-	AK11_CRC39	NA	INTRON	4	92.9	0.3	1036604	1036718	115	0.7	2024-09-17	5.79	Protein_ref	16	17	GPSASSSPL	GGGCCCAGCGCGAGCTCCTCTCCACTG	GGGCCCAGCGCGAGCTCCTCTCCACTG	.	0	0.65	WB	NO	NO	39	262	1	2	NO
chr1	6424514	6424541	NSFICPVPA	STRG.212.5	-	AK11_CRC39	NA	INTRON	8	2024-09-10	0.6	6424478	6424656	179	2024-04-02	2024-08-09	2024-03-01	Protein_ref	25	25	NSFICPVPA	AATTCATTCATCTGCCCAGTGCCCGCT	AATTCATTCATCTGCCCAGTGCCCGCT	.	0	2024-07-01	WB	NO	NO	39	262	1	2	NO
chr1	6424520	6424547	QTNSFICPV	STRG.212.5	-	AK11_CRC39	NA	INTRON	8	2024-09-10	0.6	6424478	6424656	179	2024-04-02	2024-08-09	2024-03-01	Protein_ref	24	24	QTNSFICPV	CAGACAAATTCATTCATCTGCCCAGTG	CAGACAAATTCATTCATCTGCCCAGTG	.	0	2024-08-01	WB	NO	NO	39	262	1	2	NO
chr11	61340169	61340196	LLKIQKLAG	STRG.21252.1	-	AK11_CRC39	NA	INTRON	1	100	1	61340138	61340319	182	2024-07-01	33.1	2024-08-02	No_ref	30	33	LLKIQKLAG	CTACTAAAAATACAAAAATTAGCCGGG	CTACTAAAAATACAAAAATTAGCCGGG	.	0	1	WB	NO	NO	39	262	1	2	NO
chr11	95317577	95317604	ISQSTFSRV	STRG.21977.1	-	AK11_CRC39	NA	INTERGENIC	1	100	1	95317526	95317730	205	0.8	2024-03-27	2024-03-02	No_ref	7	9	ISQSTFSRV	ATCTCACAAAGTACATTCTCAAGGGTG	ATCTCACAAAGTACATTCTCAAGGGTG	.	0	2024-07-01	WB	NO	NO	39	262	1	2	YES
chr11	95317649	95317676	RFIGFGKVM	STRG.21977.1	-	AK11_CRC39	NA	INTERGENIC	1	100	1	95317526	95317730	205	0.8	2024-03-27	2024-03-02	No_ref	4	5	RFIGFGKVM	CGTTTTATAGGATTTGGGAAGGTAATG	CGTTTTATAGGATTTGGGAAGGTAATG	.	0	0.13	SB	NO	NO	39	262	1	8	YES
chr12	6829503	6829530	QRPAKPAGL	STRG.22560.1	-	AK11_CRC39	NA	INTERGENIC	1	100	2024-04-01	6829487	6829654	168	0.3	2024-08-27	1.69	No_ref	25	27	QRPAKPAGL	CAGCGACCAGCAAAACCCGCAGGTCTC	CAGCGACCAGCAAAACCCGCAGGTCTC	.	0	2024-02-01	WB	NO	NO	39	262	1	2	YES
chr12	6829578	6829605	RTSGPQFGR	STRG.22560.1	-	AK11_CRC39	NA	INTERGENIC	1	100	2024-04-01	6829487	6829654	168	0.3	2024-08-27	1.69	No_ref	29	29	RTSGPQFGR	AGGACTTCAGGACCTCAATTTGGGAGA	AGGACTTCAGGACCTCAATTTGGGAGA	.	0	0.45	SB	NO	NO	39	262	1	2	YES
chr12	8805243	8805270	KPVWWSLHM	STRG.22629.1	+	AK11_CRC39	NA	INTERGENIC	5	49	0.6	8805190	8805429	240	0.9	86.6	12.79	No_ref	36	36	KPVWWSLHM	AAGCCTGTTTGGTGGTCTCTTCACATG	AAGCCTGTTTGGTGGTCTCTTCACATG	ERV_787490_LTR7,HERVH-int	27	0.15	SB	NO	ERV	39	262	1	4	YES
chr12	8805360	8805387	KIHLRPQVL	STRG.22629.1	+	AK11_CRC39	NA	INTERGENIC	5	49	0.6	8805190	8805429	240	0.9	86.6	12.79	No_ref	80	85	KIHLRPQVL	AAGATCCACCTACGACCTCAGGTCCTC	AAGATCCACCTACGACCTCAGGTCCTC	ERV_787490_LTR7,HERVH-int	27	0.14	SB	NO	ERV	39	262	1	3	YES
chr12	47772965	47772992	SRFARIKAY	STRG.23050.4	+	AK11_CRC39	NA	INTRON	8	2024-07-14	0.4	47772170	47773440	309	100	17	3.58	Protein_ref	5	5	SRFARIKAY	TCGCGGTTCGCTCGTATAAAGGCATAT	TCGCGGTTCGCTCGTATAAAGGCATAT	.	0	0.02	SB	NO	NO	39	262	1	5	YES
chr12	47772968	47772995	RFARIKAYF	STRG.23050.4	+	AK11_CRC39	NA	INTRON	8	2024-07-14	0.4	47772170	47773440	309	100	17	3.58	Protein_ref	5	5	RFARIKAYF	CGGTTCGCTCGTATAAAGGCATATTTC	CGGTTCGCTCGTATAAAGGCATATTTC	.	0	0.04	SB	NO	NO	39	262	1	5	YES
chr12	47772971	47772998	FARIKAYFR	STRG.23050.4	+	AK11_CRC39	NA	INTRON	8	2024-07-14	0.4	47772170	47773440	309	100	17	3.58	Protein_ref	5	5	FARIKAYFR	TTCGCTCGTATAAAGGCATATTTCCGG	TTCGCTCGTATAAAGGCATATTTCCGG	.	0	0.37	SB	NO	NO	39	262	1	3	YES
chr12	47772977	47773004	RIKAYFRSL	STRG.23050.4	+	AK11_CRC39	NA	INTRON	8	2024-07-14	0.4	47772170	47773440	309	100	17	3.58	Protein_ref	5	5	RIKAYFRSL	CGTATAAAGGCATATTTCCGGTCCCTT	CGTATAAAGGCATATTTCCGGTCCCTT	.	0	0.04	SB	NO	NO	39	262	1	5	YES
chr12	49891523	49891550	VAGWPWTSR	STRG.23142.1	-	AK11_CRC39	NA	INTRON	3	93.6	0.1	49891259	49891632	363	2024-03-06	2024-07-06	9.56	No_ref	9	9	VAGWPWTSR	GTAGCTGGATGGCCTTGGACAAGTCGC	GTAGCTGGATGGCCTTGGACAAGTCGC	.	0	2024-03-01	WB	NO	NO	39	262	1	2	YES
chr12	49891547	49891574	FSSCFCSVV	STRG.23142.1	-	AK11_CRC39	NA	INTRON	3	93.6	0.1	49891259	49891632	363	2024-03-06	2024-07-06	9.56	No_ref	7	7	FSSCFCSVV	TTCTCATCCTGCTTCTGCAGCGTGGTA	TTCTCATCCTGCTTCTGCAGCGTGGTA	.	0	0.42	SB	NO	NO	39	262	1	2	YES
chr12	49891559	49891586	RVPGFSSCF	STRG.23142.1	-	AK11_CRC39	NA	INTRON	3	93.6	0.1	49891259	49891632	363	2024-03-06	2024-07-06	9.56	No_ref	6	7	RVPGFSSCF	AGAGTGCCTGGGTTCTCATCCTGCTTC	AGAGTGCCTGGGTTCTCATCCTGCTTC	.	0	0.47	SB	NO	NO	39	262	1	2	YES
chr12	75984749	75984776	THSHIYLEM	STRG.23595.2	-	AK11_CRC39	('A', 6)	INTRON	10	2024-02-23	1	75983721	75984909	1189	2024-03-04	2024-01-15	1.27	No_ref	3	4	THTHIYLEM	ACACACACACACATATATTTAGAGATG	ACACACTCACACATATATTTAGAGATG	.	0	0.14	SB	SNP	NO	39	262	1	2	YES
chr12	75984755	75984782	HTHTHTYI	STRG.23595.2	-	AK11_CRC39	('A', 12)	INTRON	10	2024-02-23	1	75983721	75984909	1189	2024-03-04	2024-01-15	1.27	No_ref	4	4	THTHTHIYL	ACACACACACACACACACATATATTTA	ACACACACACACTCACACATATATTTA	.	0	0	SB	SNP	NO	39	262	1	2	YES
chr12	75984758	75984785	THTHTHTY	STRG.23595.2	-	AK11_CRC39	('A', 15)	INTRON	10	2024-02-23	1	75983721	75984909	1189	2024-03-04	2024-01-15	1.27	No_ref	4	4	HTHTHTHIY	CACACACACACACACACACACATATAT	CACACACACACACACTCACACATATAT	.	0	0	SB	SNP	NO	39	262	1	2	YES
chr12	75984770	75984797	HAHTHTHTH	STRG.23595.2	-	AK11_CRC39	NA	INTRON	10	2024-02-23	1	75983721	75984909	1189	2024-03-04	2024-01-15	1.27	No_ref	4	4	HAHTHTHTH	CATGCACACACACACACACACACACAC	CATGCACACACACACACACACACACAC	.	0	0.64	WB	NO	NO	39	262	1	2	YES
chr12	75984776	75984803	CAHAHTHTH	STRG.23595.2	-	AK11_CRC39	NA	INTRON	10	2024-02-23	1	75983721	75984909	1189	2024-03-04	2024-01-15	1.27	No_ref	4	4	CAHAHTHTH	TGTGCACATGCACACACACACACACAC	TGTGCACATGCACACACACACACACAC	.	0	0.79	WB	NO	NO	39	262	1	2	YES
chr12	75984824	75984851	CMHTHVHAH	STRG.23595.2	-	AK11_CRC39	NA	INTRON	10	2024-02-23	1	75983721	75984909	1189	2024-03-04	2024-01-15	1.27	No_ref	3	3	CMHTHVHAH	TGCATGCACACACACGTGCATGCACAC	TGCATGCACACACACGTGCATGCACAC	.	0	2024-03-01	WB	NO	NO	39	262	1	2	YES
chr12	75984833	75984860	THPCMHTHV	STRG.23595.2	-	AK11_CRC39	NA	INTRON	10	2024-02-23	1	75983721	75984909	1189	2024-03-04	2024-01-15	1.27	No_ref	3	3	THPCMHTHV	ACACACCCATGCATGCACACACACGTG	ACACACCCATGCATGCACACACACGTG	.	0	2024-03-01	WB	NO	NO	39	262	1	2	YES
chr12	79045310	79045337	YNLVVRHFL	STRG.23629.1	+	AK11_CRC39	NA	INTRON	4	74.8	0.3	79045070	79045387	318	0.6	2024-09-09	2.78	No_ref	23	25	YNLVVRHFL	TATAATCTCGTGGTGCGCCATTTTTTA	TATAATCTCGTGGTGCGCCATTTTTTA	.	0	0.83	WB	NO	NO	39	262	1	2	YES
chr12	79045316	79045343	LVVRHFLSR	STRG.23629.1	+	AK11_CRC39	NA	INTRON	4	74.8	0.3	79045070	79045387	318	0.6	2024-09-09	2.78	No_ref	26	27	LVVRHFLSR	CTCGTGGTGCGCCATTTTTTAAGCCGG	CTCGTGGTGCGCCATTTTTTAAGCCGG	.	0	0.59	WB	NO	NO	39	262	1	2	YES
chr12	130044647	130044674	RPDLHTRLL	STRG.24336.1	-	AK11_CRC39	NA	INTERGENIC	9	2024-09-10	2024-06-01	130044635	130045057	423	0.2	2024-05-24	2024-03-01	No_ref	144	152	RPDLHTRLL	CGCCCGGACCTCCACACCAGGCTACTG	CGCCCGGACCTCCACACCAGGCTACTG	.	0	0.05	SB	NO	NO	39	262	1	4	YES
chr12	130044650	130044677	TRPDLHTRL	STRG.24336.1	-	AK11_CRC39	NA	INTERGENIC	9	2024-09-10	2024-06-01	130044635	130045057	423	0.2	2024-05-24	2024-03-01	No_ref	142	150	TRPDLHTRL	ACCCGCCCGGACCTCCACACCAGGCTA	ACCCGCCCGGACCTCCACACCAGGCTA	.	0	0.05	SB	NO	NO	39	262	1	5	YES
chr12	130044653	130044680	STRPDLHTR	STRG.24336.1	-	AK11_CRC39	NA	INTERGENIC	9	2024-09-10	2024-06-01	130044635	130045057	423	0.2	2024-05-24	2024-03-01	No_ref	146	152	STRPDLHTR	AGCACCCGCCCGGACCTCCACACCAGG	AGCACCCGCCCGGACCTCCACACCAGG	.	0	0.46	SB	NO	NO	39	262	1	2	YES
chr12	130044671	130044698	AALVVPSTR	STRG.24336.1	-	AK11_CRC39	NA	INTERGENIC	9	2024-09-10	2024-06-01	130044635	130045057	423	0.2	2024-05-24	2024-03-01	No_ref	170	170	AALVVPSTR	GCTGCCCTCGTGGTTCCCAGCACCCGC	GCTGCCCTCGTGGTTCCCAGCACCCGC	.	0	2024-07-01	WB	NO	NO	39	262	1	2	YES
chr12	130044686	130044713	CQDNLAALV	STRG.24336.1	-	AK11_CRC39	NA	INTERGENIC	9	2024-09-10	2024-06-01	130044635	130045057	423	0.2	2024-05-24	2024-03-01	No_ref	146	152	CQDNLAALV	TGCCAGGACAACCTCGCTGCCCTCGTG	TGCCAGGACAACCTCGCTGCCCTCGTG	.	0	0.4	SB	NO	NO	39	262	1	3	YES
chr12	130044713	130044740	WWLNNEHLL	STRG.24336.1	-	AK11_CRC39	NA	INTERGENIC	9	2024-09-10	2024-06-01	130044635	130045057	423	0.2	2024-05-24	2024-03-01	No_ref	126	132	WWLNNEHLL	TGGTGGCTAAACAACGAACATTTACTC	TGGTGGCTAAACAACGAACATTTACTC	.	0	0.25	SB	NO	NO	39	262	1	5	YES
chr12	130044755	130044782	CPKDSSCFI	STRG.24336.1	-	AK11_CRC39	NA	INTERGENIC	9	2024-09-10	2024-06-01	130044635	130045057	423	0.2	2024-05-24	2024-03-01	No_ref	154	160	CPKDSSCFI	TGTCCCAAGGATTCTAGTTGCTTCATC	TGTCCCAAGGATTCTAGTTGCTTCATC	.	0	2024-05-01	WB	NO	NO	39	262	1	4	YES
chr12	130044782	130044809	SKDTFRPAF	STRG.24336.1	-	AK11_CRC39	NA	INTERGENIC	9	2024-09-10	2024-06-01	130044635	130045057	423	0.2	2024-05-24	2024-03-01	No_ref	144	146	SKDTFRPAF	TCAAAGGACACTTTTAGACCTGCCTTT	TCAAAGGACACTTTTAGACCTGCCTTT	.	0	2024-04-01	WB	NO	NO	39	262	1	5	YES
chr12	130044791	130044818	RVLSKDTFR	STRG.24336.1	-	AK11_CRC39	NA	INTERGENIC	9	2024-09-10	2024-06-01	130044635	130045057	423	0.2	2024-05-24	2024-03-01	No_ref	142	146	RVLSKDTFR	AGGGTTCTTTCAAAGGACACTTTTAGA	AGGGTTCTTTCAAAGGACACTTTTAGA	.	0	2024-07-01	WB	NO	NO	39	262	1	2	YES
chr12	130044794	130044821	LRVLSKDTF	STRG.24336.1	-	AK11_CRC39	NA	INTERGENIC	9	2024-09-10	2024-06-01	130044635	130045057	423	0.2	2024-05-24	2024-03-01	No_ref	152	156	LRVLSKDTF	CTAAGGGTTCTTTCAAAGGACACTTTT	CTAAGGGTTCTTTCAAAGGACACTTTT	.	0	0.64	WB	NO	NO	39	262	1	2	YES
chr12	130044803	130044830	VTFLRVLSK	STRG.24336.1	-	AK11_CRC39	NA	INTERGENIC	9	2024-09-10	2024-06-01	130044635	130045057	423	0.2	2024-05-24	2024-03-01	No_ref	152	154	VTFLRVLSK	GTGACTTTCCTAAGGGTTCTTTCAAAG	GTGACTTTCCTAAGGGTTCTTTCAAAG	.	0	0.71	WB	NO	NO	39	262	1	2	YES
chr12	130044815	130044842	GNASVTFLR	STRG.24336.1	-	AK11_CRC39	NA	INTERGENIC	9	2024-09-10	2024-06-01	130044635	130045057	423	0.2	2024-05-24	2024-03-01	No_ref	152	154	GNASVTFLR	GGAAATGCTAGTGTGACTTTCCTAAGG	GGAAATGCTAGTGTGACTTTCCTAAGG	.	0	0.52	WB	NO	NO	39	262	1	2	YES
chr12	130044821	130044848	APGNASVTF	STRG.24336.1	-	AK11_CRC39	NA	INTERGENIC	9	2024-09-10	2024-06-01	130044635	130045057	423	0.2	2024-05-24	2024-03-01	No_ref	144	146	APGNASVTF	GCTCCTGGAAATGCTAGTGTGACTTTC	GCTCCTGGAAATGCTAGTGTGACTTTC	.	0	0.25	SB	NO	NO	39	262	1	4	YES
chr12	130044827	130044854	RTAPGNASV	STRG.24336.1	-	AK11_CRC39	NA	INTERGENIC	9	2024-09-10	2024-06-01	130044635	130045057	423	0.2	2024-05-24	2024-03-01	No_ref	144	146	RTAPGNASV	CGCACGGCTCCTGGAAATGCTAGTGTG	CGCACGGCTCCTGGAAATGCTAGTGTG	.	0	0.44	SB	NO	NO	39	262	1	5	YES
chr12	130044917	130044944	TRPWLFLLL	STRG.24336.1	-	AK11_CRC39	NA	INTERGENIC	9	2024-09-10	2024-06-01	130044635	130045057	423	0.2	2024-05-24	2024-03-01	No_ref	136	140	TRPWLFLLL	ACCAGGCCTTGGCTGTTTCTGCTTCTT	ACCAGGCCTTGGCTGTTTCTGCTTCTT	.	0	0.03	SB	NO	NO	39	262	1	5	YES
chr12	130044926	130044953	FEDTRPWLF	STRG.24336.1	-	AK11_CRC39	NA	INTERGENIC	9	2024-09-10	2024-06-01	130044635	130045057	423	0.2	2024-05-24	2024-03-01	No_ref	150	152	FEDTRPWLF	TTTGAGGACACCAGGCCTTGGCTGTTT	TTTGAGGACACCAGGCCTTGGCTGTTT	.	0	0.25	SB	NO	NO	39	262	1	4	YES
chr12	130044929	130044956	LFEDTRPWL	STRG.24336.1	-	AK11_CRC39	NA	INTERGENIC	9	2024-09-10	2024-06-01	130044635	130045057	423	0.2	2024-05-24	2024-03-01	No_ref	146	150	LFEDTRPWL	CTATTTGAGGACACCAGGCCTTGGCTG	CTATTTGAGGACACCAGGCCTTGGCTG	.	0	0.07	SB	NO	NO	39	262	1	4	YES
chr12	130044950	130044977	GSTSFCHLF	STRG.24336.1	-	AK11_CRC39	NA	INTERGENIC	9	2024-09-10	2024-06-01	130044635	130045057	423	0.2	2024-05-24	2024-03-01	No_ref	172	172	GSTSFCHLF	GGGTCCACGTCATTCTGCCACCTATTT	GGGTCCACGTCATTCTGCCACCTATTT	.	0	2024-06-01	WB	NO	NO	39	262	1	5	YES
chr12	130044962	130044989	SSYSGSTSF	STRG.24336.1	-	AK11_CRC39	NA	INTERGENIC	9	2024-09-10	2024-06-01	130044635	130045057	423	0.2	2024-05-24	2024-03-01	No_ref	164	164	SSYSGSTSF	TCGTCTTATTCAGGGTCCACGTCATTC	TCGTCTTATTCAGGGTCCACGTCATTC	.	0	0.13	SB	NO	NO	39	262	1	5	YES
chr12	130044974	130045001	SPASSSYSG	STRG.24336.1	-	AK11_CRC39	NA	INTERGENIC	9	2024-09-10	2024-06-01	130044635	130045057	423	0.2	2024-05-24	2024-03-01	No_ref	146	146	SPASSSYSG	TCTCCTGCCTCATCGTCTTATTCAGGG	TCTCCTGCCTCATCGTCTTATTCAGGG	.	0	2024-02-01	WB	NO	NO	39	262	1	4	YES
chr12	130044980	130045007	LFSPASSSY	STRG.24336.1	-	AK11_CRC39	NA	INTERGENIC	9	2024-09-10	2024-06-01	130044635	130045057	423	0.2	2024-05-24	2024-03-01	No_ref	146	146	LFSPASSSY	CTCTTCTCTCCTGCCTCATCGTCTTAT	CTCTTCTCTCCTGCCTCATCGTCTTAT	.	0	0.13	SB	NO	NO	39	262	1	5	YES
chr12	130045010	130045037	ATDCSRVTR	STRG.24336.1	-	AK11_CRC39	NA	INTERGENIC	9	2024-09-10	2024-06-01	130044635	130045057	423	0.2	2024-05-24	2024-03-01	No_ref	98	98	ATDCSRVTR	GCCACTGACTGTTCCCGAGTCACCAGG	GCCACTGACTGTTCCCGAGTCACCAGG	.	0	2024-08-01	WB	NO	NO	39	262	1	2	YES
chr12	130045019	130045046	QTAATDCSR	STRG.24336.1	-	AK11_CRC39	NA	INTERGENIC	9	2024-09-10	2024-06-01	130044635	130045057	423	0.2	2024-05-24	2024-03-01	No_ref	88	90	QTAATDCSR	CAGACCGCAGCCACTGACTGTTCCCGA	CAGACCGCAGCCACTGACTGTTCCCGA	.	0	0.14	SB	NO	NO	39	262	1	2	YES
chr12	130044611	130044638	TSECPTLFR	STRG.24336.5	-	AK11_CRC39	('C', 19)	INTERGENIC	9	54.5	0.9	130043919	130045057	1139	0.6	65.6	2024-05-06	No_ref	41	53	TSECPTPFR	ACGAGTGAGTGTCCTACTCCCTTCCGG	ACGAGTGAGTGTCCTACTCTCTTCCGG	.	0	0.69	WB	SNP	NO	39	262	1	2	YES
chr12	130044620	130044647	FPQTSECPT	STRG.24336.5	-	AK11_CRC39	NA	INTERGENIC	9	54.5	0.9	130043919	130045057	1139	0.6	65.6	2024-05-06	No_ref	54	54	FPQTSECPT	TTTCCCCAAACGAGTGAGTGTCCTACT	TTTCCCCAAACGAGTGAGTGTCCTACT	.	0	0.52	WB	NO	NO	39	262	1	4	YES
chr12	130036877	130036904	WRSAILGRF	STRG.24336.6	-	AK11_CRC39	NA	INTERGENIC	9	2024-03-18	0.9	130034640	130037017	2378	2024-03-01	24	2.19	No_ref	70	75	WRSAILGRF	TGGAGATCTGCCATTTTGGGCAGGTTC	TGGAGATCTGCCATTTTGGGCAGGTTC	.	0	0.23	SB	NO	NO	39	262	1	2	YES
chr12	130036907	130036934	LRFTLDLEA	STRG.24336.6	-	AK11_CRC39	NA	INTERGENIC	9	2024-03-18	0.9	130034640	130037017	2378	2024-03-01	24	2.19	No_ref	74	76	LRFTLDLEA	TTGCGCTTCACACTGGACCTTGAGGCC	TTGCGCTTCACACTGGACCTTGAGGCC	.	0	2024-09-01	WB	NO	NO	39	262	1	2	YES
chr12	130036919	130036946	FQQDLRFTL	STRG.24336.6	-	AK11_CRC39	NA	INTERGENIC	9	2024-03-18	0.9	130034640	130037017	2378	2024-03-01	24	2.19	No_ref	74	76	FQQDLRFTL	TTCCAGCAGGACTTGCGCTTCACACTG	TTCCAGCAGGACTTGCGCTTCACACTG	.	0	0.12	SB	NO	NO	39	262	1	2	YES
chr12	130036925	130036952	LPFQQDLRF	STRG.24336.6	-	AK11_CRC39	NA	INTERGENIC	9	2024-03-18	0.9	130034640	130037017	2378	2024-03-01	24	2.19	No_ref	75	77	LPFQQDLRF	CTTCCTTTCCAGCAGGACTTGCGCTTC	CTTCCTTTCCAGCAGGACTTGCGCTTC	.	0	0.03	SB	NO	NO	39	262	1	2	YES
chr12	130036931	130036958	DRLPFQQDL	STRG.24336.6	-	AK11_CRC39	NA	INTERGENIC	9	2024-03-18	0.9	130034640	130037017	2378	2024-03-01	24	2.19	No_ref	77	78	DRLPFQQDL	GATCGCCTTCCTTTCCAGCAGGACTTG	GATCGCCTTCCTTTCCAGCAGGACTTG	.	0	2024-08-01	WB	NO	NO	39	262	1	2	YES
chr12	130036943	130036970	SASPDRLPF	STRG.24336.6	-	AK11_CRC39	NA	INTERGENIC	9	2024-03-18	0.9	130034640	130037017	2378	2024-03-01	24	2.19	No_ref	77	79	SASPDRLPF	TCTGCCAGCCCTGATCGCCTTCCTTTC	TCTGCCAGCCCTGATCGCCTTCCTTTC	.	0	0.08	SB	NO	NO	39	262	1	2	YES
chr12	130036964	130036991	EPCDVLLSA	STRG.24336.6	-	AK11_CRC39	NA	INTERGENIC	9	2024-03-18	0.9	130034640	130037017	2378	2024-03-01	24	2.19	No_ref	72	72	EPCDVLLSA	GAGCCATGTGACGTGCTGCTCTCTGCC	GAGCCATGTGACGTGCTGCTCTCTGCC	.	0	2024-05-01	WB	NO	NO	39	262	1	2	YES
chr12	130036973	130037000	APAEPCDVL	STRG.24336.6	-	AK11_CRC39	NA	INTERGENIC	9	2024-03-18	0.9	130034640	130037017	2378	2024-03-01	24	2.19	No_ref	77	78	APAEPCDVL	GCACCTGCCGAGCCATGTGACGTGCTG	GCACCTGCCGAGCCATGTGACGTGCTG	.	0	0.83	WB	NO	NO	39	262	1	2	YES
chr13	27212720	27212747	SMLWKLCSF	STRG.24595.1	+	AK11_CRC39	NA	INTRON	1	100	0.9	27212707	27213203	465	2024-07-09	2024-08-15	1.48	No_ref	8	9	SMLWKLCSF	TCCATGTTGTGGAAGCTTTGTTCTTTC	TCCATGTTGTGGAAGCTTTGTTCTTTC	ERV_1000135_HERV9NC-int,LTR12D	27	0.09	SB	NO	ERV	39	262	1	2	YES
chr13	27212774	27212801	SLFGSAPPL	STRG.24595.1	+	AK11_CRC39	NA	INTRON	1	100	0.9	27212707	27213203	465	2024-07-09	2024-08-15	1.48	No_ref	17	18	SLFGSAPPL	TCACTCTTTGGCTCTGCACCACCTTTA	TCACTCTTTGGCTCTGCACCACCTTTA	ERV_1000135_HERV9NC-int,LTR12D	27	0.7	WB	NO	ERV	39	262	1	2	YES
chr13	28693859	28693886	LLAQASAMV	STRG.24635.1	+	AK11_CRC39	NA	INTRON	1	100	1	28693852	28694164	261	2024-01-02	2024-08-21	2024-09-01	No_ref	3	4	LLAQASAMV	CTGCTTGCTCAAGCCTCAGCAATGGTG	CTGCTTGCTCAAGCCTCAGCAATGGTG	.	0	2024-04-01	WB	NO	NO	39	262	1	2	YES
chr13	52455140	52455167	SQSTLFLSF	STRG.24962.1	+	AK11_CRC39	NA	INTERGENIC	8	2024-03-04	0.8	52455118	52455626	156	2024-06-02	38.6	4.32	No_ref	55	56	SQSTLFLSF	AGCCAATCAACACTTTTCTTGTCTTTT	AGCCAATCAACACTTTTCTTGTCTTTT	.	0	0.59	WB	NO	NO	39	262	1	2	NO
chr13	52455227	52455254	CQPSPAMSW	STRG.24962.1	+	AK11_CRC39	NA	INTERGENIC	8	2024-03-04	0.8	52455118	52455626	156	2024-06-02	38.6	4.32	No_ref	78	80	CQPSPAMSW	TGTCAACCTAGTCCTGCTATGTCGTGG	TGTCAACCTAGTCCTGCTATGTCGTGG	.	0	0.88	WB	NO	NO	39	262	1	2	NO
chr13	109271201	109271228	RGQSRSRSL	STRG.25210.1	-	AK11_CRC39	NA	INTERGENIC	4	2024-05-14	2024-02-01	109270844	109271302	239	0.3	628.9	42.51	No_ref	69	70	RGQSRSRSL	CGAGGTCAGAGCAGAAGCAGAAGTTTA	CGAGGTCAGAGCAGAAGCAGAAGTTTA	.	0	0.34	SB	NO	NO	39	262	1	3	YES
chr13	109271225	109271252	STMQTHQGR	STRG.25210.1	-	AK11_CRC39	NA	INTERGENIC	4	2024-05-14	2024-02-01	109270844	109271302	239	0.3	628.9	42.51	No_ref	69	72	STMQTHQGR	TCGACGATGCAGACACACCAAGGACGA	TCGACGATGCAGACACACCAAGGACGA	.	0	0.08	SB	NO	NO	39	262	1	3	YES
chr13	109271234	109271261	LRKSTMQTH	STRG.25210.1	-	AK11_CRC39	NA	INTERGENIC	4	2024-05-14	2024-02-01	109270844	109271302	239	0.3	628.9	42.51	No_ref	74	78	LRKSTMQTH	CTGAGGAAATCGACGATGCAGACACAC	CTGAGGAAATCGACGATGCAGACACAC	.	0	2024-08-01	WB	NO	NO	39	262	1	2	YES
chr13	109271243	109271270	VSQLRKSTM	STRG.25210.1	-	AK11_CRC39	NA	INTERGENIC	4	2024-05-14	2024-02-01	109270844	109271302	239	0.3	628.9	42.51	No_ref	74	78	VSQLRKSTM	GTCTCACAGCTGAGGAAATCGACGATG	GTCTCACAGCTGAGGAAATCGACGATG	.	0	0.42	SB	NO	NO	39	262	1	3	YES
chr13	113093296	113093323	SLPGTTPGL	STRG.25284.1	-	AK11_CRC39	NA	INTERGENIC	1	100	2024-01-01	113092050	113093507	1458	2024-08-06	52.7	4.21	No_ref	52	54	SLPGTTPGL	AGCCTTCCAGGCACCACACCAGGCCTG	AGCCTTCCAGGCACCACACCAGGCCTG	.	0	0.66	WB	NO	NO	39	262	1	2	YES
chr13	113093317	113093344	GHSWRQLSL	STRG.25284.1	-	AK11_CRC39	NA	INTERGENIC	1	100	2024-01-01	113092050	113093507	1458	2024-08-06	52.7	4.21	No_ref	54	56	GHSWRQLSL	GGTCACAGCTGGAGGCAGTTGAGCCTT	GGTCACAGCTGGAGGCAGTTGAGCCTT	.	0	0.87	WB	NO	NO	39	262	1	2	YES
chr13	113093323	113093350	SWGHSWRQL	STRG.25284.1	-	AK11_CRC39	NA	INTERGENIC	1	100	2024-01-01	113092050	113093507	1458	2024-08-06	52.7	4.21	No_ref	57	59	SWGHSWRQL	TCTTGGGGTCACAGCTGGAGGCAGTTG	TCTTGGGGTCACAGCTGGAGGCAGTTG	.	0	0.37	SB	NO	NO	39	262	1	2	YES
chr13	113093332	113093359	ALPSWGHSW	STRG.25284.1	-	AK11_CRC39	NA	INTERGENIC	1	100	2024-01-01	113092050	113093507	1458	2024-08-06	52.7	4.21	No_ref	54	56	ALPSWGHSW	GCTTTGCCTTCTTGGGGTCACAGCTGG	GCTTTGCCTTCTTGGGGTCACAGCTGG	.	0	0.43	SB	NO	NO	39	262	1	2	YES
chr13	113093353	113093380	LLPPHPGAL	STRG.25284.1	-	AK11_CRC39	NA	INTERGENIC	1	100	2024-01-01	113092050	113093507	1458	2024-08-06	52.7	4.21	No_ref	53	54	LLPPHPGAL	CTCCTTCCACCCCACCCGGGTGCTTTG	CTCCTTCCACCCCACCCGGGTGCTTTG	.	0	0.25	SB	NO	NO	39	262	1	3	YES
chr13	113093374	113093401	SQQSTGLLL	STRG.25284.1	-	AK11_CRC39	NA	INTERGENIC	1	100	2024-01-01	113092050	113093507	1458	2024-08-06	52.7	4.21	No_ref	44	46	SQQSTGLLL	AGCCAGCAGAGCACGGGGCTGCTCCTT	AGCCAGCAGAGCACGGGGCTGCTCCTT	.	0	0.47	SB	NO	NO	39	262	1	2	YES
chr13	113093377	113093404	VSQQSTGLL	STRG.25284.1	-	AK11_CRC39	NA	INTERGENIC	1	100	2024-01-01	113092050	113093507	1458	2024-08-06	52.7	4.21	No_ref	44	46	VSQQSTGLL	GTCAGCCAGCAGAGCACGGGGCTGCTC	GTCAGCCAGCAGAGCACGGGGCTGCTC	.	0	2024-08-01	WB	NO	NO	39	262	1	3	YES
chr13	113093419	113093446	LLSVQRREL	STRG.25284.1	-	AK11_CRC39	NA	INTERGENIC	1	100	2024-01-01	113092050	113093507	1458	2024-08-06	52.7	4.21	No_ref	43	44	LLSVQRREL	CTGCTGTCTGTGCAGAGAAGGGAGCTG	CTGCTGTCTGTGCAGAGAAGGGAGCTG	.	0	0.39	SB	NO	NO	39	262	1	2	YES
chr13	113093434	113093461	VLSGTLLSV	STRG.25284.1	-	AK11_CRC39	NA	INTERGENIC	1	100	2024-01-01	113092050	113093507	1458	2024-08-06	52.7	4.21	No_ref	46	47	VLSGTLLSV	GTGCTAAGCGGAACTCTGCTGTCTGTG	GTGCTAAGCGGAACTCTGCTGTCTGTG	.	0	0.95	WB	NO	NO	39	262	1	3	YES
chr13	113093440	113093467	KPVLSGTLL	STRG.25284.1	-	AK11_CRC39	NA	INTERGENIC	1	100	2024-01-01	113092050	113093507	1458	2024-08-06	52.7	4.21	No_ref	48	48	KPVLSGTLL	AAGCCTGTGCTAAGCGGAACTCTGCTG	AAGCCTGTGCTAAGCGGAACTCTGCTG	.	0	2024-02-01	WB	NO	NO	39	262	1	2	YES
chr13	113093476	113093503	VPMADSVCA	STRG.25284.1	-	AK11_CRC39	NA	INTERGENIC	1	100	2024-01-01	113092050	113093507	1458	2024-08-06	52.7	4.21	No_ref	51	52	VPMADSVCA	GTTCCAATGGCTGACAGCGTCTGCGCT	GTTCCAATGGCTGACAGCGTCTGCGCT	.	0	0.35	SB	NO	NO	39	262	1	2	YES
chr13	113584067	113584094	SPLPHMHTH	STRG.25311.1	+	AK11_CRC39	NA	INTRON	9	2024-05-22	0	113584067	113584730	487	2024-06-01	2024-04-09	28.95	No_ref	7	7	SPLPHMHTH	TCCCCGCTCCCTCACATGCACACACAC	TCCCCGCTCCCTCACATGCACACACAC	.	0	0.39	SB	NO	NO	39	262	1	2	YES
chr13	113584073	113584100	LPHMHTHEC	STRG.25311.1	+	AK11_CRC39	NA	INTRON	9	2024-05-22	0	113584067	113584730	487	2024-06-01	2024-04-09	28.95	No_ref	5	5	LPHMHTHEC	CTCCCTCACATGCACACACACGAGTGC	CTCCCTCACATGCACACACACGAGTGC	.	0	0.37	SB	NO	NO	39	262	1	2	YES
chr13	113584100	113584127	THQSPLPHM	STRG.25311.1	+	AK11_CRC39	NA	INTRON	9	2024-05-22	0	113584067	113584730	487	2024-06-01	2024-04-09	28.95	No_ref	5	5	THQSPLPHM	ACACACCAGTCCCCGCTCCCTCACATG	ACACACCAGTCCCCGCTCCCTCACATG	.	0	0.72	WB	NO	NO	39	262	1	2	YES
chr14	53849874	53849901	FPNTQKVII	STRG.25799.4	-	AK11_CRC39	NA	INTERGENIC	9	32	2024-07-01	53849722	53849970	249	0.2	2024-09-20	2024-07-01	No_ref	35	56	FPNTQKVII	TTTCCTAACACACAGAAAGTCATCATT	TTTCCTAACACACAGAAAGTCATCATT	.	0	0.35	SB	NO	NO	39	262	1	5	YES
chr14	53849877	53849904	SFPNTQKVI	STRG.25799.4	-	AK11_CRC39	NA	INTERGENIC	9	32	2024-07-01	53849722	53849970	249	0.2	2024-09-20	2024-07-01	No_ref	35	57	SFPNTQKVI	TCGTTTCCTAACACACAGAAAGTCATC	TCGTTTCCTAACACACAGAAAGTCATC	.	0	2024-02-01	WB	NO	NO	39	262	1	5	YES
chr14	53849880	53849907	SSFPNTQKV	STRG.25799.4	-	AK11_CRC39	NA	INTERGENIC	9	32	2024-07-01	53849722	53849970	249	0.2	2024-09-20	2024-07-01	No_ref	35	57	SSFPNTQKV	TCTTCGTTTCCTAACACACAGAAAGTC	TCTTCGTTTCCTAACACACAGAAAGTC	.	0	0.98	WB	NO	NO	39	262	1	7	YES
chr14	53849883	53849910	ISSFPNTQK	STRG.25799.4	-	AK11_CRC39	NA	INTERGENIC	9	32	2024-07-01	53849722	53849970	249	0.2	2024-09-20	2024-07-01	No_ref	35	57	ISSFPNTQK	ATATCTTCGTTTCCTAACACACAGAAA	ATATCTTCGTTTCCTAACACACAGAAA	.	0	0.94	WB	NO	NO	39	262	1	3	YES
chr14	53849898	53849925	ASFTEISSF	STRG.25799.4	-	AK11_CRC39	NA	INTERGENIC	9	32	2024-07-01	53849722	53849970	249	0.2	2024-09-20	2024-07-01	No_ref	59	59	ASFTEISSF	GCTTCGTTCACTGAAATATCTTCGTTT	GCTTCGTTCACTGAAATATCTTCGTTT	.	0	0.92	WB	NO	NO	39	262	1	6	YES
chr14	53849904	53849931	MPASFTEIS	STRG.25799.4	-	AK11_CRC39	NA	INTERGENIC	9	32	2024-07-01	53849722	53849970	249	0.2	2024-09-20	2024-07-01	No_ref	70	70	MPASFTEIS	ATGCCTGCTTCGTTCACTGAAATATCT	ATGCCTGCTTCGTTCACTGAAATATCT	.	0	0.13	SB	NO	NO	39	262	1	4	YES
chr14	53849907	53849934	AMPASFTEI	STRG.25799.4	-	AK11_CRC39	NA	INTERGENIC	9	32	2024-07-01	53849722	53849970	249	0.2	2024-09-20	2024-07-01	No_ref	69	69	AMPASFTEI	GCCATGCCTGCTTCGTTCACTGAAATA	GCCATGCCTGCTTCGTTCACTGAAATA	.	0	0.74	WB	NO	NO	39	262	1	7	YES
chr14	53849916	53849943	KATAMPASF	STRG.25799.4	-	AK11_CRC39	NA	INTERGENIC	9	32	2024-07-01	53849722	53849970	249	0.2	2024-09-20	2024-07-01	No_ref	59	60	KATAMPASF	AAGGCAACAGCCATGCCTGCTTCGTTC	AAGGCAACAGCCATGCCTGCTTCGTTC	.	0	0.72	WB	NO	NO	39	262	1	7	YES
chr14	53849922	53849949	SMKATAMPA	STRG.25799.4	-	AK11_CRC39	NA	INTERGENIC	9	32	2024-07-01	53849722	53849970	249	0.2	2024-09-20	2024-07-01	No_ref	62	63	SMKATAMPA	TCCATGAAGGCAACAGCCATGCCTGCT	TCCATGAAGGCAACAGCCATGCCTGCT	.	0	0.35	SB	NO	NO	39	262	1	4	YES
chr14	53849928	53849955	VSSMKATAM	STRG.25799.4	-	AK11_CRC39	NA	INTERGENIC	9	32	2024-07-01	53849722	53849970	249	0.2	2024-09-20	2024-07-01	No_ref	66	67	VSSMKATAM	GTTAGTTCCATGAAGGCAACAGCCATG	GTTAGTTCCATGAAGGCAACAGCCATG	.	0	0.95	WB	NO	NO	39	262	1	7	YES
chr16	50395658	50395685	ILPPRPSKV	STRG.28807.2	-	AK11_CRC39	NA	INTERGENIC	4	65.9	1	50394935	50395739	805	0.3	2024-03-20	1.67	No_ref	18	19	ILPPRPSKV	ATCCTCCCGCCTCGGCCTTCAAAAGTG	ATCCTCCCGCCTCGGCCTTCAAAAGTG	.	0	0.38	SB	NO	NO	39	262	1	2	YES
chr16	50395697	50395724	MLLRLVSNF	STRG.28807.2	-	AK11_CRC39	NA	INTERGENIC	4	65.9	1	50394935	50395739	805	0.3	2024-03-20	1.67	No_ref	13	13	MLLRLVSNF	ATGTTACTCAGGCTGGTTTCAAACTTC	ATGTTACTCAGGCTGGTTTCAAACTTC	.	0	0.68	WB	NO	NO	39	262	1	2	YES
chr16	71300572	71300599	VTKQAFCRR	STRG.29147.10	-	AK11_CRC39	NA	INTERGENIC	13	2024-08-05	1	71290483	71300665	10183	2024-03-10	2024-03-18	1.55	No_ref	42	44	VTKQAFCRR	GTTACTAAGCAAGCATTTTGCAGAAGA	GTTACTAAGCAAGCATTTTGCAGAAGA	.	0	2024-03-01	WB	NO	NO	39	262	1	2	YES
chr16	71300575	71300602	MVTKQAFCR	STRG.29147.10	-	AK11_CRC39	NA	INTERGENIC	13	2024-08-05	1	71290483	71300665	10183	2024-03-10	2024-03-18	1.55	No_ref	40	41	MVTKQAFCR	ATGGTTACTAAGCAAGCATTTTGCAGA	ATGGTTACTAAGCAAGCATTTTGCAGA	.	0	0.13	SB	NO	NO	39	262	1	2	YES
chr16	71300596	71300623	SKMKRSNMV	STRG.29147.10	-	AK11_CRC39	NA	INTERGENIC	13	2024-08-05	1	71290483	71300665	10183	2024-03-10	2024-03-18	1.55	No_ref	45	45	SKMKRSNMV	AGCAAGATGAAAAGAAGCAATATGGTT	AGCAAGATGAAAAGAAGCAATATGGTT	.	0	0.29	SB	NO	NO	39	262	1	3	YES
chr16	71300599	71300626	MSKMKRSNM	STRG.29147.10	-	AK11_CRC39	NA	INTERGENIC	13	2024-08-05	1	71290483	71300665	10183	2024-03-10	2024-03-18	1.55	No_ref	45	46	MSKMKRSNM	ATGAGCAAGATGAAAAGAAGCAATATG	ATGAGCAAGATGAAAAGAAGCAATATG	.	0	0.04	SB	NO	NO	39	262	1	3	YES
chr17	65514213	65514240	DVSHLPISM	STRG.31267.3	-	AK11_CRC39	NA	INTRON	3	87.1	0.7	65514071	65514318	248	2024-03-01	59.2	7.24	No_ref	70	70	DVSHLPISM	GATGTGTCACATTTGCCAATTTCCATG	GATGTGTCACATTTGCCAATTTCCATG	.	0	0.89	WB	NO	NO	39	262	1	2	YES
chr17	65514219	65514246	SPDVSHLPI	STRG.31267.3	-	AK11_CRC39	NA	INTRON	3	87.1	0.7	65514071	65514318	248	2024-03-01	59.2	7.24	No_ref	69	71	SPDVSHLPI	AGCCCTGATGTGTCACATTTGCCAATT	AGCCCTGATGTGTCACATTTGCCAATT	.	0	0.17	SB	NO	NO	39	262	1	3	YES
chr17	65514252	65514279	QTLHAWLSR	STRG.31267.3	-	AK11_CRC39	NA	INTRON	3	87.1	0.7	65514071	65514318	248	2024-03-01	59.2	7.24	No_ref	42	42	QTLHAWLSR	CAAACACTTCACGCCTGGCTCTCCAGG	CAAACACTTCACGCCTGGCTCTCCAGG	.	0	0.61	WB	NO	NO	39	262	1	2	YES
chr17	65514258	65514285	CRQTLHAWL	STRG.31267.3	-	AK11_CRC39	NA	INTRON	3	87.1	0.7	65514071	65514318	248	2024-03-01	59.2	7.24	No_ref	15	15	CRQTLHAWL	TGCCGGCAAACACTTCACGCCTGGCTC	TGCCGGCAAACACTTCACGCCTGGCTC	.	0	0.35	SB	NO	NO	39	262	1	4	YES
chr17	65514270	65514297	EAVMCRQTL	STRG.31267.3	-	AK11_CRC39	NA	INTRON	3	87.1	0.7	65514071	65514318	248	2024-03-01	59.2	7.24	No_ref	8	8	EAVMCRQTL	GAGGCAGTGATGTGCCGGCAAACACTT	GAGGCAGTGATGTGCCGGCAAACACTT	.	0	2024-03-01	WB	NO	NO	39	262	1	2	YES
chr17	65514285	65514312	LLSESEAVM	STRG.31267.3	-	AK11_CRC39	NA	INTRON	3	87.1	0.7	65514071	65514318	248	2024-03-01	59.2	7.24	No_ref	4	4	LLSESEAVM	CTTCTCTCTGAGTCAGAGGCAGTGATG	CTTCTCTCTGAGTCAGAGGCAGTGATG	.	0	0.56	WB	NO	NO	39	262	1	2	YES
chr17	81960888	81960915	AAMGRGVRV	STRG.31645.2	-	AK11_CRC39	NA	INTRON	6	2024-07-04	2024-07-01	81960587	81960921	48	1	53.9	2.72	Protein_ref	70	72	AAMGRGVRV	GCGGCCATGGGCCGAGGGGTGCGCGTG	GCGGCCATGGGCCGAGGGGTGCGCGTG	.	0	2024-07-01	WB	NO	NO	39	262	1	5	NO
chr17	81960891	81960918	DAAMGRGVR	STRG.31645.2	-	AK11_CRC39	NA	INTRON	6	2024-07-04	2024-07-01	81960587	81960921	48	1	53.9	2.72	Protein_ref	71	75	DAAMGRGVR	GACGCGGCCATGGGCCGAGGGGTGCGC	GACGCGGCCATGGGCCGAGGGGTGCGC	.	0	2024-03-01	WB	NO	NO	39	262	1	2	NO
chr18	73325086	73325113	DQSPVLLFF	STRG.32221.1	+	AK11_CRC39	NA	INTERGENIC	23	2024-04-06	2	73324941	73325193	253	0	252.7	10.62	No_ref	71	74	DQSPVLLFF	GATCAATCCCCTGTACTCCTTTTCTTT	GATCAATCCCCTGTACTCCTTTTCTTT	ERV_1746613_HERVH-int,LTR7Y	27	2024-03-01	WB	NO	ERV	39	262	1	6	YES
chr18	73325092	73325119	SPVLLFFAL	STRG.32221.1	+	AK11_CRC39	NA	INTERGENIC	23	2024-04-06	2	73324941	73325193	253	0	252.7	10.62	No_ref	69	72	SPVLLFFAL	TCCCCTGTACTCCTTTTCTTTGCCCTG	TCCCCTGTACTCCTTTTCTTTGCCCTG	ERV_1746613_HERVH-int,LTR7Y	27	0.09	SB	NO	ERV	39	262	1	3	YES
chr1	218599596	218599623	MTRIGGPPL	STRG.3225.1	-	AK11_CRC39	NA	INTERGENIC	1	100	0.7	218599487	218599824	338	0.1	2024-07-20	2.47	No_ref	13	21	MTRIGGPPL	ATGACTCGGATCGGGGGACCTCCCTTG	ATGACTCGGATCGGGGGACCTCCCTTG	ERV_351776_LTR7,HERVH-int	27	0.69	WB	NO	ERV	39	262	1	4	YES
chr1	218599629	218599656	LFTRTRMKF	STRG.3225.1	-	AK11_CRC39	NA	INTERGENIC	1	100	0.7	218599487	218599824	338	0.1	2024-07-20	2.47	No_ref	9	21	LFTRTRMKF	CTCTTCACACGGACACGCATGAAATTT	CTCTTCACACGGACACGCATGAAATTT	ERV_351776_LTR7,HERVH-int	27	0.27	SB	NO	ERV	39	262	1	4	NO
chr18	78814782	78814809	CSSNPFGQL	STRG.32264.1	-	AK11_CRC39	NA	INTERGENIC	1	100	2024-04-01	78814412	78814938	305	0.2	2024-02-28	1.73	No_ref	21	23	CSSNPFGQL	TGTTCATCAAACCCATTTGGGCAACTT	TGTTCATCAAACCCATTTGGGCAACTT	.	0	2024-06-01	WB	NO	NO	39	262	1	3	YES
chr18	78814791	78814818	NQGCSSNPF	STRG.32264.1	-	AK11_CRC39	NA	INTERGENIC	1	100	2024-04-01	78814412	78814938	305	0.2	2024-02-28	1.73	No_ref	22	24	NQGCSSNPF	AATCAAGGATGTTCATCAAACCCATTT	AATCAAGGATGTTCATCAAACCCATTT	.	0	2024-07-01	WB	NO	NO	39	262	1	3	YES
chr19	45047273	45047300	QRIIQYCLF	STRG.33740.1	-	AK11_CRC39	NA	INTERGENIC	1	100	1	45042385	45047421	148	55.2	2024-02-13	2024-11-01	No_ref	14	14	QRIIQYCLF	CAGCGGATCATACAATACTGTCTTTTT	CAGCGGATCATACAATACTGTCTTTTT	.	0	0.34	SB	NO	NO	39	262	1	2	NO
chr19	45047276	45047303	YQRIIQYCL	STRG.33740.1	-	AK11_CRC39	NA	INTERGENIC	1	100	1	45042385	45047421	148	55.2	2024-02-13	2024-11-01	No_ref	14	14	YQRIIQYCL	TATCAGCGGATCATACAATACTGTCTT	TATCAGCGGATCATACAATACTGTCTT	.	0	0.18	SB	NO	NO	39	262	1	3	NO
chr19	45047282	45047309	DTYQRIIQY	STRG.33740.1	-	AK11_CRC39	NA	INTERGENIC	1	100	1	45042385	45047421	148	55.2	2024-02-13	2024-11-01	No_ref	14	14	DTYQRIIQY	GATACTTATCAGCGGATCATACAATAC	GATACTTATCAGCGGATCATACAATAC	.	0	0.74	WB	NO	NO	39	262	1	2	NO
chr19	45047288	45047315	ILDTYQRII	STRG.33740.1	-	AK11_CRC39	NA	INTERGENIC	1	100	1	45042385	45047421	148	55.2	2024-02-13	2024-11-01	No_ref	13	14	ILDTYQRII	ATTTTAGATACTTATCAGCGGATCATA	ATTTTAGATACTTATCAGCGGATCATA	.	0	0.26	SB	NO	NO	39	262	1	3	NO
chr19	45047294	45047321	LTILDTYQR	STRG.33740.1	-	AK11_CRC39	NA	INTERGENIC	1	100	1	45042385	45047421	148	55.2	2024-02-13	2024-11-01	No_ref	13	14	LTILDTYQR	TTAACTATTTTAGATACTTATCAGCGG	TTAACTATTTTAGATACTTATCAGCGG	.	0	0.05	SB	NO	NO	39	262	1	2	NO
chr19	45047300	45047327	QGLTILDTY	STRG.33740.1	-	AK11_CRC39	NA	INTERGENIC	1	100	1	45042385	45047421	148	55.2	2024-02-13	2024-11-01	No_ref	14	15	QGLTILDTY	CAAGGTTTAACTATTTTAGATACTTAT	CAAGGTTTAACTATTTTAGATACTTAT	.	0	2024-05-01	WB	NO	NO	39	262	1	2	NO
chr19	46745629	46745656	TMALARCRL	STRG.33817.10	-	AK11_CRC39	NA	INTRON	15	2024-07-02	0.7	46740164	46745916	905	79.7	2024-04-15	1.77	No_ref	20	21	TMALARCRL	ACCATGGCCCTAGCCAGGTGCAGGTTG	ACCATGGCCCTAGCCAGGTGCAGGTTG	.	0	0.61	WB	NO	NO	39	262	1	2	NO
chr19	46745641	46745668	TPTPTMALA	STRG.33817.10	-	AK11_CRC39	NA	INTRON	15	2024-07-02	0.7	46740164	46745916	905	79.7	2024-04-15	1.77	No_ref	19	19	TPTPTMALA	ACCCCGACCCCGACCATGGCCCTAGCC	ACCCCGACCCCGACCATGGCCCTAGCC	.	0	2024-05-01	WB	NO	NO	39	262	1	2	NO
chr19	46745647	46745674	LPTPTPTMA	STRG.33817.10	-	AK11_CRC39	NA	INTRON	15	2024-07-02	0.7	46740164	46745916	905	79.7	2024-04-15	1.77	No_ref	17	17	LPTPTPTMA	CTCCCGACCCCGACCCCGACCATGGCC	CTCCCGACCCCGACCCCGACCATGGCC	.	0	0.81	WB	NO	NO	39	262	1	2	NO
chr19	46745650	46745677	GLPTPTPTM	STRG.33817.10	-	AK11_CRC39	NA	INTRON	15	2024-07-02	0.7	46740164	46745916	905	79.7	2024-04-15	1.77	No_ref	19	19	GLPTPTPTM	GGACTCCCGACCCCGACCCCGACCATG	GGACTCCCGACCCCGACCCCGACCATG	.	0	2024-08-01	WB	NO	NO	39	262	1	2	NO
chr19	47925905	47925932	YTHARGRAH	STRG.33859.2	+	AK11_CRC39	NA	INTRON	2	67.6	0.3	47925871	47925987	117	0.8	2024-02-09	2024-09-02	No_ref	21	21	YTHARGRAH	TACACACATGCACGCGGGCGTGCGCAC	TACACACATGCACGCGGGCGTGCGCAC	.	0	2024-07-01	WB	NO	NO	39	262	1	5	YES
chr19	47936291	47936318	KMRPEYTH	STRG.33861.1	+	AK11_CRC39	('A', 0), ('T', 4), ('G', 5), ('A', 6), ('G', 7), ('A', 8), ('C', 9), ('G', 12), ('A', 13), ('G', 14), ('T', 15), ('A', 16), ('C', 17), ('A', 18), ('C', 19), ('A', 20), ('C', 21), ('A', 22), ('T', 23), ('G', 24), ('C', 25), ('A', 26)	INTRON	4	2024-07-25	2024-01-01	47936165	47936379	215	2024-04-01	2024-06-21	2024-06-01	No_ref	7	10	KMRPEYTHA	AAAATGAGACCCGAGTACACACATGCA	GAAAATGAGACCCGAGTACACACATGC	.	0	0	SB	SNP	NO	39	262	1	2	NO
chr19	47936294	47936321	MRPEYTHA	STRG.33861.1	+	AK11_CRC39	('T', 1), ('G', 2), ('A', 3), ('G', 4), ('A', 5), ('C', 6), ('G', 9), ('A', 10), ('G', 11), ('T', 12), ('A', 13), ('C', 14), ('A', 15), ('C', 16), ('A', 17), ('C', 18), ('A', 19), ('T', 20), ('G', 21), ('C', 22), ('A', 23), ('C', 24), ('G', 25), ('C', 26)	INTRON	4	2024-07-25	2024-01-01	47936165	47936379	215	2024-04-01	2024-06-21	2024-06-01	No_ref	3	6	MRPEYTHAR	ATGAGACCCGAGTACACACATGCACGC	AATGAGACCCGAGTACACACATGCACG	.	0	0	SB	SNP	NO	39	262	1	2	NO
chr19	47936297	47936324	RPEYTHAR	STRG.33861.1	+	AK11_CRC39	('A', 0), ('G', 1), ('A', 2), ('C', 3), ('G', 6), ('A', 7), ('G', 8), ('T', 9), ('A', 10), ('C', 11), ('A', 12), ('C', 13), ('A', 14), ('C', 15), ('A', 16), ('T', 17), ('G', 18), ('C', 19), ('A', 20), ('C', 21), ('G', 22), ('C', 23), ('G', 24)	INTRON	4	2024-07-25	2024-01-01	47936165	47936379	215	2024-04-01	2024-06-21	2024-06-01	No_ref	3	6	RPEYTHARG	AGACCCGAGTACACACATGCACGCGGG	GAGACCCGAGTACACACATGCACGCGG	.	0	0	SB	SNP	NO	39	262	1	2	NO
chr19	47947047	47947074	EYTHARGR	STRG.33861.4	+	AK11_CRC39	('G', 0), ('A', 1), ('G', 2), ('T', 3), ('A', 4), ('C', 5), ('A', 6), ('C', 7), ('A', 8), ('C', 9), ('A', 10), ('T', 11), ('G', 12), ('C', 13), ('A', 14), ('C', 15), ('G', 16), ('C', 17), ('G', 18), ('C', 21), ('G', 22), ('T', 23), ('G', 24), ('C', 25), ('G', 26)	INTRON	4	42.6	2024-04-01	47947016	47947113	98	2024-05-02	44	2.65	No_ref	2	6	EYTHARGRA	GAGTACACACATGCACGCGGGCGTGCG	CGAGTACACACATGCACGCGGGCGTGC	.	0	0	SB	SNP	NO	39	262	1	2	NO
chr19	48270091	48270118	FPTQPTCTQ	STRG.33871.1	+	AK11_CRC39	NA	INTERGENIC	7	33.1	2024-02-01	48270081	48270219	139	2024-01-01	60.2	2024-03-04	Protein_ref	5	5	FPTQPTCTQ	TTTCCAACTCAGCCCACTTGCACCCAA	TTTCCAACTCAGCCCACTTGCACCCAA	ERV_1847697_LTR7C	27	0.32	SB	NO	ERV	39	262	1	2	YES
chr19	48270127	48270154	QPLLLTQSL	STRG.33871.1	+	AK11_CRC39	NA	INTERGENIC	7	33.1	2024-02-01	48270081	48270219	139	2024-01-01	60.2	2024-03-04	Protein_ref	47	48	QPLLLTQSL	CAGCCTTTGTTGCTTACACAAAGCCTG	CAGCCTTTGTTGCTTACACAAAGCCTG	ERV_1847697_LTR7C	27	0.48	SB	NO	ERV	39	262	1	3	YES
chr19	48270145	48270172	QSLFRWSSI	STRG.33871.1	+	AK11_CRC39	NA	INTERGENIC	7	33.1	2024-02-01	48270081	48270219	139	2024-01-01	60.2	2024-03-04	Protein_ref	54	58	QSLFRWSSI	CAAAGCCTGTTTAGGTGGTCTTCTATA	CAAAGCCTGTTTAGGTGGTCTTCTATA	ERV_1847697_LTR7C	27	0.37	SB	NO	ERV	39	262	1	3	YES
chr19	48270148	48270175	SLFRWSSIR	STRG.33871.1	+	AK11_CRC39	NA	INTERGENIC	7	33.1	2024-02-01	48270081	48270219	139	2024-01-01	60.2	2024-03-04	Protein_ref	56	59	SLFRWSSIR	AGCCTGTTTAGGTGGTCTTCTATACGG	AGCCTGTTTAGGTGGTCTTCTATACGG	ERV_1847697_LTR7C	27	0.59	WB	NO	ERV	39	262	1	2	YES
chr19	48270154	48270181	FRWSSIRTR	STRG.33871.1	+	AK11_CRC39	NA	INTERGENIC	7	33.1	2024-02-01	48270081	48270219	139	2024-01-01	60.2	2024-03-04	Protein_ref	56	60	FRWSSIRTR	TTTAGGTGGTCTTCTATACGGACACGC	TTTAGGTGGTCTTCTATACGGACACGC	ERV_1847697_LTR7C	27	0.71	WB	NO	ERV	39	262	1	3	YES
chr19	48270157	48270184	RWSSIRTRV	STRG.33871.1	+	AK11_CRC39	NA	INTERGENIC	7	33.1	2024-02-01	48270081	48270219	139	2024-01-01	60.2	2024-03-04	Protein_ref	57	60	RWSSIRTRV	AGGTGGTCTTCTATACGGACACGCGTG	AGGTGGTCTTCTATACGGACACGCGTG	ERV_1847697_LTR7C	27	0.72	WB	NO	ERV	39	262	1	2	YES
chr19	48271269	48271296	FLGKCRKPA	STRG.33871.1	+	AK11_CRC39	NA	INTERGENIC	7	33.1	2024-02-01	48271245	48271449	137	2024-01-01	61.4	2024-03-04	Protein_ref	43	51	FLGKCRKPA	TTCCTTGGGAAATGCAGGAAGCCAGCA	TTCCTTGGGAAATGCAGGAAGCCAGCA	.	0	0.98	WB	NO	NO	39	262	1	2	YES
chr19	48271284	48271311	RKPASGRSL	STRG.33871.1	+	AK11_CRC39	NA	INTERGENIC	7	33.1	2024-02-01	48271245	48271449	137	2024-01-01	61.4	2024-03-04	Protein_ref	39	47	RKPASGRSL	AGGAAGCCAGCAAGCGGCCGGAGTCTC	AGGAAGCCAGCAAGCGGCCGGAGTCTC	.	0	0.86	WB	NO	NO	39	262	1	3	YES
chr19	48271308	48271335	LRSPQGGAL	STRG.33871.1	+	AK11_CRC39	NA	INTERGENIC	7	33.1	2024-02-01	48271245	48271449	137	2024-01-01	61.4	2024-03-04	Protein_ref	74	75	LRSPQGGAL	CTCCGGAGCCCGCAAGGAGGCGCGTTG	CTCCGGAGCCCGCAAGGAGGCGCGTTG	.	0	0.23	SB	NO	NO	39	262	1	4	YES
chr19	48271314	48271341	SPQGGALAA	STRG.33871.1	+	AK11_CRC39	NA	INTERGENIC	7	33.1	2024-02-01	48271245	48271449	137	2024-01-01	61.4	2024-03-04	Protein_ref	75	76	SPQGGALAA	AGCCCGCAAGGAGGCGCGTTGGCTGCG	AGCCCGCAAGGAGGCGCGTTGGCTGCG	.	0	0.62	WB	NO	NO	39	262	1	2	YES
chr19	48271338	48271365	AQRARFPAG	STRG.33871.1	+	AK11_CRC39	NA	INTERGENIC	7	33.1	2024-02-01	48271245	48271449	137	2024-01-01	61.4	2024-03-04	Protein_ref	81	82	AQRARFPAG	GCGCAGAGAGCGCGCTTCCCAGCTGGA	GCGCAGAGAGCGCGCTTCCCAGCTGGA	.	0	0.91	WB	NO	NO	39	262	1	2	YES
chr20	12345469	12345496	VTRIRGPPL	STRG.34463.1	-	AK11_CRC39	NA	INTERGENIC	3	2024-01-29	0.7	12345360	12345633	274	0	2024-08-14	2024-09-01	No_ref	69	72	VTRIRGPPL	GTGACTCGGATCAGGGGACCTCCCTTG	GTGACTCGGATCAGGGGACCTCCCTTG	ERV_2331656_HERVH-int,LTR7Y	27	0.21	SB	NO	ERV	39	262	1	2	YES
chr20	12345493	12345520	RTCMKFGAV	STRG.34463.1	-	AK11_CRC39	('T', 8)	INTERGENIC	3	2024-01-29	0.7	12345360	12345633	274	0	2024-08-14	2024-09-01	No_ref	64	64	RTCMKFGAV	CGGACGTGTATGAAATTTGGTGCCGTG	CGGACGTGCATGAAATTTGGTGCCGTG	ERV_2331656_HERVH-int,LTR7Y	27	2024-05-01	WB	SNP	ERV	39	262	1	2	YES
chr20	12345502	12345529	LFTRTCMKF	STRG.34463.1	-	AK11_CRC39	('T', 17)	INTERGENIC	3	2024-01-29	0.7	12345360	12345633	274	0	2024-08-14	2024-09-01	No_ref	60	60	LFTRTCMKF	CTCTTCACACGGACGTGTATGAAATTT	CTCTTCACACGGACGTGCATGAAATTT	ERV_2331656_HERVH-int,LTR7Y	27	0.19	SB	SNP	ERV	39	262	1	2	YES
chr21	8212659	8212686	AASAFEVSM	STRG.35362.1	-	AK11_CRC39	NA	INTRON	4	58.3	1	8209610	8213375	535	100	1746	144.15	No_ref	3	4	AASAFEVSM	GCCGCAAGTGCGTTCGAAGTGTCGATG	GCCGCAAGTGCGTTCGAAGTGTCGATG	.	0	0.3	SB	NO	NO	39	262	1	2	NO
chr21	43865959	43865986	RLHRAGQGM	STRG.35743.4	+	AK11_CRC39	NA	INTRON	16	2024-02-03	0.5	43865719	43866665	318	46	2024-01-07	1.21	No_ref	4	5	RLHRAGQGM	CGTTTGCACCGGGCGGGTCAGGGGATG	CGTTTGCACCGGGCGGGTCAGGGGATG	.	0	2024-09-01	WB	NO	NO	39	262	1	2	YES
chrX	109869504	109869531	VPFSGYLEL	STRG.37605.1	+	AK11_CRC39	('T', 11)	INTERGENIC	1	100	1	109869427	109870697	1271	2024-04-01	2024-09-12	2024-09-01	No_ref	4	4	VPFSGYLEL	GTGCCGTTTTCTGGCTATTTGGAACTA	GTGCCGTTTTCCGGCTATTTGGAACTA	.	0	0.06	SB	SNP	NO	39	262	1	3	YES
chrX	109869516	109869543	GYLELLSSL	STRG.37605.1	+	AK11_CRC39	NA	INTERGENIC	1	100	1	109869427	109870697	1271	2024-04-01	2024-09-12	2024-09-01	No_ref	4	4	GYLELLSSL	GGCTATTTGGAACTACTGTCGAGCTTG	GGCTATTTGGAACTACTGTCGAGCTTG	.	0	0.13	SB	NO	NO	39	262	1	2	YES
chrX	109869519	109869546	YLELLSSLY	STRG.37605.1	+	AK11_CRC39	NA	INTERGENIC	1	100	1	109869427	109870697	1271	2024-04-01	2024-09-12	2024-09-01	No_ref	4	5	YLELLSSLY	TATTTGGAACTACTGTCGAGCTTGTAT	TATTTGGAACTACTGTCGAGCTTGTAT	.	0	0.38	SB	NO	NO	39	262	1	3	YES
chrX	126460368	126460395	MAGAPPPAW	STRG.37722.1	-	AK11_CRC39	NA	INTERGENIC	2	2024-09-30	2024-02-01	126459940	126460423	324	2024-07-07	2024-04-24	1.74	No_ref	5	5	MAGAPPPAW	ATGGCAGGCGCCCCTCCCCCAGCCTGG	ATGGCAGGCGCCCCTCCCCCAGCCTGG	.	0	0.43	SB	NO	NO	39	262	1	2	YES
chrX	153647229	153647256	EAAGARAAR	STRG.37902.1	+	AK11_CRC39	NA	INTRON	1	100	2024-03-01	153647203	153647425	223	2024-02-04	35.4	2.37	Protein_ref	25	26	EAAGARAAR	GAAGCGGCCGGTGCGCGGGCTGCGCGG	GAAGCGGCCGGTGCGCGGGCTGCGCGG	.	0	0.05	SB	NO	NO	39	262	1	2	YES
chrX	153647283	153647310	EPAPPPRPL	STRG.37902.1	+	AK11_CRC39	NA	INTRON	1	100	2024-03-01	153647203	153647425	223	2024-02-04	35.4	2.37	Protein_ref	39	40	EPAPPPRPL	GAGCCTGCACCGCCGCCCCGCCCTCTC	GAGCCTGCACCGCCGCCCCGCCCTCTC	.	0	0.72	WB	NO	NO	39	262	1	3	YES
chrX	153647310	153647337	LAARPGDSL	STRG.37902.1	+	AK11_CRC39	NA	INTRON	1	100	2024-03-01	153647203	153647425	223	2024-02-04	35.4	2.37	Protein_ref	46	46	LAARPGDSL	CTGGCGGCCAGGCCTGGGGACTCTCTG	CTGGCGGCCAGGCCTGGGGACTCTCTG	.	0	2024-06-01	WB	NO	NO	39	262	1	2	YES
chrX	153647352	153647379	SRSAVAVAV	STRG.37902.1	+	AK11_CRC39	NA	INTRON	1	100	2024-03-01	153647203	153647425	223	2024-02-04	35.4	2.37	Protein_ref	36	37	SRSAVAVAV	TCGCGTTCCGCCGTGGCAGTGGCCGTG	TCGCGTTCCGCCGTGGCAGTGGCCGTG	.	0	0.29	SB	NO	NO	39	262	1	3	YES
chr2	12574815	12574842	VTPYHKTSL	STRG.3865.1	+	AK11_CRC39	NA	INTERGENIC	1	100	2024-05-01	12574704	12574865	162	0.2	250.5	13.78	No_ref	89	99	VTPYHKTSL	GTCACCCCTTACCACAAGACCTCCCTT	GTCACCCCTTACCACAAGACCTCCCTT	ERV_1919398_HERVH-int,LTR7Y	27	2024-05-01	WB	NO	ERV	39	262	1	5	YES
chr2	12574821	12574848	PYHKTSLQL	STRG.3865.1	+	AK11_CRC39	NA	INTERGENIC	1	100	2024-05-01	12574704	12574865	162	0.2	250.5	13.78	No_ref	89	99	PYHKTSLQL	CCTTACCACAAGACCTCCCTTCAGCTT	CCTTACCACAAGACCTCCCTTCAGCTT	ERV_1919398_HERVH-int,LTR7Y	27	0.35	SB	NO	ERV	39	262	1	4	YES
chr2	12574827	12574854	HKTSLQLNL	STRG.3865.1	+	AK11_CRC39	NA	INTERGENIC	1	100	2024-05-01	12574704	12574865	162	0.2	250.5	13.78	No_ref	91	99	HKTSLQLNL	CACAAGACCTCCCTTCAGCTTAATCTC	CACAAGACCTCCCTTCAGCTTAATCTC	ERV_1919398_HERVH-int,LTR7Y	27	2024-07-01	WB	NO	ERV	39	262	1	6	YES
chr2	58118685	58118712	RTHMKFGAM	STRG.4375.1	-	AK11_CRC39	NA	INTRON	4	2024-04-28	1	58116605	58118790	2186	2024-01-03	47.1	2024-02-04	No_ref	186	186	RTHMKFGAM	CGGACACACATGAAATTTGGTGCCATG	CGGACACACATGAAATTTGGTGCCATG	ERV_2153275_MER39B	10	0.07	SB	NO	ERV	39	262	1	3	YES
chr2	58118694	58118721	LFTRTHMKF	STRG.4375.1	-	AK11_CRC39	NA	INTRON	4	2024-04-28	1	58116605	58118790	2186	2024-01-03	47.1	2024-02-04	No_ref	162	162	LFTRTHMKF	CTCTTCACACGGACACACATGAAATTT	CTCTTCACACGGACACACATGAAATTT	ERV_2153275_MER39B	3	0.14	SB	NO	ERV	39	262	1	3	YES
chr2	58118715	58118742	TQSLFGSLF	STRG.4375.1	-	AK11_CRC39	NA	INTRON	4	2024-04-28	1	58116605	58118790	2186	2024-01-03	47.1	2024-02-04	No_ref	120	123	TQSLFGSLF	ACACAAAGCCTGTTTGGTAGTCTCTTC	ACACAAAGCCTGTTTGGTAGTCTCTTC	ERV_2153274_HERVH-int,LTR7Y	27	2024-05-01	WB	NO	ERV	39	262	1	3	YES
chr2	58118718	58118745	LTQSLFGSL	STRG.4375.1	-	AK11_CRC39	NA	INTRON	4	2024-04-28	1	58116605	58118790	2186	2024-01-03	47.1	2024-02-04	No_ref	120	123	LTQSLFGSL	CTCACACAAAGCCTGTTTGGTAGTCTC	CTCACACAAAGCCTGTTTGGTAGTCTC	ERV_2153274_HERVH-int,LTR7Y	27	2024-04-01	WB	NO	ERV	39	262	1	3	YES
chr2	70303167	70303194	QHFGRPRCV	STRG.4530.1	-	AK11_CRC39	NA	INTRON	6	2024-02-05	0.3	70301925	70303310	446	2024-04-01	2024-02-13	3.41	No_ref	4	4	QHFGRPRCV	CAGCACTTTGGGAGGCCGAGGTGTGTG	CAGCACTTTGGGAGGCCGAGGTGTGTG	.	0	2024-07-01	WB	NO	NO	39	262	1	2	YES
chr2	70303239	70303266	TQTPISRGM	STRG.4530.1	-	AK11_CRC39	NA	INTRON	6	2024-02-05	0.3	70301925	70303310	446	2024-04-01	2024-02-13	3.41	No_ref	5	6	TQTPISRGM	ACCCAAACACCCATCAGCAGGGGAATG	ACCCAAACACCCATCAGCAGGGGAATG	.	0	2024-06-01	WB	NO	NO	39	262	1	2	YES
chr2	170695230	170695257	RHQMSISLL	STRG.5561.1	-	AK11_CRC39	NA	INTRON	2	65.5	0.6	170694987	170695373	160	2024-01-03	2024-09-08	1.29	No_ref	13	13	RHQMSISLL	AGACACCAAATGTCTATTTCCCTCCTT	AGACACCAAATGTCTATTTCCCTCCTT	.	0	0.36	SB	NO	NO	39	262	1	2	YES
chr2	170695233	170695260	FRHQMSISL	STRG.5561.1	-	AK11_CRC39	NA	INTRON	2	65.5	0.6	170694987	170695373	160	2024-01-03	2024-09-08	1.29	No_ref	12	12	FRHQMSISL	TTCAGACACCAAATGTCTATTTCCCTC	TTCAGACACCAAATGTCTATTTCCCTC	.	0	0.01	SB	NO	NO	39	262	1	2	YES
chr2	170695266	170695293	HLMSSLREA	STRG.5561.1	-	AK11_CRC39	NA	INTRON	2	65.5	0.6	170694987	170695373	160	2024-01-03	2024-09-08	1.29	No_ref	8	8	HLMSSLREA	CATCTGATGAGCAGTCTCAGGGAAGCT	CATCTGATGAGCAGTCTCAGGGAAGCT	.	0	2024-07-01	WB	NO	NO	39	262	1	2	YES
chr2	170695275	170695302	RGFHLMSSL	STRG.5561.1	-	AK11_CRC39	NA	INTRON	2	65.5	0.6	170694987	170695373	160	2024-01-03	2024-09-08	1.29	No_ref	8	8	RGFHLMSSL	CGTGGCTTCCATCTGATGAGCAGTCTC	CGTGGCTTCCATCTGATGAGCAGTCTC	.	0	2024-08-01	WB	NO	NO	39	262	1	2	YES
chr2	232378751	232378778	YSMPRIPAS	STRG.6297.4	+	AK11_CRC39	NA	INTRON	7	33.7	0.3	232378751	232378878	128	2024-02-01	44.4	12.71	Protein_ref	28	28	YSMPRIPAS	TACTCCATGCCCAGAATTCCTGCCTCG	TACTCCATGCCCAGAATTCCTGCCTCG	.	0	0.69	WB	NO	NO	39	262	1	4	YES
chr2	232378757	232378784	MPRIPASPL	STRG.6297.4	+	AK11_CRC39	NA	INTRON	7	33.7	0.3	232378751	232378878	128	2024-02-01	44.4	12.71	Protein_ref	30	30	MPRIPASPL	ATGCCCAGAATTCCTGCCTCGCCACTG	ATGCCCAGAATTCCTGCCTCGCCACTG	.	0	0.09	SB	NO	NO	39	262	1	4	YES
chr2	232379258	232379285	LGPELPLAM	STRG.6297.4	+	AK11_CRC39	('A', 12)	INTRON	7	33.7	0.4	232379200	232379315	116	2024-01-01	60.9	12.71	Protein_ref	56	74	LGPEIPLAM	CTGGGGCCTGAGATACCCCTGGCCATG	CTGGGGCCTGAGTTACCCCTGGCCATG	.	0	2024-02-01	WB	SNP	NO	39	262	1	2	NO
chr3	14402260	14402287	HSSLQTPPL	STRG.6662.1	-	AK11_CRC39	NA	INTERGENIC	9	2024-07-25	1	14400661	14402512	1261	2024-03-05	2024-02-16	1.31	No_ref	40	40	HSSLQTPPL	CACAGCAGCCTCCAAACTCCACCGCTC	CACAGCAGCCTCCAAACTCCACCGCTC	.	0	2024-06-01	WB	NO	NO	39	262	1	2	NO
chr3	14402287	14402314	RPDPPSPFL	STRG.6662.1	-	AK11_CRC39	NA	INTERGENIC	9	2024-07-25	1	14400661	14402512	1261	2024-03-05	2024-02-16	1.31	No_ref	39	39	RPDPPSPFL	CGACCCGACCCGCCTAGTCCTTTCCTT	CGACCCGACCCGCCTAGTCCTTTCCTT	.	0	0.06	SB	NO	NO	39	262	1	2	NO
chr3	14402290	14402317	TRPDPPSPF	STRG.6662.1	-	AK11_CRC39	NA	INTERGENIC	9	2024-07-25	1	14400661	14402512	1261	2024-03-05	2024-02-16	1.31	No_ref	40	40	TRPDPPSPF	ACCCGACCCGACCCGCCTAGTCCTTTC	ACCCGACCCGACCCGCCTAGTCCTTTC	.	0	0.07	SB	NO	NO	39	262	1	2	NO
chr3	14402350	14402377	VARCGSPPW	STRG.6662.1	-	AK11_CRC39	NA	INTERGENIC	9	2024-07-25	1	14400661	14402512	1261	2024-03-05	2024-02-16	1.31	No_ref	27	27	VARCGSPPW	GTTGCCAGGTGCGGCAGCCCGCCCTGG	GTTGCCAGGTGCGGCAGCCCGCCCTGG	.	0	0.94	WB	NO	NO	39	262	1	2	NO
chr3	14402371	14402398	HAARRTFVA	STRG.6662.1	-	AK11_CRC39	NA	INTERGENIC	9	2024-07-25	1	14400661	14402512	1261	2024-03-05	2024-02-16	1.31	No_ref	18	18	HAARRTFVA	CATGCCGCGCGGCGAACGTTCGTTGCC	CATGCCGCGCGGCGAACGTTCGTTGCC	.	0	0.11	SB	NO	NO	39	262	1	2	NO
chr3	14402377	14402404	HPHAARRTF	STRG.6662.1	-	AK11_CRC39	NA	INTERGENIC	9	2024-07-25	1	14400661	14402512	1261	2024-03-05	2024-02-16	1.31	No_ref	14	14	HPHAARRTF	CACCCTCATGCCGCGCGGCGAACGTTC	CACCCTCATGCCGCGCGGCGAACGTTC	.	0	0.13	SB	NO	NO	39	262	1	2	NO
chr3	14402389	14402416	SARAHPHAA	STRG.6662.1	-	AK11_CRC39	NA	INTERGENIC	9	2024-07-25	1	14400661	14402512	1261	2024-03-05	2024-02-16	1.31	No_ref	14	15	SARAHPHAA	AGCGCGCGCGCACACCCTCATGCCGCG	AGCGCGCGCGCACACCCTCATGCCGCG	.	0	0.15	SB	NO	NO	39	262	1	2	NO
chr3	156715339	156715366	RRHMEFIIL	STRG.8186.1	-	AK11_CRC39	NA	INTERGENIC	8	15	1	156710964	156715375	447	14	2024-01-14	1.14	No_ref	4	5	RRHMEFIIL	AGGAGACATATGGAATTCATTATATTA	AGGAGACATATGGAATTCATTATATTA	.	0	0.1	SB	NO	NO	39	262	1	2	NO
chr3	156715345	156715372	SVRRHMEFI	STRG.8186.1	-	AK11_CRC39	NA	INTERGENIC	8	15	1	156710964	156715375	447	14	2024-01-14	1.14	No_ref	4	4	SVRRHMEFI	TCTGTTAGGAGACATATGGAATTCATT	TCTGTTAGGAGACATATGGAATTCATT	.	0	0.83	WB	NO	NO	39	262	1	2	NO
chr4	103553790	103553817	LTQSLFAGL	STRG.9562.3	-	AK11_CRC39	('A', 5)	INTERGENIC	16	51.5	2	103552501	103558764	6264	2024-09-01	845.9	34.83	No_ref	2	4	LTQSLFAGL	CTCACACAAAGCCTGTTTGCTGGTCTC	CTCACTCAAAGCCTGTTTGCTGGTCTC	ERV_3006067_HERVH-int,LTR7Y	27	2024-05-01	WB	SNP	ERV	39	262	1	4	YES
chr4	103558968	103558995	SPVLLHFAL	STRG.9562.7	-	AK11_CRC39	NA	INTERGENIC	16	2024-06-04	2024-07-03	103556966	103559147	2182	0.7	135.1	2024-01-03	No_ref	225	231	SPVLLHFAL	TCCCCCGTCCTCCTACACTTTGCTCTG	TCCCCCGTCCTCCTACACTTTGCTCTG	ERV_3006067_HERVH-int,LTR7Y	27	0.07	SB	NO	ERV	39	262	1	4	YES
chr4	103558974	103559001	DQSPVLLHF	STRG.9562.7	-	AK11_CRC39	NA	INTERGENIC	16	2024-06-04	2024-07-03	103556966	103559147	2182	0.7	135.1	2024-01-03	No_ref	237	243	DQSPVLLHF	GATCAATCCCCCGTCCTCCTACACTTT	GATCAATCCCCCGTCCTCCTACACTTT	ERV_3006067_HERVH-int,LTR7Y	27	2024-07-01	WB	NO	ERV	39	262	1	4	YES
chr4	103559028	103559055	LTRVKFGAV	STRG.9562.7	-	AK11_CRC39	NA	INTERGENIC	16	2024-06-04	2024-07-03	103556966	103559147	2182	0.7	135.1	2024-01-03	No_ref	231	240	LTRVKFGAV	CTGACTCGAGTGAAATTTGGTGCCGTG	CTGACTCGAGTGAAATTTGGTGCCGTG	ERV_3006067_HERVH-int,LTR7Y	27	0.08	SB	NO	ERV	39	262	1	4	YES
chr4	103559037	103559064	LFTLTRVKF	STRG.9562.7	-	AK11_CRC39	NA	INTERGENIC	16	2024-06-04	2024-07-03	103556966	103559147	2182	0.7	135.1	2024-01-03	No_ref	261	270	LFTLTRVKF	CTCTTCACACTGACTCGAGTGAAATTT	CTCTTCACACTGACTCGAGTGAAATTT	ERV_3006067_HERVH-int,LTR7Y	27	0.36	SB	NO	ERV	39	262	1	2	YES
chr4	103559052	103559079	SLFAGLFTL	STRG.9562.7	-	AK11_CRC39	NA	INTERGENIC	16	2024-06-04	2024-07-03	103556966	103559147	2182	0.7	135.1	2024-01-03	No_ref	243	249	SLFAGLFTL	AGCCTGTTTGCTGGTCTCTTCACACTG	AGCCTGTTTGCTGGTCTCTTCACACTG	ERV_3006067_HERVH-int,LTR7Y	27	0.6	WB	NO	ERV	39	262	1	4	YES
chr1	1495860	1495887	RRKMHLPRV	STRG.98.1	-	AK11_CRC39	NA	INTERGENIC	1	100	0.7	1495689	1495912	224	4	2024-03-17	2024-02-02	No_ref	44	47	RRKMHLPRV	AGACGGAAAATGCATCTCCCAAGAGTG	AGACGGAAAATGCATCTCCCAAGAGTG	.	0	0.83	WB	NO	NO	39	262	1	2	YES
chr4	103558968	103558995	SPVLLHFAL	STRG.10223.1	-	AK11_CRC41	NA	INTERGENIC	16	43.9	2024-05-02	103558895	103559112	218	0.1	1346.2	25.55	No_ref	140	144	SPVLLHFAL	TCCCCCGTCCTCCTACACTTTGCTCTG	TCCCCCGTCCTCCTACACTTTGCTCTG	ERV_3006067_HERVH-int,LTR7Y	27	0.1	SB	NO	ERV	41	262	1	4	YES
chr4	103558974	103559001	DQSPVLLHF	STRG.10223.1	-	AK11_CRC41	NA	INTERGENIC	16	43.9	2024-05-02	103558895	103559112	218	0.1	1346.2	25.55	No_ref	140	146	DQSPVLLHF	GATCAATCCCCCGTCCTCCTACACTTT	GATCAATCCCCCGTCCTCCTACACTTT	ERV_3006067_HERVH-int,LTR7Y	27	2024-07-01	WB	NO	ERV	41	262	1	4	YES
chr4	103558980	103559007	LGDQSPVLL	STRG.10223.1	-	AK11_CRC41	NA	INTERGENIC	16	43.9	2024-05-02	103558895	103559112	218	0.1	1346.2	25.55	No_ref	154	158	LGDQSPVLL	TTGGGAGATCAATCCCCCGTCCTCCTA	TTGGGAGATCAATCCCCCGTCCTCCTA	ERV_3006067_HERVH-int,LTR7Y	27	0.24	SB	NO	ERV	41	262	1	2	YES
chr4	103559019	103559046	VKFGAVTRI	STRG.10223.1	-	AK11_CRC41	NA	INTERGENIC	16	43.9	2024-05-02	103558895	103559112	218	0.1	1346.2	25.55	No_ref	140	144	VKFGAVTRI	GTGAAATTTGGTGCCGTGACTAGGATC	GTGAAATTTGGTGCCGTGACTAGGATC	ERV_3006067_HERVH-int,LTR7Y	27	2024-07-01	WB	NO	ERV	41	262	1	2	YES
chr4	103559028	103559055	LTRVKFGAV	STRG.10223.1	-	AK11_CRC41	NA	INTERGENIC	16	43.9	2024-05-02	103558895	103559112	218	0.1	1346.2	25.55	No_ref	150	150	LTRVKFGAV	CTGACTCGAGTGAAATTTGGTGCCGTG	CTGACTCGAGTGAAATTTGGTGCCGTG	ERV_3006067_HERVH-int,LTR7Y	27	0.08	SB	NO	ERV	41	262	1	4	YES
chr4	103559052	103559079	SLFAGLFTL	STRG.10223.1	-	AK11_CRC41	NA	INTERGENIC	16	43.9	2024-05-02	103558895	103559112	218	0.1	1346.2	25.55	No_ref	164	166	SLFAGLFTL	AGCCTGTTTGCTGGTCTCTTCACACTG	AGCCTGTTTGCTGGTCTCTTCACACTG	ERV_3006067_HERVH-int,LTR7Y	27	0.02	SB	NO	ERV	41	262	1	4	YES
chr4	103553790	103553817	LTQSLFAGL	STRG.10223.7	-	AK11_CRC41	NA	INTERGENIC	16	2024-06-07	2024-01-02	103552501	103557048	4548	2024-04-01	195.7	2024-04-04	No_ref	418	421	LTQSLFAGL	CTCACACAAAGCCTGTTTGCTGGTCTC	CTCACACAAAGCCTGTTTGCTGGTCTC	ERV_3006067_HERVH-int,LTR7Y	27	2024-05-01	WB	NO	ERV	41	262	1	4	YES
chr4	103553796	103553823	MLLTQSLFA	STRG.10223.7	-	AK11_CRC41	NA	INTERGENIC	16	2024-06-07	2024-01-02	103552501	103557048	4548	2024-04-01	195.7	2024-04-04	No_ref	419	428	MLLTQSLFA	ATGTTGCTCACACAAAGCCTGTTTGCT	ATGTTGCTCACACAAAGCCTGTTTGCT	ERV_3006067_HERVH-int,LTR7Y	27	0.25	SB	NO	ERV	41	262	1	2	YES
chr4	103553802	103553829	TAMLLTQSL	STRG.10223.7	-	AK11_CRC41	('T', 9)	INTERGENIC	16	2024-06-07	2024-01-02	103552501	103557048	4548	2024-04-01	195.7	2024-04-04	No_ref	6	12	TAMLLTQSL	ACAGCCATGTTGCTCACACAAAGCCTG	ACAGCCATGCTGCTCACACAAAGCCTG	ERV_3006067_HERVH-int,LTR7Y	27	0.16	SB	SNP	ERV	41	262	1	4	YES
chr4	135167560	135167587	RFIGFGKVM	STRG.10467.1	+	AK11_CRC41	NA	INTERGENIC	1	100	2024-03-01	135167496	135167642	147	0	161.2	5.77	No_ref	87	93	RFIGFGKVM	CGTTTTATAGGATTTGGGAAGGTAATG	CGTTTTATAGGATTTGGGAAGGTAATG	ERV_2900079_LTR49-int	27	0.61	WB	NO	ERV	41	262	1	8	YES
chr5	124497439	124497466	MKFGAMTRI	STRG.11916.1	+	AK11_CRC41	NA	INTERGENIC	1	100	2024-01-01	124497350	124497591	242	0.2	2024-05-28	1.23	No_ref	28	30	MKFGAMTRI	ATGAAATTTGGTGCCATGACTCGGATC	ATGAAATTTGGTGCCATGACTCGGATC	ERV_3150599_LTR7,HERVH-int	27	0.86	WB	NO	ERV	41	262	1	3	YES
chr5	124497454	124497481	MTRIGGPPL	STRG.11916.1	+	AK11_CRC41	NA	INTERGENIC	1	100	2024-01-01	124497350	124497591	242	0.2	2024-05-28	1.23	No_ref	41	41	MTRIGGPPL	ATGACTCGGATCGGGGGACCTCCCTTG	ATGACTCGGATCGGGGGACCTCCCTTG	ERV_3150599_LTR7,HERVH-int	27	0.69	WB	NO	ERV	41	262	1	4	YES
chr5	124497484	124497511	DQSPVLLFF	STRG.11916.1	+	AK11_CRC41	NA	INTERGENIC	1	100	2024-01-01	124497350	124497591	242	0.2	2024-05-28	1.23	No_ref	46	46	DQSPVLLFF	GATCAATCCCCTGTCCTCCTGTTCTTT	GATCAATCCCCTGTCCTCCTGTTCTTT	ERV_3150599_LTR7,HERVH-int	27	2024-05-01	WB	NO	ERV	41	262	1	6	YES
chr5	124497490	124497517	SPVLLFFAL	STRG.11916.1	+	AK11_CRC41	NA	INTERGENIC	1	100	2024-01-01	124497350	124497591	242	0.2	2024-05-28	1.23	No_ref	44	44	SPVLLFFAL	TCCCCTGTCCTCCTGTTCTTTGCTCTG	TCCCCTGTCCTCCTGTTCTTTGCTCTG	ERV_3150599_LTR7,HERVH-int	27	0.17	SB	NO	ERV	41	262	1	3	YES
chr5	135736947	135736974	SPRNISPIL	STRG.12083.5	-	AK11_CRC41	NA	INTERGENIC	5	61.3	2024-02-01	135736942	135737186	245	0.1	54.6	2.27	No_ref	71	72	SPRNISPIL	AGCCCAAGGAACATCTCACCAATTTTA	AGCCCAAGGAACATCTCACCAATTTTA	ERV_3278233_LTR7,HERVH-int	27	0.85	WB	NO	ERV	41	262	1	4	YES
chr5	135736959	135736986	LRPTSPRNI	STRG.12083.5	-	AK11_CRC41	NA	INTERGENIC	5	61.3	2024-02-01	135736942	135737186	245	0.1	54.6	2.27	No_ref	68	70	LRPTSPRNI	CTCAGACCAACCAGCCCAAGGAACATC	CTCAGACCAACCAGCCCAAGGAACATC	ERV_3278233_LTR7,HERVH-int	27	0.28	SB	NO	ERV	41	262	1	3	YES
chr5	135736977	135737004	HLRPRVLRP	STRG.12083.5	-	AK11_CRC41	NA	INTERGENIC	5	61.3	2024-02-01	135736942	135737186	245	0.1	54.6	2.27	No_ref	59	60	HLRPRVLRP	CACCTACGACCTCGGGTCCTCAGACCA	CACCTACGACCTCGGGTCCTCAGACCA	ERV_3278233_LTR7,HERVH-int	27	2024-08-01	WB	NO	ERV	41	262	1	2	YES
chr5	135736983	135737010	EIHLRPRVL	STRG.12083.5	-	AK11_CRC41	NA	INTERGENIC	5	61.3	2024-02-01	135736942	135737186	245	0.1	54.6	2.27	No_ref	59	60	EIHLRPRVL	GAGATCCACCTACGACCTCGGGTCCTC	GAGATCCACCTACGACCTCGGGTCCTC	ERV_3278233_LTR7,HERVH-int	27	0.05	SB	NO	ERV	41	262	1	2	YES
chr5	135736998	135737025	LYSMREIHL	STRG.12083.5	-	AK11_CRC41	NA	INTERGENIC	5	61.3	2024-02-01	135736942	135737186	245	0.1	54.6	2.27	No_ref	72	72	LYSMREIHL	CTTTACTCCATGAGAGAGATCCACCTA	CTTTACTCCATGAGAGAGATCCACCTA	ERV_3278233_LTR7,HERVH-int	27	0.86	WB	NO	ERV	41	262	1	3	YES
chr5	136544893	136544920	YPVLLFFAP	STRG.12098.1	-	AK11_CRC41	NA	INTERGENIC	2	85.2	2024-03-01	136544820	136545074	255	0.1	169.2	6.16	No_ref	72	73	YPVLLFFAP	TACCCTGTCCTCTTGTTCTTTGCTCCA	TACCCTGTCCTCTTGTTCTTTGCTCCA	ERV_3278710_HERVH-int,LTR7Y	27	1	WB	NO	ERV	41	262	1	2	YES
chr5	136544944	136544971	MKFGDMTRI	STRG.12098.1	-	AK11_CRC41	NA	INTERGENIC	2	85.2	2024-03-01	136544820	136545074	255	0.1	169.2	6.16	No_ref	65	70	MKFGDMTRI	ATGAAATTTGGAGACATGACTCGGATC	ATGAAATTTGGAGACATGACTCGGATC	ERV_3278710_HERVH-int,LTR7Y	27	2024-09-01	WB	NO	ERV	41	262	1	2	YES
chr5	136544962	136544989	LFTRTRMKF	STRG.12098.1	-	AK11_CRC41	NA	INTERGENIC	2	85.2	2024-03-01	136544820	136545074	255	0.1	169.2	6.16	No_ref	81	87	LFTRTRMKF	CTCTTCACACGGACGCGCATGAAATTT	CTCTTCACACGGACGCGCATGAAATTT	ERV_3278710_HERVH-int,LTR7Y	27	2024-06-01	WB	NO	ERV	41	262	1	4	NO
chr5	136540982	136541009	CVSNMAVYF	STRG.12100.1	+	AK11_CRC41	('T', 3)	INTRON	1	100	2024-01-01	136540981	136543689	2709	2024-08-02	1206.9	54.25	No_ref	4	7	CLSNMAVYF	TGTTTGAGCAACATGGCTGTTTATTTC	TGTGTGAGCAACATGGCTGTTTATTTC	.	0	0.81	WB	SNP	NO	41	262	1	3	NO
chr5	136540991	136541018	NMAVYFTWV	STRG.12100.1	+	AK11_CRC41	NA	INTRON	1	100	2024-01-01	136540981	136543689	2709	2024-08-02	1206.9	54.25	No_ref	19	19	NMAVYFTWV	AACATGGCTGTTTATTTCACCTGGGTG	AACATGGCTGTTTATTTCACCTGGGTG	.	0	0.18	SB	NO	NO	41	262	1	3	NO
chr5	136540994	136541021	MAVYFTWVQ	STRG.12100.1	+	AK11_CRC41	NA	INTRON	1	100	2024-01-01	136540981	136543689	2709	2024-08-02	1206.9	54.25	No_ref	19	19	MAVYFTWVQ	ATGGCTGTTTATTTCACCTGGGTGCAG	ATGGCTGTTTATTTCACCTGGGTGCAG	.	0	2024-04-01	WB	NO	NO	41	262	1	2	NO
chr5	142825533	142825560	CRHPEQHRL	STRG.12291.4	+	AK11_CRC41	NA	INTRON	16	2024-01-04	0.8	142825488	142825713	116	2024-08-03	2024-07-18	1.18	No_ref	6	6	CRHPEQHRL	TGTCGTCACCCTGAGCAGCACAGGCTC	TGTCGTCACCCTGAGCAGCACAGGCTC	.	0	0.08	SB	NO	NO	41	262	1	2	YES
chr5	142825536	142825563	RHPEQHRLL	STRG.12291.4	+	AK11_CRC41	NA	INTRON	16	2024-01-04	0.8	142825488	142825713	116	2024-08-03	2024-07-18	1.18	No_ref	7	7	RHPEQHRLL	CGTCACCCTGAGCAGCACAGGCTCCTT	CGTCACCCTGAGCAGCACAGGCTCCTT	.	0	0.24	SB	NO	NO	41	262	1	2	YES
chr5	142825551	142825578	HRLLDLICF	STRG.12291.4	+	AK11_CRC41	NA	INTRON	16	2024-01-04	0.8	142825488	142825713	116	2024-08-03	2024-07-18	1.18	No_ref	8	8	HRLLDLICF	CACAGGCTCCTTGATTTAATTTGTTTC	CACAGGCTCCTTGATTTAATTTGTTTC	.	0	0.64	WB	NO	NO	41	262	1	2	YES
chr5	142825554	142825581	RLLDLICFL	STRG.12291.4	+	AK11_CRC41	NA	INTRON	16	2024-01-04	0.8	142825488	142825713	116	2024-08-03	2024-07-18	1.18	No_ref	8	8	RLLDLICFL	AGGCTCCTTGATTTAATTTGTTTCCTG	AGGCTCCTTGATTTAATTTGTTTCCTG	.	0	0.02	SB	NO	NO	41	262	1	2	YES
chr5	142825575	142825602	FLPTSHLKF	STRG.12291.4	+	AK11_CRC41	NA	INTRON	16	2024-01-04	0.8	142825488	142825713	116	2024-08-03	2024-07-18	1.18	No_ref	10	10	FLPTSHLKF	TTCCTGCCCACAAGCCACCTGAAGTTC	TTCCTGCCCACAAGCCACCTGAAGTTC	.	0	0.19	SB	NO	NO	41	262	1	2	YES
chr1	51879259	51879286	KSQLVFAAL	STRG.1286.11	-	AK11_CRC41	NA	INTRON	14	2024-07-02	0.3	51878275	51879475	525	50	2024-09-17	2.89	No_ref	2	3	KSQLVFAAL	AAGAGCCAATTAGTATTTGCGGCGCTC	AAGAGCCAATTAGTATTTGCGGCGCTC	.	0	2024-07-01	WB	NO	NO	41	262	1	2	YES
chr6	10412931	10412958	VRAPARIPA	STRG.12941.1	-	AK11_CRC41	NA	INTRON	6	69	2024-05-01	10412602	10412998	119	2024-09-26	70.1	2.22	Protein_ref	46	46	VRAPARIPA	GTGCGCGCCCCGGCCCGCATCCCGGCT	GTGCGCGCCCCGGCCCGCATCCCGGCT	.	0	2024-02-01	WB	NO	NO	41	262	1	3	NO
chr6	10412943	10412970	RLASVRAPA	STRG.12941.1	-	AK11_CRC41	NA	INTRON	6	69	2024-05-01	10412602	10412998	119	2024-09-26	70.1	2.22	Protein_ref	45	45	RLASVRAPA	CGCCTAGCGTCTGTGCGCGCCCCGGCC	CGCCTAGCGTCTGTGCGCGCCCCGGCC	.	0	2024-02-01	WB	NO	NO	41	262	1	2	NO
chr1	68387634	68387661	SLYWGQAAL	STRG.1510.1	-	AK11_CRC41	NA	INTERGENIC	3	79.2	2024-08-01	68387320	68387748	429	0.8	3391-08-01	89.26	No_ref	82	84	SLYWGQAAL	AGTTTGTATTGGGGTCAAGCGGCATTG	AGTTTGTATTGGGGTCAAGCGGCATTG	.	0	0.15	SB	NO	NO	41	262	1	2	YES
chr1	68387652	68387679	YLELLSSLY	STRG.1510.1	-	AK11_CRC41	NA	INTERGENIC	3	79.2	2024-08-01	68387320	68387748	429	0.8	3391-08-01	89.26	No_ref	64	65	YLELLSSLY	TATTTGGAACTACTGTCGAGTTTGTAT	TATTTGGAACTACTGTCGAGTTTGTAT	.	0	0.21	SB	NO	NO	41	262	1	3	YES
chr1	68387655	68387682	GYLELLSSL	STRG.1510.1	-	AK11_CRC41	NA	INTERGENIC	3	79.2	2024-08-01	68387320	68387748	429	0.8	3391-08-01	89.26	No_ref	71	72	GYLELLSSL	GGCTATTTGGAACTACTGTCGAGTTTG	GGCTATTTGGAACTACTGTCGAGTTTG	.	0	2024-07-01	WB	NO	NO	41	262	1	2	YES
chr1	68387667	68387694	VPFSGYLEL	STRG.1510.1	-	AK11_CRC41	NA	INTERGENIC	3	79.2	2024-08-01	68387320	68387748	429	0.8	3391-08-01	89.26	No_ref	70	71	VPFSGYLEL	GTGCCATTTTCTGGCTATTTGGAACTA	GTGCCATTTTCTGGCTATTTGGAACTA	.	0	0.09	SB	NO	NO	41	262	1	3	YES
chr1	68387673	68387700	FKVPFSGYL	STRG.1510.1	-	AK11_CRC41	NA	INTERGENIC	3	79.2	2024-08-01	68387320	68387748	429	0.8	3391-08-01	89.26	No_ref	74	75	FKVPFSGYL	TTCAAAGTGCCATTTTCTGGCTATTTG	TTCAAAGTGCCATTTTCTGGCTATTTG	.	0	0.16	SB	NO	NO	41	262	1	2	YES
chr1	68387697	68387724	FRSCRMEKF	STRG.1510.1	-	AK11_CRC41	NA	INTERGENIC	3	79.2	2024-08-01	68387320	68387748	429	0.8	3391-08-01	89.26	No_ref	72	73	FRSCRMEKF	TTTAGATCTTGCAGGATGGAAAAATTC	TTTAGATCTTGCAGGATGGAAAAATTC	.	0	0.05	SB	NO	NO	41	262	1	2	YES
chr7	12210970	12210997	KLRQMVHIY	STRG.15169.1	+	AK11_CRC41	NA	INTRON	9	2024-04-12	2024-08-01	12210697	12211547	358	1	150.5	2024-03-04	No_ref	67	68	KLRQMVHIY	AAGCTGAGGCAGATGGTGCACATTTAT	AAGCTGAGGCAGATGGTGCACATTTAT	.	0	2024-06-01	WB	NO	NO	41	262	1	2	YES
chr7	12210976	12211003	RQMVHIYTL	STRG.15169.1	+	AK11_CRC41	NA	INTRON	9	2024-04-12	2024-08-01	12210697	12211547	358	1	150.5	2024-03-04	No_ref	69	70	RQMVHIYTL	AGGCAGATGGTGCACATTTATACCCTT	AGGCAGATGGTGCACATTTATACCCTT	.	0	0.1	SB	NO	NO	41	262	1	3	YES
chr7	40793434	40793461	TSMLVAAFL	STRG.15474.1	+	AK11_CRC41	NA	INTRON	2	97.5	0.3	40793365	40793501	137	0.6	292	44.23	No_ref	14	14	TSMLVAAFL	ACATCTATGCTTGTGGCTGCATTCTTG	ACATCTATGCTTGTGGCTGCATTCTTG	.	0	2024-04-01	WB	NO	NO	41	262	1	2	NO
chr7	40793437	40793464	SMLVAAFLL	STRG.15474.1	+	AK11_CRC41	NA	INTRON	2	97.5	0.3	40793365	40793501	137	0.6	292	44.23	No_ref	15	15	SMLVAAFLL	TCTATGCTTGTGGCTGCATTCTTGCTG	TCTATGCTTGTGGCTGCATTCTTGCTG	.	0	0.09	SB	NO	NO	41	262	1	3	NO
chr7	40793440	40793467	MLVAAFLLL	STRG.15474.1	+	AK11_CRC41	NA	INTRON	2	97.5	0.3	40793365	40793501	137	0.6	292	44.23	No_ref	22	22	MLVAAFLLL	ATGCTTGTGGCTGCATTCTTGCTGTTG	ATGCTTGTGGCTGCATTCTTGCTGTTG	.	0	0.19	SB	NO	NO	41	262	1	3	NO
chr7	40793467	40793494	RSQRSNCCY	STRG.15474.1	+	AK11_CRC41	NA	INTRON	2	97.5	0.3	40793365	40793501	137	0.6	292	44.23	No_ref	44	45	RSQRSNCCY	AGAAGTCAGCGTTCTAACTGTTGTTAC	AGAAGTCAGCGTTCTAACTGTTGTTAC	.	0	2024-07-01	WB	NO	NO	41	262	1	3	NO
chr7	40793470	40793497	SQRSNCCYF	STRG.15474.1	+	AK11_CRC41	NA	INTRON	2	97.5	0.3	40793365	40793501	137	0.6	292	44.23	No_ref	44	45	SQRSNCCYF	AGTCAGCGTTCTAACTGTTGTTACTTC	AGTCAGCGTTCTAACTGTTGTTACTTC	.	0	0.94	WB	NO	NO	41	262	1	3	NO
chr7	40793473	40793500	QRSNCCYFI	STRG.15474.1	+	AK11_CRC41	NA	INTRON	2	97.5	0.3	40793365	40793501	137	0.6	292	44.23	No_ref	56	57	QRSNCCYFI	CAGCGTTCTAACTGTTGTTACTTCATA	CAGCGTTCTAACTGTTGTTACTTCATA	.	0	0.24	SB	NO	NO	41	262	1	2	NO
chr7	46882170	46882197	LPPGFKRFF	STRG.15555.1	+	AK11_CRC41	NA	INTERGENIC	2	83.5	0.9	46882108	46883430	1323	0.7	37.9	1.94	No_ref	63	65	LPPGFKRFF	CTGCCTCCTGGGTTCAAGCGATTCTTC	CTGCCTCCTGGGTTCAAGCGATTCTTC	.	0	2024-08-01	WB	NO	NO	41	262	1	3	YES
chr7	46882224	46882251	YRRLPPHLA	STRG.15555.1	+	AK11_CRC41	NA	INTERGENIC	2	83.5	0.9	46882108	46883430	1323	0.7	37.9	1.94	No_ref	42	43	YRRLPPHLA	TACAGGCGCCTGCCACCACACCTGGCT	TACAGGCGCCTGCCACCACACCTGGCT	.	0	0.26	SB	NO	NO	41	262	1	3	YES
chr7	46882230	46882257	RLPPHLADF	STRG.15555.1	+	AK11_CRC41	NA	INTERGENIC	2	83.5	0.9	46882108	46883430	1323	0.7	37.9	1.94	No_ref	43	45	RLPPHLADF	CGCCTGCCACCACACCTGGCTGATTTT	CGCCTGCCACCACACCTGGCTGATTTT	.	0	0.37	SB	NO	NO	41	262	1	3	YES
chr7	109647035	109647062	LRPISPRNI	STRG.16369.1	-	AK11_CRC41	NA	INTERGENIC	1	100	2024-02-01	109647018	109647261	244	0	103.7	2024-03-04	No_ref	55	57	LRPISPRNI	CTCAGACCAATCAGCCCAAGGAATATC	CTCAGACCAATCAGCCCAAGGAATATC	ERV_3763105_LTR7,HERVH-int	27	0.4	SB	NO	ERV	41	262	1	2	YES
chr7	109647050	109647077	LRPLALRPI	STRG.16369.1	-	AK11_CRC41	NA	INTERGENIC	1	100	2024-02-01	109647018	109647261	244	0	103.7	2024-03-04	No_ref	54	55	LRPLALRPI	CTACGACCTCTGGCCCTCAGACCAATC	CTACGACCTCTGGCCCTCAGACCAATC	ERV_3763105_LTR7,HERVH-int	27	0.42	SB	NO	ERV	41	262	1	2	YES
chr7	109647059	109647086	KIHLRPLAL	STRG.16369.1	-	AK11_CRC41	NA	INTERGENIC	1	100	2024-02-01	109647018	109647261	244	0	103.7	2024-03-04	No_ref	51	53	KIHLRPLAL	AAGATCCACCTACGACCTCTGGCCCTC	AAGATCCACCTACGACCTCTGGCCCTC	ERV_3763105_LTR7,HERVH-int	27	0.04	SB	NO	ERV	41	262	1	2	YES
chr7	109647065	109647092	VRKIHLRPL	STRG.16369.1	-	AK11_CRC41	NA	INTERGENIC	1	100	2024-02-01	109647018	109647261	244	0	103.7	2024-03-04	No_ref	57	57	VRKIHLRPL	GTGAGAAAGATCCACCTACGACCTCTG	GTGAGAAAGATCCACCTACGACCTCTG	ERV_3763105_LTR7,HERVH-int	27	0.18	SB	NO	ERV	41	262	1	2	YES
chr7	109647176	109647203	KPVWWSLHM	STRG.16369.1	-	AK11_CRC41	NA	INTERGENIC	1	100	2024-02-01	109647018	109647261	244	0	103.7	2024-03-04	No_ref	55	55	KPVWWSLHM	AAGCCTGTTTGGTGGTCTCTTCACATG	AAGCCTGTTTGGTGGTCTCTTCACATG	ERV_3763105_LTR7,HERVH-int	27	0.17	SB	NO	ERV	41	262	1	4	YES
chr7	156034489	156034516	LPLHPLPGL	STRG.16934.1	-	AK11_CRC41	NA	INTERGENIC	1	100	0.9	156034454	156034587	101	0.1	111.1	2024-11-06	No_ref	76	82	LPLHPLPGL	CTTCCCCTTCACCCTTTGCCAGGATTG	CTTCCCCTTCACCCTTTGCCAGGATTG	ERV_3791119_MSTA	27	0.63	WB	NO	ERV	41	262	1	3	NO
chr7	156034498	156034525	MGLLPLHPL	STRG.16934.1	-	AK11_CRC41	NA	INTERGENIC	1	100	0.9	156034454	156034587	101	0.1	111.1	2024-11-06	No_ref	58	62	MGLLPLHPL	ATGGGCTTGCTTCCCCTTCACCCTTTG	ATGGGCTTGCTTCCCCTTCACCCTTTG	ERV_3791119_MSTA	27	0.58	WB	NO	ERV	41	262	1	5	NO
chr7	156034507	156034534	SEKMGLLPL	STRG.16934.1	-	AK11_CRC41	NA	INTERGENIC	1	100	0.9	156034454	156034587	101	0.1	111.1	2024-11-06	No_ref	48	49	SEKMGLLPL	AGTGAGAAGATGGGCTTGCTTCCCCTT	AGTGAGAAGATGGGCTTGCTTCCCCTT	ERV_3791119_MSTA	27	2024-04-01	WB	NO	ERV	41	262	1	3	NO
chr8	99943812	99943839	LMTFHHCDL	STRG.17886.1	+	AK11_CRC41	NA	INTERGENIC	2	50.2	2024-02-01	99943798	99943961	164	0.3	47.2	1.96	No_ref	79	79	LMTFHHCDL	CTGATGACATTCCACCATTGTGATTTG	CTGATGACATTCCACCATTGTGATTTG	ERV_3876194_LTR7,HERVH-int	27	0.31	SB	NO	ERV	41	262	1	2	NO
chr8	99943815	99943842	MTFHHCDLF	STRG.17886.1	+	AK11_CRC41	NA	INTERGENIC	2	50.2	2024-02-01	99943798	99943961	164	0.3	47.2	1.96	No_ref	82	82	MTFHHCDLF	ATGACATTCCACCATTGTGATTTGTTC	ATGACATTCCACCATTGTGATTTGTTC	ERV_3876194_LTR7,HERVH-int	27	0.18	SB	NO	ERV	41	262	1	3	NO
chr8	99943818	99943845	TFHHCDLFL	STRG.17886.1	+	AK11_CRC41	NA	INTERGENIC	2	50.2	2024-02-01	99943798	99943961	164	0.3	47.2	1.96	No_ref	82	82	TFHHCDLFL	ACATTCCACCATTGTGATTTGTTCCTG	ACATTCCACCATTGTGATTTGTTCCTG	ERV_3876194_LTR7,HERVH-int	27	0.41	SB	NO	ERV	41	262	1	5	NO
chr8	99943827	99943854	HCDLFLPHL	STRG.17886.1	+	AK11_CRC41	NA	INTERGENIC	2	50.2	2024-02-01	99943798	99943961	164	0.3	47.2	1.96	No_ref	80	80	HCDLFLPHL	CATTGTGATTTGTTCCTGCCCCACCTT	CATTGTGATTTGTTCCTGCCCCACCTT	ERV_3876194_LTR7,HERVH-int	27	2024-07-01	WB	NO	ERV	41	262	1	2	NO
chr8	99944101	99944128	LFTQTRMKF	STRG.17886.2	+	AK11_CRC41	NA	INTERGENIC	2	49.8	0.9	99944031	99944270	240	0.4	35.8	1.94	No_ref	62	62	LFTQTRMKF	CTCTTCACACAGACGCGCATGAAATTT	CTCTTCACACAGACGCGCATGAAATTT	ERV_3876194_LTR7,HERVH-int	27	2024-03-01	WB	NO	ERV	41	262	1	5	YES
chr8	99944110	99944137	QTRMKFGAV	STRG.17886.2	+	AK11_CRC41	NA	INTERGENIC	2	49.8	0.9	99944031	99944270	240	0.4	35.8	1.94	No_ref	61	61	QTRMKFGAV	CAGACGCGCATGAAATTTGGTGCTGTG	CAGACGCGCATGAAATTTGGTGCTGTG	ERV_3876194_LTR7,HERVH-int	27	0.06	SB	NO	ERV	41	262	1	4	YES
chr8	99944113	99944140	TRMKFGAVT	STRG.17886.2	+	AK11_CRC41	NA	INTERGENIC	2	49.8	0.9	99944031	99944270	240	0.4	35.8	1.94	No_ref	77	77	TRMKFGAVT	ACGCGCATGAAATTTGGTGCTGTGACT	ACGCGCATGAAATTTGGTGCTGTGACT	ERV_3876194_LTR7,HERVH-int	27	2024-05-01	WB	NO	ERV	41	262	1	2	YES
chr8	127244464	127244491	SQNRLCVPL	STRG.18133.1	+	AK11_CRC41	NA	INTRON	18	2024-02-26	0.9	127244448	127244784	337	2024-01-01	38.3	2024-03-02	No_ref	9	10	SQNRLCVPL	TCCCAGAACAGGTTGTGTGTGCCCCTT	TCCCAGAACAGGTTGTGTGTGCCCCTT	ERV_3901736_LTR66	27	0.84	WB	NO	ERV	41	262	1	2	YES
chr8	127244470	127244497	NRLCVPLEA	STRG.18133.1	+	AK11_CRC41	NA	INTRON	18	2024-02-26	0.9	127244448	127244784	337	2024-01-01	38.3	2024-03-02	No_ref	25	25	NRLCVPLEA	AACAGGTTGTGTGTGCCCCTTGAGGCG	AACAGGTTGTGTGTGCCCCTTGAGGCG	ERV_3901736_LTR66	27	2024-06-01	WB	NO	ERV	41	262	1	2	YES
chr8	127244482	127244509	VPLEAFIQH	STRG.18133.1	+	AK11_CRC41	NA	INTRON	18	2024-02-26	0.9	127244448	127244784	337	2024-01-01	38.3	2024-03-02	No_ref	34	35	VPLEAFIQH	GTGCCCCTTGAGGCGTTCATCCAGCAC	GTGCCCCTTGAGGCGTTCATCCAGCAC	ERV_3901736_LTR66	27	2024-05-01	WB	NO	ERV	41	262	1	2	YES
chr8	127244497	127244524	FIQHCFREI	STRG.18133.1	+	AK11_CRC41	NA	INTRON	18	2024-02-26	0.9	127244448	127244784	337	2024-01-01	38.3	2024-03-02	No_ref	53	54	FIQHCFREI	TTCATCCAGCACTGTTTCAGAGAAATC	TTCATCCAGCACTGTTTCAGAGAAATC	ERV_3901736_LTR66	27	0.93	WB	NO	ERV	41	262	1	3	YES
chr8	127244509	127244536	CFREIPISI	STRG.18133.1	+	AK11_CRC41	NA	INTRON	18	2024-02-26	0.9	127244448	127244784	337	2024-01-01	38.3	2024-03-02	No_ref	60	62	CFREIPISI	TGTTTCAGAGAAATCCCTATTTCAATC	TGTTTCAGAGAAATCCCTATTTCAATC	ERV_3901736_LTR66	27	2024-06-01	WB	NO	ERV	41	262	1	2	YES
chr8	127244512	127244539	FREIPISIY	STRG.18133.1	+	AK11_CRC41	NA	INTRON	18	2024-02-26	0.9	127244448	127244784	337	2024-01-01	38.3	2024-03-02	No_ref	61	63	FREIPISIY	TTCAGAGAAATCCCTATTTCAATCTAT	TTCAGAGAAATCCCTATTTCAATCTAT	ERV_3901736_LTR66	27	0.08	SB	NO	ERV	41	262	1	2	YES
chr8	127244518	127244545	EIPISIYSY	STRG.18133.1	+	AK11_CRC41	NA	INTRON	18	2024-02-26	0.9	127244448	127244784	337	2024-01-01	38.3	2024-03-02	No_ref	67	69	EIPISIYSY	GAAATCCCTATTTCAATCTATTCCTAT	GAAATCCCTATTTCAATCTATTCCTAT	ERV_3901736_LTR66	27	2024-01-01	WB	NO	ERV	41	262	1	2	YES
chr8	127244527	127244554	ISIYSYTLV	STRG.18133.1	+	AK11_CRC41	NA	INTRON	18	2024-02-26	0.9	127244448	127244784	337	2024-01-01	38.3	2024-03-02	No_ref	74	75	ISIYSYTLV	ATTTCAATCTATTCCTATACGTTAGTT	ATTTCAATCTATTCCTATACGTTAGTT	ERV_3901736_LTR66	27	2024-02-01	WB	NO	ERV	41	262	1	2	YES
chr8	127244530	127244557	SIYSYTLVI	STRG.18133.1	+	AK11_CRC41	NA	INTRON	18	2024-02-26	0.9	127244448	127244784	337	2024-01-01	38.3	2024-03-02	No_ref	75	75	SIYSYTLVI	TCAATCTATTCCTATACGTTAGTTATT	TCAATCTATTCCTATACGTTAGTTATT	ERV_3901736_LTR66	27	0.27	SB	NO	ERV	41	262	1	3	YES
chr8	144402897	144402924	TSRGIVTQL	STRG.18349.1	+	AK11_CRC41	NA	INTERGENIC	1	100	2024-03-01	144402851	144404001	887	2024-05-08	59.2	2024-02-02	No_ref	61	64	TSRGIVTQL	ACAAGCAGGGGTATTGTAACACAACTG	ACAAGCAGGGGTATTGTAACACAACTG	.	0	0.52	WB	NO	NO	41	262	1	2	NO
chr1	117210831	117210858	AMASLGQIL	STRG.2055.1	-	AK11_CRC41	NA	INTERGENIC	4	97.3	0.8	117210824	117210927	104	0.1	163.9	10.26	Protein_ref	77	77	AMASLGQIL	GCCATGGCTTCCCTGGGGCAGATCCTC	GCCATGGCTTCCCTGGGGCAGATCCTC	.	0	2024-04-01	WB	NO	NO	41	262	1	4	NO
chr1	117210843	117210870	EPSPAMASL	STRG.2055.1	-	AK11_CRC41	NA	INTERGENIC	4	97.3	0.8	117210824	117210927	104	0.1	163.9	10.26	Protein_ref	71	72	EPSPAMASL	GAACCTTCCCCAGCCATGGCTTCCCTG	GAACCTTCCCCAGCCATGGCTTCCCTG	.	0	0.22	SB	NO	NO	41	262	1	4	NO
chr1	117210849	117210876	RWEPSPAMA	STRG.2055.1	-	AK11_CRC41	NA	INTERGENIC	4	97.3	0.8	117210824	117210927	104	0.1	163.9	10.26	Protein_ref	69	71	RWEPSPAMA	CGCTGGGAACCTTCCCCAGCCATGGCT	CGCTGGGAACCTTCCCCAGCCATGGCT	.	0	0.56	WB	NO	NO	41	262	1	2	NO
chr1	117210852	117210879	IRWEPSPAM	STRG.2055.1	-	AK11_CRC41	NA	INTERGENIC	4	97.3	0.8	117210824	117210927	104	0.1	163.9	10.26	Protein_ref	64	65	IRWEPSPAM	ATACGCTGGGAACCTTCCCCAGCCATG	ATACGCTGGGAACCTTCCCCAGCCATG	.	0	0.08	SB	NO	NO	41	262	1	4	NO
chr1	117210897	117210924	SHQGRQRQL	STRG.2055.1	-	AK11_CRC41	NA	INTERGENIC	4	97.3	0.8	117210824	117210927	104	0.1	163.9	10.26	Protein_ref	6	6	SHQGRQRQL	AGTCACCAAGGAAGGCAGCGGCAGCTC	AGTCACCAAGGAAGGCAGCGGCAGCTC	.	0	0.62	WB	NO	NO	41	262	1	2	NO
chr11	63529549	63529576	ARMRPGKRL	STRG.22523.1	+	AK11_CRC41	NA	INTRON	7	62.9	0.8	63529409	63529601	193	2024-05-01	405.7	25.34	No_ref	134	140	ARMRPGKRL	GCCAGGATGAGGCCAGGAAAACGACTT	GCCAGGATGAGGCCAGGAAAACGACTT	.	0	0.16	SB	NO	NO	41	262	1	4	NO
chr11	63529567	63529594	KRLSQGNVI	STRG.22523.1	+	AK11_CRC41	NA	INTRON	7	62.9	0.8	63529409	63529601	193	2024-05-01	405.7	25.34	No_ref	64	64	KRLSQGNVI	AAACGACTTTCACAAGGTAATGTCATC	AAACGACTTTCACAAGGTAATGTCATC	.	0	0.23	SB	NO	NO	41	262	1	4	NO
chr11	67023405	67023432	RRAGSWSPA	STRG.22707.4	+	AK11_CRC41	NA	INTRON	6	74.2	0.2	67023134	67023460	327	2024-02-01	2024-02-17	3.62	Protein_ref	12	13	RRAGSWSPA	AGGCGGGCCGGCAGCTGGAGCCCAGCC	AGGCGGGCCGGCAGCTGGAGCCCAGCC	.	0	2024-04-01	WB	NO	NO	41	262	1	3	YES
chr11	67023423	67023450	SPAGAAAPP	STRG.22707.4	+	AK11_CRC41	NA	INTRON	6	74.2	0.2	67023134	67023460	327	2024-02-01	2024-02-17	3.62	Protein_ref	16	17	SPAGAAAPP	AGCCCAGCCGGAGCGGCGGCCCCTCCG	AGCCCAGCCGGAGCGGCGGCCCCTCCG	.	0	2024-03-01	WB	NO	NO	41	262	1	2	YES
chr12	47772965	47772992	SRFARIKAY	STRG.24304.4	+	AK11_CRC41	NA	INTRON	9	2024-07-09	0.5	47772170	47773440	309	100	2024-07-23	2.24	Protein_ref	7	7	SRFARIKAY	TCGCGGTTCGCTCGTATAAAGGCATAT	TCGCGGTTCGCTCGTATAAAGGCATAT	.	0	0.02	SB	NO	NO	41	262	1	5	YES
chr12	47772968	47772995	RFARIKAYF	STRG.24304.4	+	AK11_CRC41	NA	INTRON	9	2024-07-09	0.5	47772170	47773440	309	100	2024-07-23	2.24	Protein_ref	7	7	RFARIKAYF	CGGTTCGCTCGTATAAAGGCATATTTC	CGGTTCGCTCGTATAAAGGCATATTTC	.	0	0.59	WB	NO	NO	41	262	1	5	YES
chr12	47772977	47773004	RIKAYFRSL	STRG.24304.4	+	AK11_CRC41	NA	INTRON	9	2024-07-09	0.5	47772170	47773440	309	100	2024-07-23	2.24	Protein_ref	6	6	RIKAYFRSL	CGTATAAAGGCATATTTCCGGTCCCTT	CGTATAAAGGCATATTTCCGGTCCCTT	.	0	0.04	SB	NO	NO	41	262	1	5	YES
chr12	116495349	116495376	RQPCGNVPV	STRG.25357.2	-	AK11_CRC41	NA	INTRON	4	71.9	0.9	116495320	116495431	112	0.4	2024-08-23	1.32	No_ref	33	46	RQPCGNVPV	CGACAGCCCTGTGGGAATGTCCCTGTG	CGACAGCCCTGTGGGAATGTCCCTGTG	ERV_977916_MLT1F1	27	2024-02-01	WB	NO	ERV	41	262	1	2	YES
chr13	28693856	28693883	ILLAQASAM	STRG.25926.1	+	AK11_CRC41	NA	INTRON	1	100	0.8	28693831	28694164	282	2024-03-02	43.7	2.52	No_ref	4	4	ILLAQASAM	ATACTGCTTGCTCAAGCCTCAGCAATG	ATACTGCTTGCTCAAGCCTCAGCAATG	.	0	2024-04-01	WB	NO	NO	41	262	1	2	YES
chr13	28693859	28693886	LLAQASAMV	STRG.25926.1	+	AK11_CRC41	NA	INTRON	1	100	0.8	28693831	28694164	282	2024-03-02	43.7	2.52	No_ref	5	6	LLAQASAMV	CTGCTTGCTCAAGCCTCAGCAATGGTG	CTGCTTGCTCAAGCCTCAGCAATGGTG	.	0	0.16	SB	NO	NO	41	262	1	2	YES
chr13	43055151	43055178	RHRNSPSQI	STRG.26088.9	+	AK11_CRC41	NA	INTRON	9	2024-01-05	0.8	43055129	43059012	98	0.6	49.3	2024-08-02	No_ref	35	40	RHRNSPSQI	AGACACAGAAACTCTCCCTCTCAGATA	AGACACAGAAACTCTCCCTCTCAGATA	ERV_1014014_LTR19C	27	2024-06-01	WB	NO	ERV	41	262	1	3	NO
chr13	43055175	43055202	ISKRRHHRL	STRG.26088.9	+	AK11_CRC41	NA	INTRON	9	2024-01-05	0.8	43055129	43059012	98	0.6	49.3	2024-08-02	No_ref	35	40	ISKRRHHRL	ATAAGCAAAAGAAGGCATCACAGACTA	ATAAGCAAAAGAAGGCATCACAGACTA	ERV_1014014_LTR19C	27	0.05	SB	NO	ERV	41	262	1	3	NO
chr13	43055181	43055208	KRRHHRLSL	STRG.26088.9	+	AK11_CRC41	NA	INTRON	9	2024-01-05	0.8	43055129	43059012	98	0.6	49.3	2024-08-02	No_ref	35	40	KRRHHRLSL	AAAAGAAGGCATCACAGACTAAGTCTG	AAAAGAAGGCATCACAGACTAAGTCTG	ERV_1014014_LTR19C	27	0.08	SB	NO	ERV	41	262	1	2	YES
chr13	43055187	43055214	RHHRLSLPM	STRG.26088.9	+	AK11_CRC41	NA	INTRON	9	2024-01-05	0.8	43055129	43059012	98	0.6	49.3	2024-08-02	No_ref	30	40	RHHRLSLPM	AGGCATCACAGACTAAGTCTGCCCATG	AGGCATCACAGACTAAGTCTGCCCATG	ERV_1014014_LTR19C	27	0.75	WB	NO	ERV	41	262	1	2	NO
chr13	110230797	110230824	RLCTWNLHF	STRG.26523.3	-	AK11_CRC41	NA	INTRON	12	85.8	0.5	110230720	110230913	194	1	37.8	2024-05-03	Protein_ref	40	41	RLCTWNLHF	CGCCTCTGCACGTGGAACCTGCATTTC	CGCCTCTGCACGTGGAACCTGCATTTC	.	0	2024-05-01	WB	NO	NO	41	262	1	2	YES
chr14	53849874	53849901	FPNTQKVII	STRG.27085.4	-	AK11_CRC41	NA	INTERGENIC	10	36.5	2024-07-01	53849722	53849970	249	0.2	92.1	2.65	No_ref	39	68	FPNTQKVII	TTTCCTAACACACAGAAAGTCATCATT	TTTCCTAACACACAGAAAGTCATCATT	.	0	0.34	SB	NO	NO	41	262	1	5	YES
chr14	53849877	53849904	SFPNTQKVI	STRG.27085.4	-	AK11_CRC41	NA	INTERGENIC	10	36.5	2024-07-01	53849722	53849970	249	0.2	92.1	2.65	No_ref	39	68	SFPNTQKVI	TCGTTTCCTAACACACAGAAAGTCATC	TCGTTTCCTAACACACAGAAAGTCATC	.	0	2024-07-01	WB	NO	NO	41	262	1	5	YES
chr14	53849880	53849907	SSFPNTQKV	STRG.27085.4	-	AK11_CRC41	NA	INTERGENIC	10	36.5	2024-07-01	53849722	53849970	249	0.2	92.1	2.65	No_ref	37	67	SSFPNTQKV	TCTTCGTTTCCTAACACACAGAAAGTC	TCTTCGTTTCCTAACACACAGAAAGTC	.	0	0.15	SB	NO	NO	41	262	1	7	YES
chr14	53849898	53849925	ASFTEISSF	STRG.27085.4	-	AK11_CRC41	NA	INTERGENIC	10	36.5	2024-07-01	53849722	53849970	249	0.2	92.1	2.65	No_ref	70	70	ASFTEISSF	GCTTCGTTCACTGAAATATCTTCGTTT	GCTTCGTTCACTGAAATATCTTCGTTT	.	0	0.97	WB	NO	NO	41	262	1	6	YES
chr14	53849904	53849931	MPASFTEIS	STRG.27085.4	-	AK11_CRC41	NA	INTERGENIC	10	36.5	2024-07-01	53849722	53849970	249	0.2	92.1	2.65	No_ref	85	85	MPASFTEIS	ATGCCTGCTTCGTTCACTGAAATATCT	ATGCCTGCTTCGTTCACTGAAATATCT	.	0	0.14	SB	NO	NO	41	262	1	4	YES
chr14	53849907	53849934	AMPASFTEI	STRG.27085.4	-	AK11_CRC41	NA	INTERGENIC	10	36.5	2024-07-01	53849722	53849970	249	0.2	92.1	2.65	No_ref	87	87	AMPASFTEI	GCCATGCCTGCTTCGTTCACTGAAATA	GCCATGCCTGCTTCGTTCACTGAAATA	.	0	0.74	WB	NO	NO	41	262	1	7	YES
chr14	53849916	53849943	KATAMPASF	STRG.27085.4	-	AK11_CRC41	NA	INTERGENIC	10	36.5	2024-07-01	53849722	53849970	249	0.2	92.1	2.65	No_ref	87	87	KATAMPASF	AAGGCAACAGCCATGCCTGCTTCGTTC	AAGGCAACAGCCATGCCTGCTTCGTTC	.	0	0.71	WB	NO	NO	41	262	1	7	YES
chr14	53849922	53849949	SMKATAMPA	STRG.27085.4	-	AK11_CRC41	NA	INTERGENIC	10	36.5	2024-07-01	53849722	53849970	249	0.2	92.1	2.65	No_ref	81	81	SMKATAMPA	TCCATGAAGGCAACAGCCATGCCTGCT	TCCATGAAGGCAACAGCCATGCCTGCT	.	0	0.35	SB	NO	NO	41	262	1	4	YES
chr14	53849928	53849955	VSSMKATAM	STRG.27085.4	-	AK11_CRC41	NA	INTERGENIC	10	36.5	2024-07-01	53849722	53849970	249	0.2	92.1	2.65	No_ref	78	78	VSSMKATAM	GTTAGTTCCATGAAGGCAACAGCCATG	GTTAGTTCCATGAAGGCAACAGCCATG	.	0	0.56	WB	NO	NO	41	262	1	7	YES
chr15	79892783	79892810	LLKIQKLAG	STRG.28958.1	+	AK11_CRC41	NA	INTRON	3	94.8	0.1	79892679	79892886	147	2024-03-06	2024-08-04	2.15	No_ref	5	5	LLKIQKLAG	CTACTAAAAATACAAAAACTAGCTGGG	CTACTAAAAATACAAAAACTAGCTGGG	.	0	1	WB	NO	NO	41	262	1	2	NO
chr15	90002125	90002152	ARDSKFHPL	STRG.29114.2	+	AK11_CRC41	NA	INTRON	5	41.9	0.2	90001736	90003464	293	100	34.7	6.67	No_ref	27	27	ARDSKFHPL	GCCCGGGACTCAAAGTTTCACCCCCTC	GCCCGGGACTCAAAGTTTCACCCCCTC	.	0	0.23	SB	NO	NO	41	262	1	3	YES
chr15	90002131	90002158	DSKFHPLAA	STRG.29114.2	+	AK11_CRC41	NA	INTRON	5	41.9	0.2	90001736	90003464	293	100	34.7	6.67	No_ref	26	27	DSKFHPLAA	GACTCAAAGTTTCACCCCCTCGCCGCC	GACTCAAAGTTTCACCCCCTCGCCGCC	.	0	0.64	WB	NO	NO	41	262	1	2	YES
chr15	90002140	90002167	FHPLAAPPL	STRG.29114.2	+	AK11_CRC41	NA	INTRON	5	41.9	0.2	90001736	90003464	293	100	34.7	6.67	No_ref	25	26	FHPLAAPPL	TTTCACCCCCTCGCCGCCCCGCCCCTA	TTTCACCCCCTCGCCGCCCCGCCCCTA	.	0	0.75	WB	NO	NO	41	262	1	4	YES
chr15	90002164	90002191	LRLPTNFIL	STRG.29114.2	+	AK11_CRC41	NA	INTRON	5	41.9	0.2	90001736	90003464	293	100	34.7	6.67	No_ref	21	21	LRLPTNFIL	CTACGGCTGCCCACAAACTTTATTCTC	CTACGGCTGCCCACAAACTTTATTCTC	.	0	0.04	SB	NO	NO	41	262	1	4	YES
chr15	90002170	90002197	LPTNFILGA	STRG.29114.2	+	AK11_CRC41	NA	INTRON	5	41.9	0.2	90001736	90003464	293	100	34.7	6.67	No_ref	18	18	LPTNFILGA	CTGCCCACAAACTTTATTCTCGGAGCG	CTGCCCACAAACTTTATTCTCGGAGCG	.	0	0.98	WB	NO	NO	41	262	1	4	YES
chr16	1300647	1300674	LGFPCAWTV	STRG.29355.10	-	AK11_CRC41	NA	INTERGENIC	11	41.6	2024-04-01	1300589	1300721	133	2024-02-02	49.1	1.71	No_ref	30	30	LGFPCAWTV	CTGGGATTCCCATGCGCGTGGACGGTG	CTGGGATTCCCATGCGCGTGGACGGTG	.	0	2024-05-01	WB	NO	NO	41	262	1	3	NO
chr16	50478262	50478289	HPLQGLLSV	STRG.30259.1	-	AK11_CRC41	NA	INTERGENIC	1	100	2024-07-01	50478163	50478458	296	0.1	48.2	1.39	No_ref	68	69	HPLQGLLSV	CACCCTCTTCAGGGCCTCCTCTCTGTT	CACCCTCTTCAGGGCCTCCTCTCTGTT	ERV_1513465_MER52C	27	0.24	SB	NO	ERV	41	262	1	3	YES
chr16	50478268	50478295	RSHPLQGLL	STRG.30259.1	-	AK11_CRC41	NA	INTERGENIC	1	100	2024-07-01	50478163	50478458	296	0.1	48.2	1.39	No_ref	68	69	RSHPLQGLL	AGGAGCCACCCTCTTCAGGGCCTCCTC	AGGAGCCACCCTCTTCAGGGCCTCCTC	ERV_1513465_MER52C	27	0.51	WB	NO	ERV	41	262	1	4	YES
chr16	50478271	50478298	ERSHPLQGL	STRG.30259.1	-	AK11_CRC41	NA	INTERGENIC	1	100	2024-07-01	50478163	50478458	296	0.1	48.2	1.39	No_ref	66	67	ERSHPLQGL	GAGAGGAGCCACCCTCTTCAGGGCCTC	GAGAGGAGCCACCCTCTTCAGGGCCTC	ERV_1513465_MER52C	27	0.92	WB	NO	ERV	41	262	1	3	YES
chr16	50478280	50478307	LPVERSHPL	STRG.30259.1	-	AK11_CRC41	NA	INTERGENIC	1	100	2024-07-01	50478163	50478458	296	0.1	48.2	1.39	No_ref	66	69	LPVERSHPL	TTGCCTGTGGAGAGGAGCCACCCTCTT	TTGCCTGTGGAGAGGAGCCACCCTCTT	ERV_1513465_MER52C	27	0.05	SB	NO	ERV	41	262	1	4	YES
chr16	50478298	50478325	QRRPNDLPV	STRG.30259.1	-	AK11_CRC41	NA	INTERGENIC	1	100	2024-07-01	50478163	50478458	296	0.1	48.2	1.39	No_ref	67	68	QRRPNDLPV	CAGAGACGTCCAAATGACTTGCCTGTG	CAGAGACGTCCAAATGACTTGCCTGTG	ERV_1513465_MER52C	27	0.78	WB	NO	ERV	41	262	1	3	YES
chr16	50478349	50478376	RPAAERSTL	STRG.30259.1	-	AK11_CRC41	NA	INTERGENIC	1	100	2024-07-01	50478163	50478458	296	0.1	48.2	1.39	No_ref	77	78	RPAAERSTL	CGACCAGCTGCAGAGAGGAGTACCCTC	CGACCAGCTGCAGAGAGGAGTACCCTC	ERV_1513465_MER52C	27	0.58	WB	NO	ERV	41	262	1	2	YES
chr16	50478403	50478430	ARQRMARGL	STRG.30259.1	-	AK11_CRC41	NA	INTERGENIC	1	100	2024-07-01	50478163	50478458	296	0.1	48.2	1.39	No_ref	5	5	ARQRMARGL	GCAAGGCAGAGGATGGCCAGAGGACTA	GCAAGGCAGAGGATGGCCAGAGGACTA	ERV_1513465_MER52C	27	0.24	SB	NO	ERV	41	262	1	3	YES
chr16	50478415	50478442	CSARARQRM	STRG.30259.1	-	AK11_CRC41	NA	INTERGENIC	1	100	2024-07-01	50478163	50478458	296	0.1	48.2	1.39	No_ref	5	5	CSARARQRM	TGCTCAGCCAGAGCAAGGCAGAGGATG	TGCTCAGCCAGAGCAAGGCAGAGGATG	ERV_1513465_MER52C	27	2024-07-01	WB	NO	ERV	41	262	1	4	YES
chr16	50478621	50478648	WAEAGGSSV	STRG.30259.1	-	AK11_CRC41	NA	INTERGENIC	1	100	0.3	50478602	50478891	290	0.1	2024-05-09	1.39	No_ref	10	10	WAEAGGSSV	TGGGCGGAAGCGGGGGGGTCTTCAGTA	TGGGCGGAAGCGGGGGGGTCTTCAGTA	ERV_1513465_MER52C	27	0.28	SB	NO	ERV	41	262	1	4	YES
chr17	8248726	8248753	FVFFCSDMV	STRG.31323.1	+	AK11_CRC41	NA	INTRON	10	2024-02-15	0.2	8248715	8249339	243	2024-01-22	2024-01-10	2.37	No_ref	7	7	FVFFCSDMV	TTTGTATTTTTCTGTAGCGACATGGTT	TTTGTATTTTTCTGTAGCGACATGGTT	.	0	0.16	SB	NO	NO	41	262	1	2	NO
chr17	8248762	8248789	CPDWSRTPG	STRG.31323.1	+	AK11_CRC41	NA	INTRON	10	2024-02-15	0.2	8248715	8249339	243	2024-01-22	2024-01-10	2.37	No_ref	7	7	CPDWSRTPG	TGCCCAGACTGGTCTCGAACTCCTGGG	TGCCCAGACTGGTCTCGAACTCCTGGG	.	0	0.63	WB	NO	NO	41	262	1	2	NO
chr17	36591444	36591471	SPSQGHLAL	STRG.31921.1	+	AK11_CRC41	NA	INTERGENIC	8	2024-09-04	0.7	36591349	36592156	191	2024-03-11	2024-02-20	1.39	No_ref	3	3	SPSQGHLAL	AGTCCTTCCCAAGGTCACCTAGCATTG	AGTCCTTCCCAAGGTCACCTAGCATTG	.	0	0.05	SB	NO	NO	41	262	1	2	NO
chr17	36591465	36591492	ALMAETLGV	STRG.31921.1	+	AK11_CRC41	NA	INTERGENIC	8	2024-09-04	0.7	36591349	36592156	191	2024-03-11	2024-02-20	1.39	No_ref	3	3	ALMAETLGV	GCATTGATGGCGGAGACACTCGGCGTT	GCATTGATGGCGGAGACACTCGGCGTT	.	0	0.03	SB	NO	NO	41	262	1	2	NO
chr17	36591468	36591495	LMAETLGVF	STRG.31921.1	+	AK11_CRC41	NA	INTERGENIC	8	2024-09-04	0.7	36591349	36592156	191	2024-03-11	2024-02-20	1.39	No_ref	3	3	LMAETLGVF	TTGATGGCGGAGACACTCGGCGTTTTC	TTGATGGCGGAGACACTCGGCGTTTTC	.	0	0.24	SB	NO	NO	41	262	1	2	NO
chr17	36591471	36591498	MAETLGVFW	STRG.31921.1	+	AK11_CRC41	NA	INTERGENIC	8	2024-09-04	0.7	36591349	36592156	191	2024-03-11	2024-02-20	1.39	No_ref	3	3	MAETLGVFW	ATGGCGGAGACACTCGGCGTTTTCTGG	ATGGCGGAGACACTCGGCGTTTTCTGG	.	0	0.38	SB	NO	NO	41	262	1	2	NO
chr17	36591489	36591516	VFWAESLPI	STRG.31921.1	+	AK11_CRC41	NA	INTERGENIC	8	2024-09-04	0.7	36591349	36592156	191	2024-03-11	2024-02-20	1.39	No_ref	2	3	VFWAESLPI	GTTTTCTGGGCCGAATCCCTTCCCATC	GTTTTCTGGGCCGAATCCCTTCCCATC	.	0	0.59	WB	NO	NO	41	262	1	2	NO
chr17	41424502	41424529	YTMTSFYST	STRG.32074.1	-	AK11_CRC41	NA	INTERGENIC	3	41.9	0.6	41424032	41424585	554	1	72.6	5.81	Protein_ref	69	70	YTMTSFYST	TACACCATGACCTCCTTCTACAGCACC	TACACCATGACCTCCTTCTACAGCACC	.	0	2024-07-01	WB	NO	NO	41	262	1	2	NO
chr17	41424508	41424535	QPYTMTSFY	STRG.32074.1	-	AK11_CRC41	NA	INTERGENIC	3	41.9	0.6	41424032	41424585	554	1	72.6	5.81	Protein_ref	66	67	QPYTMTSFY	CAGCCCTACACCATGACCTCCTTCTAC	CAGCCCTACACCATGACCTCCTTCTAC	.	0	0.07	SB	NO	NO	41	262	1	2	NO
chr17	41424526	41424553	EAPVQPQPY	STRG.32074.1	-	AK11_CRC41	NA	INTERGENIC	3	41.9	0.6	41424032	41424585	554	1	72.6	5.81	Protein_ref	69	69	EAPVQPQPY	GAAGCTCCTGTGCAGCCTCAGCCCTAC	GAAGCTCCTGTGCAGCCTCAGCCCTAC	.	0	0.68	WB	NO	NO	41	262	1	2	NO
chr17	41440906	41440933	QPNTMTSSY	STRG.32074.2	-	AK11_CRC41	NA	INTERGENIC	3	2024-08-14	2024-01-01	41440430	41440983	554	1	49.4	2024-06-02	No_ref	70	72	QPNTMTSSY	CAGCCCAACACCATGACCTCTTCCTAC	CAGCCCAACACCATGACCTCTTCCTAC	.	0	0.04	SB	NO	NO	41	262	1	2	NO
chr17	56914168	56914195	SPAHGRLGL	STRG.32533.6	-	AK11_CRC41	NA	INTERGENIC	13	2024-05-01	2024-04-01	56913392	56914499	346	2024-05-02	2024-01-31	2024-08-01	Protein_ref	15	15	SPAHGRLGL	TCGCCAGCTCATGGGCGACTGGGACTG	TCGCCAGCTCATGGGCGACTGGGACTG	.	0	0.74	WB	NO	NO	41	262	1	3	YES
chr17	56914174	56914201	RPSPAHGRL	STRG.32533.6	-	AK11_CRC41	NA	INTERGENIC	13	2024-05-01	2024-04-01	56913392	56914499	346	2024-05-02	2024-01-31	2024-08-01	Protein_ref	14	14	RPSPAHGRL	CGACCTTCGCCAGCTCATGGGCGACTG	CGACCTTCGCCAGCTCATGGGCGACTG	.	0	0.28	SB	NO	NO	41	262	1	3	YES
chr17	59155312	59155339	TPLCMRHIF	STRG.32595.1	+	AK11_CRC41	NA	INTRON	10	33.1	0.2	59155261	59155805	289	2024-06-01	2024-08-20	6.14	No_ref	4	4	TPLCMRHIF	ACGCCCCTCTGCATGAGACACATTTTC	ACGCCCCTCTGCATGAGACACATTTTC	.	0	0.11	SB	NO	NO	41	262	1	2	YES
chr17	59155318	59155345	LCMRHIFLL	STRG.32595.1	+	AK11_CRC41	NA	INTRON	10	33.1	0.2	59155261	59155805	289	2024-06-01	2024-08-20	6.14	No_ref	4	4	LCMRHIFLL	CTCTGCATGAGACACATTTTCCTGTTG	CTCTGCATGAGACACATTTTCCTGTTG	.	0	0.34	SB	NO	NO	41	262	1	2	YES
chr17	59155393	59155420	FFHWLPPPL	STRG.32595.1	+	AK11_CRC41	NA	INTRON	10	33.1	0.2	59155261	59155805	289	2024-06-01	2024-08-20	6.14	No_ref	15	16	FFHWLPPPL	TTTTTCCATTGGCTGCCCCCTCCTCTC	TTTTTCCATTGGCTGCCCCCTCCTCTC	.	0	0.2	SB	NO	NO	41	262	1	2	YES
chr17	59155396	59155423	FHWLPPPLY	STRG.32595.1	+	AK11_CRC41	NA	INTRON	10	33.1	0.2	59155261	59155805	289	2024-06-01	2024-08-20	6.14	No_ref	17	18	FHWLPPPLY	TTCCATTGGCTGCCCCCTCCTCTCTAC	TTCCATTGGCTGCCCCCTCCTCTCTAC	.	0	0.3	SB	NO	NO	41	262	1	2	YES
chr17	59155399	59155426	HWLPPPLYF	STRG.32595.1	+	AK11_CRC41	NA	INTRON	10	33.1	0.2	59155261	59155805	289	2024-06-01	2024-08-20	6.14	No_ref	17	19	HWLPPPLYF	CATTGGCTGCCCCCTCCTCTCTACTTT	CATTGGCTGCCCCCTCCTCTCTACTTT	.	0	0.21	SB	NO	NO	41	262	1	2	YES
chr17	59155405	59155432	LPPPLYFQF	STRG.32595.1	+	AK11_CRC41	NA	INTRON	10	33.1	0.2	59155261	59155805	289	2024-06-01	2024-08-20	6.14	No_ref	16	18	LPPPLYFQF	CTGCCCCCTCCTCTCTACTTTCAATTT	CTGCCCCCTCCTCTCTACTTTCAATTT	.	0	0.16	SB	NO	NO	41	262	1	2	YES
chr17	65514210	65514237	VSHLPISMV	STRG.32755.1	-	AK11_CRC41	NA	INTRON	4	40.4	2024-06-02	65514071	65514317	247	2024-03-01	88.8	1.63	No_ref	52	53	VSHLPISMV	GTGTCACATTTGCCAATTTCCATGGTG	GTGTCACATTTGCCAATTTCCATGGTG	.	0	2024-05-01	WB	NO	NO	41	262	1	3	YES
chr17	65514213	65514240	DVSHLPISM	STRG.32755.1	-	AK11_CRC41	NA	INTRON	4	40.4	2024-06-02	65514071	65514317	247	2024-03-01	88.8	1.63	No_ref	52	53	DVSHLPISM	GATGTGTCACATTTGCCAATTTCCATG	GATGTGTCACATTTGCCAATTTCCATG	.	0	2024-02-01	WB	NO	NO	41	262	1	2	YES
chr17	65514219	65514246	SPDVSHLPI	STRG.32755.1	-	AK11_CRC41	NA	INTRON	4	40.4	2024-06-02	65514071	65514317	247	2024-03-01	88.8	1.63	No_ref	51	53	SPDVSHLPI	AGCCCTGATGTGTCACATTTGCCAATT	AGCCCTGATGTGTCACATTTGCCAATT	.	0	0.14	SB	NO	NO	41	262	1	3	YES
chr17	65514258	65514285	CRQTLHAWL	STRG.32755.1	-	AK11_CRC41	NA	INTRON	4	40.4	2024-06-02	65514071	65514317	247	2024-03-01	88.8	1.63	No_ref	5	5	CRQTLHAWL	TGCCGGCAAACACTTCACGCCTGGCTC	TGCCGGCAAACACTTCACGCCTGGCTC	.	0	0.18	SB	NO	NO	41	262	1	4	YES
chr17	65514270	65514297	EAVMCRQTL	STRG.32755.1	-	AK11_CRC41	NA	INTRON	4	40.4	2024-06-02	65514071	65514317	247	2024-03-01	88.8	1.63	No_ref	5	5	EAVMCRQTL	GAGGCAGTGATGTGCCGGCAAACACTT	GAGGCAGTGATGTGCCGGCAAACACTT	.	0	2024-07-01	WB	NO	NO	41	262	1	2	YES
chr17	65514285	65514312	LLSESEAVM	STRG.32755.1	-	AK11_CRC41	NA	INTRON	4	40.4	2024-06-02	65514071	65514317	247	2024-03-01	88.8	1.63	No_ref	5	5	LLSESEAVM	CTTCTCTCTGAGTCAGAGGCAGTGATG	CTTCTCTCTGAGTCAGAGGCAGTGATG	.	0	0.38	SB	NO	NO	41	262	1	2	YES
chr17	65495054	65495081	KQQHRVYKL	STRG.32757.2	+	AK11_CRC41	NA	INTERGENIC	2	85.7	1	65494977	65500105	5129	2024-06-09	51.4	2.46	No_ref	9	9	KQQHRVYKL	AAGCAACAACACCGTGTGTATAAACTG	AAGCAACAACACCGTGTGTATAAACTG	.	0	2024-03-01	WB	NO	NO	41	262	1	2	YES
chr17	65495075	65495102	KLPPECSPF	STRG.32757.2	+	AK11_CRC41	NA	INTERGENIC	2	85.7	1	65494977	65500105	5129	2024-06-09	51.4	2.46	No_ref	11	13	KLPPECSPF	AAACTGCCCCCAGAATGCAGCCCTTTC	AAACTGCCCCCAGAATGCAGCCCTTTC	.	0	2024-04-01	WB	NO	NO	41	262	1	2	YES
chr18	65859418	65859445	SSIVQCLVM	STRG.33815.1	+	AK11_CRC41	NA	INTRON	3	77.5	2024-09-01	65859317	65859825	391	59.2	96.7	2.38	No_ref	26	26	SSIVQCLVM	TCATCTATTGTTCAGTGTCTTGTGATG	TCATCTATTGTTCAGTGTCTTGTGATG	.	0	2024-04-01	WB	NO	NO	41	262	1	2	YES
chr18	65859442	65859469	MFPGMSNQL	STRG.33815.1	+	AK11_CRC41	NA	INTRON	3	77.5	2024-09-01	65859317	65859825	391	59.2	96.7	2.38	No_ref	40	40	MFPGMSNQL	ATGTTTCCTGGGATGTCTAATCAATTG	ATGTTTCCTGGGATGTCTAATCAATTG	.	0	0.14	SB	NO	NO	41	262	1	2	YES
chr18	65859454	65859481	MSNQLEQLI	STRG.33815.1	+	AK11_CRC41	NA	INTRON	3	77.5	2024-09-01	65859317	65859825	391	59.2	96.7	2.38	No_ref	42	42	MSNQLEQLI	ATGTCTAATCAATTGGAACAGCTTATT	ATGTCTAATCAATTGGAACAGCTTATT	.	0	0.76	WB	NO	NO	41	262	1	2	YES
chr18	65859478	65859505	ISEVHKSEF	STRG.33815.1	+	AK11_CRC41	NA	INTRON	3	77.5	2024-09-01	65859317	65859825	391	59.2	96.7	2.38	No_ref	63	64	ISEVHKSEF	ATTTCTGAAGTTCACAAAAGTGAATTC	ATTTCTGAAGTTCACAAAAGTGAATTC	.	0	0.44	SB	NO	NO	41	262	1	2	YES
chr18	65859490	65859517	HKSEFKHEL	STRG.33815.1	+	AK11_CRC41	NA	INTRON	3	77.5	2024-09-01	65859317	65859825	391	59.2	96.7	2.38	No_ref	73	74	HKSEFKHEL	CACAAAAGTGAATTCAAACATGAACTA	CACAAAAGTGAATTCAAACATGAACTA	.	0	0.36	SB	NO	NO	41	262	1	2	YES
chr18	73325901	73325928	GMEGGSLPI	STRG.33833.1	-	AK11_CRC41	NA	INTRON	1	100	1	73325779	73325935	157	0.3	2024-04-21	2024-02-01	No_ref	26	31	GMEGGSLPI	GGAATGGAAGGTGGAAGCTTGCCCATA	GGAATGGAAGGTGGAAGCTTGCCCATA	.	0	2024-05-01	WB	NO	NO	41	262	1	4	YES
chr18	78814782	78814809	CSSNPFGQL	STRG.33880.1	-	AK11_CRC41	NA	INTERGENIC	1	100	2024-07-01	78814412	78814921	288	0.2	52.7	1.51	No_ref	44	44	CSSNPFGQL	TGTTCATCAAACCCATTTGGGCAACTT	TGTTCATCAAACCCATTTGGGCAACTT	.	0	2024-02-01	WB	NO	NO	41	262	1	3	YES
chr18	78814791	78814818	NQGCSSNPF	STRG.33880.1	-	AK11_CRC41	NA	INTERGENIC	1	100	2024-07-01	78814412	78814921	288	0.2	52.7	1.51	No_ref	37	37	NQGCSSNPF	AATCAAGGATGTTCATCAAACCCATTT	AATCAAGGATGTTCATCAAACCCATTT	.	0	2024-04-01	WB	NO	NO	41	262	1	3	YES
chr19	787505	787532	FIFKFLIEM	STRG.33970.1	+	AK11_CRC41	NA	INTRON	6	2024-07-18	0.5	786697	791687	4754	77.1	2024-07-13	1.33	No_ref	12	16	FIFKFLIEM	TTCATTTTTAAATTTTTAATAGAGATG	TTCATTTTTAAATTTTTAATAGAGATG	.	0	0.44	SB	NO	NO	41	262	1	2	YES
chr19	787517	787544	FLIEMGSHY	STRG.33970.1	+	AK11_CRC41	NA	INTRON	6	2024-07-18	0.5	786697	791687	4754	77.1	2024-07-13	1.33	No_ref	13	14	FLIEMGSHY	TTTTTAATAGAGATGGGGTCTCACTAT	TTTTTAATAGAGATGGGGTCTCACTAT	.	0	0.13	SB	NO	NO	41	262	1	2	YES
chr19	787541	787568	YVTQAGPKL	STRG.33970.1	+	AK11_CRC41	NA	INTRON	6	2024-07-18	0.5	786697	791687	4754	77.1	2024-07-13	1.33	No_ref	15	15	YVTQAGPKL	TATGTCACCCAGGCTGGTCCGAAACTC	TATGTCACCCAGGCTGGTCCGAAACTC	.	0	0.83	WB	NO	NO	41	262	1	2	YES
chr19	787625	787652	SHAPGPKAL	STRG.33970.1	+	AK11_CRC41	NA	INTRON	6	2024-07-18	0.5	786697	791687	4754	77.1	2024-07-13	1.33	No_ref	13	13	SHAPGPKAL	AGCCACGCGCCCGGCCCCAAAGCCCTC	AGCCACGCGCCCGGCCCCAAAGCCCTC	.	0	0.4	SB	NO	NO	41	262	1	2	YES
chr19	787628	787655	HAPGPKALL	STRG.33970.1	+	AK11_CRC41	NA	INTRON	6	2024-07-18	0.5	786697	791687	4754	77.1	2024-07-13	1.33	No_ref	13	13	HAPGPKALL	CACGCGCCCGGCCCCAAAGCCCTCCTT	CACGCGCCCGGCCCCAAAGCCCTCCTT	.	0	2024-03-01	WB	NO	NO	41	262	1	2	YES
chr19	787652	787679	LAQAPEPPW	STRG.33970.1	+	AK11_CRC41	NA	INTRON	6	2024-07-18	0.5	786697	791687	4754	77.1	2024-07-13	1.33	No_ref	10	10	LAQAPEPPW	CTTGCACAAGCACCTGAGCCGCCATGG	CTTGCACAAGCACCTGAGCCGCCATGG	.	0	0.67	WB	NO	NO	41	262	1	2	YES
chr19	787793	787820	VVSCHKLLM	STRG.33970.1	+	AK11_CRC41	('T', 12)	INTRON	6	2024-07-18	0.5	786697	791687	4754	77.1	2024-07-13	1.33	No_ref	4	9	VVSCYKLLM	GTCGTTTCCTGCTATAAACTATTGATG	GTCGTTTCCTGCCATAAACTATTGATG	.	0	0.65	WB	SNP	NO	41	262	1	2	YES
chr19	787928	787955	LGPPGALFL	STRG.33970.1	+	AK11_CRC41	NA	INTRON	6	2024-07-18	0.5	786697	791687	4754	77.1	2024-07-13	1.33	No_ref	23	24	LGPPGALFL	CTGGGCCCGCCTGGGGCTCTTTTCCTT	CTGGGCCCGCCTGGGGCTCTTTTCCTT	.	0	0.59	WB	NO	NO	41	262	1	2	YES
chr19	787961	787988	LVPSKISFL	STRG.33970.1	+	AK11_CRC41	NA	INTRON	6	2024-07-18	0.5	786697	791687	4754	77.1	2024-07-13	1.33	No_ref	17	17	LVPSKISFL	CTGGTTCCCTCCAAAATTAGCTTCCTA	CTGGTTCCCTCCAAAATTAGCTTCCTA	.	0	0.59	WB	NO	NO	41	262	1	2	YES
chr19	787976	788003	ISFLSGSHI	STRG.33970.1	+	AK11_CRC41	NA	INTRON	6	2024-07-18	0.5	786697	791687	4754	77.1	2024-07-13	1.33	No_ref	11	11	ISFLSGSHI	ATTAGCTTCCTATCGGGATCCCACATC	ATTAGCTTCCTATCGGGATCCCACATC	.	0	2024-03-01	WB	NO	NO	41	262	1	2	YES
chr19	788015	788042	RPDLWGDTM	STRG.33970.1	+	AK11_CRC41	NA	INTRON	6	2024-07-18	0.5	786697	791687	4754	77.1	2024-07-13	1.33	No_ref	17	17	RPDLWGDTM	AGGCCTGACCTCTGGGGAGACACAATG	AGGCCTGACCTCTGGGGAGACACAATG	.	0	0.08	SB	NO	NO	41	262	1	2	YES
chr19	788027	788054	WGDTMSGSL	STRG.33970.1	+	AK11_CRC41	NA	INTRON	6	2024-07-18	0.5	786697	791687	4754	77.1	2024-07-13	1.33	No_ref	14	14	WGDTMSGSL	TGGGGAGACACAATGTCAGGGTCACTG	TGGGGAGACACAATGTCAGGGTCACTG	.	0	0.1	SB	NO	NO	41	262	1	2	YES
chr19	4402579	4402606	SRDPGSPNW	STRG.34160.1	+	AK11_CRC41	NA	INTRON	6	2024-03-03	0.7	4402501	4402814	128	2024-06-01	2024-03-14	2024-04-01	No_ref	11	12	SRDPGSPNW	TCACGTGACCCGGGCTCGCCCAATTGG	TCACGTGACCCGGGCTCGCCCAATTGG	.	0	2024-05-01	WB	NO	NO	41	262	1	2	NO
chr19	15832346	15832373	FRGGYSVPL	STRG.34608.1	-	AK11_CRC41	NA	INTRON	4	45.2	2024-03-05	15831408	15832379	972	2024-01-13	1509.2	13.53	No_ref	73	77	FRGGYSVPL	TTTAGAGGGGGATACTCAGTACCCCTT	TTTAGAGGGGGATACTCAGTACCCCTT	.	0	0.03	SB	NO	NO	41	262	1	2	NO
chr19	45047273	45047300	QRIIQYCLF	STRG.35353.1	-	AK11_CRC41	NA	INTERGENIC	1	100	1	45042385	45047418	145	54.1	2024-06-24	2024-02-01	No_ref	19	19	QRIIQYCLF	CAGCGGATCATACAATACTGTCTTTTT	CAGCGGATCATACAATACTGTCTTTTT	.	0	0.4	SB	NO	NO	41	262	1	2	NO
chr19	45047276	45047303	YQRIIQYCL	STRG.35353.1	-	AK11_CRC41	NA	INTERGENIC	1	100	1	45042385	45047418	145	54.1	2024-06-24	2024-02-01	No_ref	17	17	YQRIIQYCL	TATCAGCGGATCATACAATACTGTCTT	TATCAGCGGATCATACAATACTGTCTT	.	0	0.18	SB	NO	NO	41	262	1	3	NO
chr19	45047282	45047309	DTYQRIIQY	STRG.35353.1	-	AK11_CRC41	NA	INTERGENIC	1	100	1	45042385	45047418	145	54.1	2024-06-24	2024-02-01	No_ref	17	17	DTYQRIIQY	GATACTTATCAGCGGATCATACAATAC	GATACTTATCAGCGGATCATACAATAC	.	0	0.64	WB	NO	NO	41	262	1	2	NO
chr19	45047288	45047315	ILDTYQRII	STRG.35353.1	-	AK11_CRC41	NA	INTERGENIC	1	100	1	45042385	45047418	145	54.1	2024-06-24	2024-02-01	No_ref	19	19	ILDTYQRII	ATTTTAGATACTTATCAGCGGATCATA	ATTTTAGATACTTATCAGCGGATCATA	.	0	0.26	SB	NO	NO	41	262	1	3	NO
chr19	45047300	45047327	QGLTILDTY	STRG.35353.1	-	AK11_CRC41	NA	INTERGENIC	1	100	1	45042385	45047418	145	54.1	2024-06-24	2024-02-01	No_ref	22	22	QGLTILDTY	CAAGGTTTAACTATTTTAGATACTTAT	CAAGGTTTAACTATTTTAGATACTTAT	.	0	2024-05-01	WB	NO	NO	41	262	1	2	NO
chr19	47947050	47947077	YTHARGRAH	STRG.35474.4	+	AK11_CRC41	NA	INTRON	6	2024-07-26	2024-03-01	47946975	47947176	202	2024-01-05	38.1	1.39	No_ref	84	88	YTHARGRAH	TACACACATGCACGCGGGCGTGCGCAC	TACACACATGCACGCGGGCGTGCGCAC	.	0	0.98	WB	NO	NO	41	262	1	5	YES
chr19	47947113	47947140	IFSSKHLEM	STRG.35474.4	+	AK11_CRC41	NA	INTRON	6	2024-07-26	2024-03-01	47946975	47947176	202	2024-01-05	38.1	1.39	No_ref	14	14	IFSSKHLEM	ATATTTTCAAGTAAGCATTTGGAGATG	ATATTTTCAAGTAAGCATTTGGAGATG	.	0	0.18	SB	NO	NO	41	262	1	2	YES
chr19	48270091	48270118	FPTQPTCTQ	STRG.35486.1	+	AK11_CRC41	NA	INTERGENIC	10	19	2024-04-01	48270081	48270219	139	2024-01-01	113.1	3.78	Protein_ref	9	9	FPTQPTCTQ	TTTCCAACTCAGCCCACTTGCACCCAA	TTTCCAACTCAGCCCACTTGCACCCAA	ERV_1847697_LTR7C	27	0.47	SB	NO	ERV	41	262	1	2	YES
chr19	48270115	48270142	QVNKQPLLL	STRG.35486.1	+	AK11_CRC41	NA	INTERGENIC	10	19	2024-04-01	48270081	48270219	139	2024-01-01	113.1	3.78	Protein_ref	67	71	QVNKQPLLL	CAAGTGAATAAACAGCCTTTGTTGCTT	CAAGTGAATAAACAGCCTTTGTTGCTT	ERV_1847697_LTR7C	27	2024-05-01	WB	NO	ERV	41	262	1	2	YES
chr19	48270127	48270154	QPLLLTQSL	STRG.35486.1	+	AK11_CRC41	NA	INTERGENIC	10	19	2024-04-01	48270081	48270219	139	2024-01-01	113.1	3.78	Protein_ref	76	78	QPLLLTQSL	CAGCCTTTGTTGCTTACACAAAGCCTG	CAGCCTTTGTTGCTTACACAAAGCCTG	ERV_1847697_LTR7C	27	0.42	SB	NO	ERV	41	262	1	3	YES
chr19	48270145	48270172	QSLFRWSSI	STRG.35486.1	+	AK11_CRC41	NA	INTERGENIC	10	19	2024-04-01	48270081	48270219	139	2024-01-01	113.1	3.78	Protein_ref	83	84	QSLFRWSSI	CAAAGCCTGTTTAGGTGGTCTTCTATA	CAAAGCCTGTTTAGGTGGTCTTCTATA	ERV_1847697_LTR7C	27	0.37	SB	NO	ERV	41	262	1	3	YES
chr19	48270154	48270181	FRWSSIRTR	STRG.35486.1	+	AK11_CRC41	NA	INTERGENIC	10	19	2024-04-01	48270081	48270219	139	2024-01-01	113.1	3.78	Protein_ref	84	85	FRWSSIRTR	TTTAGGTGGTCTTCTATACGGACACGC	TTTAGGTGGTCTTCTATACGGACACGC	ERV_1847697_LTR7C	27	0.59	WB	NO	ERV	41	262	1	3	YES
chr19	48270157	48270184	RWSSIRTRV	STRG.35486.1	+	AK11_CRC41	NA	INTERGENIC	10	19	2024-04-01	48270081	48270219	139	2024-01-01	113.1	3.78	Protein_ref	85	85	RWSSIRTRV	AGGTGGTCTTCTATACGGACACGCGTG	AGGTGGTCTTCTATACGGACACGCGTG	ERV_1847697_LTR7C	27	0.85	WB	NO	ERV	41	262	1	2	YES
chr19	48271269	48271296	FLGKCRKPA	STRG.35486.1	+	AK11_CRC41	NA	INTERGENIC	10	19	0.2	48271245	48271449	137	2024-01-01	2024-01-17	3.78	Protein_ref	30	32	FLGKCRKPA	TTCCTTGGGAAATGCAGGAAGCCAGCA	TTCCTTGGGAAATGCAGGAAGCCAGCA	.	0	0.98	WB	NO	NO	41	262	1	2	YES
chr19	48271284	48271311	RKPASGRSL	STRG.35486.1	+	AK11_CRC41	NA	INTERGENIC	10	19	0.2	48271245	48271449	137	2024-01-01	2024-01-17	3.78	Protein_ref	30	31	RKPASGRSL	AGGAAGCCAGCAAGCGGCCGGAGTCTC	AGGAAGCCAGCAAGCGGCCGGAGTCTC	.	0	2024-02-01	WB	NO	NO	41	262	1	3	YES
chr19	48271308	48271335	LRSPQGGAL	STRG.35486.1	+	AK11_CRC41	NA	INTERGENIC	10	19	0.2	48271245	48271449	137	2024-01-01	2024-01-17	3.78	Protein_ref	73	73	LRSPQGGAL	CTCCGGAGCCCGCAAGGAGGCGCGTTG	CTCCGGAGCCCGCAAGGAGGCGCGTTG	.	0	0.15	SB	NO	NO	41	262	1	4	YES
chr19	48271314	48271341	SPQGGALAA	STRG.35486.1	+	AK11_CRC41	NA	INTERGENIC	10	19	0.2	48271245	48271449	137	2024-01-01	2024-01-17	3.78	Protein_ref	82	82	SPQGGALAA	AGCCCGCAAGGAGGCGCGTTGGCTGCG	AGCCCGCAAGGAGGCGCGTTGGCTGCG	.	0	0.38	SB	NO	NO	41	262	1	2	YES
chr19	48271338	48271365	AQRARFPAG	STRG.35486.1	+	AK11_CRC41	NA	INTERGENIC	10	19	0.2	48271245	48271449	137	2024-01-01	2024-01-17	3.78	Protein_ref	84	85	AQRARFPAG	GCGCAGAGAGCGCGCTTCCCAGCTGGA	GCGCAGAGAGCGCGCTTCCCAGCTGGA	.	0	0.91	WB	NO	NO	41	262	1	2	YES
chr19	49641809	49641836	HPASRAHSA	STRG.35574.1	+	AK11_CRC41	NA	INTRON	5	2024-03-23	0.2	49641774	49642706	92	2024-01-28	39.7	10.87	No_ref	3	4	HPASRAHSA	CATCCAGCAAGTCGTGCTCACTCCGCC	CATCCAGCAAGTCGTGCTCACTCCGCC	.	0	0.19	SB	NO	NO	41	262	1	2	NO
chr20	12340546	12340573	TFHHGDLFL	STRG.36103.1	-	AK11_CRC41	NA	INTERGENIC	7	2024-02-14	2024-01-01	12340309	12340850	542	0.1	2024-01-25	2024-11-01	No_ref	358	358	TFHHGDLFL	ACATTCCACCATGGTGATTTGTTCCTG	ACATTCCACCATGGTGATTTGTTCCTG	ERV_2331656_HERVH-int,LTR7Y	27	0.36	SB	NO	ERV	41	262	1	2	NO
chr20	23751187	23751214	LGDSSLGAL	STRG.36214.3	-	AK11_CRC41	NA	INTERGENIC	5	2024-01-01	0.1	23751178	23751243	66	0.1	2024-09-07	3.97	Protein_ref	14	14	LGDSSLGAL	CTGGGTGACTCAAGCTTGGGAGCACTG	CTGGGTGACTCAAGCTTGGGAGCACTG	.	0	0.28	SB	NO	NO	41	262	1	2	YES
chr20	23751196	23751223	CGDLGDSSL	STRG.36214.3	-	AK11_CRC41	NA	INTERGENIC	5	2024-01-01	0.1	23751178	23751243	66	0.1	2024-09-07	3.97	Protein_ref	10	10	CGDLGDSSL	TGTGGAGACCTGGGTGACTCAAGCTTG	TGTGGAGACCTGGGTGACTCAAGCTTG	.	0	0.41	SB	NO	NO	41	262	1	2	YES
chr22	24606213	24606240	CHVGVLHPL	STRG.37765.30	+	AK11_CRC41	NA	INTRON	40	0.9	2024-02-01	24606152	24608023	119	2024-03-04	35.6	1.46	No_ref	7	7	CHVGVLHPL	TGCCATGTTGGTGTGCTGCACCCATTA	TGCCATGTTGGTGTGCTGCACCCATTA	.	0	0.99	WB	NO	NO	41	262	1	2	YES
chr22	24652437	24652464	FSRSCPLTH	STRG.37770.1	-	AK11_CRC41	NA	INTRON	1	100	1	24651196	24652591	172	2024-05-29	2024-09-22	2024-01-01	No_ref	3	3	FSRSCPLTH	TTCAGCAGGAGCTGCCCACTGACACAC	TTCAGCAGGAGCTGCCCACTGACACAC	.	0	0.81	WB	NO	NO	41	262	1	2	NO
chr22	24652443	24652470	CGFSRSCPL	STRG.37770.1	-	AK11_CRC41	('T', 2)	INTRON	1	100	1	24651196	24652591	172	2024-05-29	2024-09-22	2024-01-01	No_ref	4	4	CGFSRSCPL	TGTGGGTTCAGCAGGAGCTGCCCACTG	TGCGGGTTCAGCAGGAGCTGCCCACTG	.	0	0.09	SB	SNP	NO	41	262	1	2	NO
chr22	24652473	24652500	MAPLSGSLV	STRG.37770.1	-	AK11_CRC41	('C', 22)	INTRON	1	100	1	24651196	24652591	172	2024-05-29	2024-09-22	2024-01-01	No_ref	4	4	MAPLSGSPV	ATGGCCCCACTGTCAGGCTCCCCAGTG	ATGGCCCCACTGTCAGGCTCCCTAGTG	.	0	0.54	WB	SNP	NO	41	262	1	2	NO
chr22	24652476	24652503	HMAPLSGSL	STRG.37770.1	-	AK11_CRC41	('C', 25)	INTRON	1	100	1	24651196	24652591	172	2024-05-29	2024-09-22	2024-01-01	No_ref	4	4	HMAPLSGSP	CACATGGCCCCACTGTCAGGCTCCCCA	CACATGGCCCCACTGTCAGGCTCCCTA	.	0	0.47	SB	SNP	NO	41	262	1	2	NO
chr22	37607824	37607851	TGFHRVRMV	STRG.38057.1	+	AK11_CRC41	NA	INTRON	27	2024-05-18	0	37607820	37607962	143	2024-05-15	4	10.89	No_ref	3	3	TGFHRVRMV	ACGGGGTTTCACCGTGTTAGGATGGTT	ACGGGGTTTCACCGTGTTAGGATGGTT	.	0	0.8	WB	NO	NO	41	262	1	2	NO
chr22	37607830	37607857	FHRVRMVSI	STRG.38057.1	+	AK11_CRC41	NA	INTRON	27	2024-05-18	0	37607820	37607962	143	2024-05-15	4	10.89	No_ref	3	3	FHRVRMVSI	TTTCACCGTGTTAGGATGGTTTCGATC	TTTCACCGTGTTAGGATGGTTTCGATC	.	0	0.16	SB	NO	NO	41	262	1	2	NO
chr22	46071882	46071909	MARPPAISM	STRG.38347.4	+	AK11_CRC41	NA	INTRON	12	2024-07-07	0.5	46071261	46072648	751	9	2024-04-16	1.45	No_ref	6	6	MARPPAISM	ATGGCGCGGCCGCCGGCCATTAGCATG	ATGGCGCGGCCGCCGGCCATTAGCATG	.	0	0.1	SB	NO	NO	41	262	1	3	NO
chr22	46071906	46071933	MHRARGASV	STRG.38347.4	+	AK11_CRC41	NA	INTRON	12	2024-07-07	0.5	46071261	46072648	751	9	2024-04-16	1.45	No_ref	10	10	MHRARGASV	ATGCACCGGGCGCGCGGCGCGTCTGTG	ATGCACCGGGCGCGCGGCGCGTCTGTG	.	0	0.2	SB	NO	NO	41	262	1	2	NO
chrX	3553391	3553418	HRVNHSVKV	STRG.38494.2	+	AK11_CRC41	('C', 24)	INTRON	2	2024-09-22	2024-04-01	3553218	3553459	108	4	69.4	2.37	No_ref	11	11	HRVNHSVKL	CACAGGGTTAATCACTCAGTTAAGCTG	CACAGGGTTAATCACTCAGTTAAGGTG	ERV_4200007_MLT2D	27	0.06	SB	SNP	ERV	41	262	1	6	YES
chr2	12574767	12574794	HQSFCMTNV	STRG.4143.1	+	AK11_CRC41	NA	INTERGENIC	1	100	2024-04-01	12574697	12574865	169	0.2	191.7	2024-07-06	No_ref	79	79	HQSFCMTNV	CACCAATCTTTCTGTATGACAAATGTT	CACCAATCTTTCTGTATGACAAATGTT	ERV_1919398_HERVH-int,LTR7Y	27	2024-06-01	WB	NO	ERV	41	262	1	5	YES
chr2	12574791	12574818	VSSNNPLNV	STRG.4143.1	+	AK11_CRC41	NA	INTERGENIC	1	100	2024-04-01	12574697	12574865	169	0.2	191.7	2024-07-06	No_ref	98	99	VSSNNPLNV	GTTTCTTCTAACAACCCCCTCAATGTC	GTTTCTTCTAACAACCCCCTCAATGTC	ERV_1919398_HERVH-int,LTR7Y	27	0.73	WB	NO	ERV	41	262	1	6	YES
chr2	12574815	12574842	VTPYHKTSL	STRG.4143.1	+	AK11_CRC41	NA	INTERGENIC	1	100	2024-04-01	12574697	12574865	169	0.2	191.7	2024-07-06	No_ref	52	97	VTPYHKTSL	GTCACCCCTTACCACAAGACCTCCCTT	GTCACCCCTTACCACAAGACCTCCCTT	ERV_1919398_HERVH-int,LTR7Y	27	2024-05-01	WB	NO	ERV	41	262	1	5	YES
chr2	12574827	12574854	HKTSLQLNL	STRG.4143.1	+	AK11_CRC41	NA	INTERGENIC	1	100	2024-04-01	12574697	12574865	169	0.2	191.7	2024-07-06	No_ref	46	91	HKTSLQLNL	CACAAGACCTCCCTTCAGCTTAATCTC	CACAAGACCTCCCTTCAGCTTAATCTC	ERV_1919398_HERVH-int,LTR7Y	27	0.92	WB	NO	ERV	41	262	1	6	YES
chr2	57193744	57193771	YQKMKGIEI	STRG.4696.1	-	AK11_CRC41	NA	INTERGENIC	1	100	2024-03-01	57193695	57193901	207	0.1	137.7	2024-09-05	No_ref	43	43	YQKMKGIEI	TACCAGAAAATGAAAGGAATTGAAATT	TACCAGAAAATGAAAGGAATTGAAATT	.	0	0.13	SB	NO	NO	41	262	1	4	YES
chr2	57193750	57193777	CLYQKMKGI	STRG.4696.1	-	AK11_CRC41	NA	INTERGENIC	1	100	2024-03-01	57193695	57193901	207	0.1	137.7	2024-09-05	No_ref	40	40	CLYQKMKGI	TGTCTCTACCAGAAAATGAAAGGAATT	TGTCTCTACCAGAAAATGAAAGGAATT	.	0	2024-02-01	WB	NO	NO	41	262	1	2	YES
chr2	57193777	57193804	GSTDKTCLF	STRG.4696.1	-	AK11_CRC41	('A', 17)	INTERGENIC	1	100	2024-03-01	57193695	57193901	207	0.1	137.7	2024-09-05	No_ref	23	25	GSTDKTCLF	GGGTCCACGGATAAAACATGTCTCTTT	GGGTCCACGGATAAAACGTGTCTCTTT	.	0	2024-07-01	WB	SNP	NO	41	262	1	3	YES
chr2	57193825	57193852	HQGKAAFPV	STRG.4696.1	-	AK11_CRC41	NA	INTERGENIC	1	100	2024-03-01	57193695	57193901	207	0.1	137.7	2024-09-05	No_ref	38	39	HQGKAAFPV	CACCAAGGGAAGGCTGCCTTCCCAGTC	CACCAAGGGAAGGCTGCCTTCCCAGTC	.	0	2024-08-01	WB	NO	NO	41	262	1	3	YES
chr2	57193858	57193885	YNQRGIPAM	STRG.4696.1	-	AK11_CRC41	('G', 15)	INTERGENIC	1	100	2024-03-01	57193695	57193901	207	0.1	137.7	2024-09-05	No_ref	32	32	YNQRGVPAM	TATAATCAGAGAGGCGTCCCTGCAATG	TATAATCAGAGAGGCATCCCTGCAATG	.	0	0.99	WB	SNP	NO	41	262	1	3	YES
chr2	110075087	110075114	FLMGLFVFF	STRG.5403.2	-	AK11_CRC41	NA	INTRON	2	83.5	2024-01-01	110075028	110075176	149	2024-08-01	74.7	3.37	No_ref	91	91	FLMGLFVFF	TTTTTGATGGGGTTGTTTGTTTTTTTC	TTTTTGATGGGGTTGTTTGTTTTTTTC	.	0	2024-03-01	WB	NO	NO	41	262	1	2	YES
chr2	110075096	110075123	FAHFLMGLF	STRG.5403.2	-	AK11_CRC41	NA	INTRON	2	83.5	2024-01-01	110075028	110075176	149	2024-08-01	74.7	3.37	No_ref	91	91	FAHFLMGLF	TTTGCCCACTTTTTGATGGGGTTGTTT	TTTGCCCACTTTTTGATGGGGTTGTTT	.	0	0.4	SB	NO	NO	41	262	1	2	YES
chr2	110075099	110075126	SFAHFLMGL	STRG.5403.2	-	AK11_CRC41	NA	INTRON	2	83.5	2024-01-01	110075028	110075176	149	2024-08-01	74.7	3.37	No_ref	91	92	SFAHFLMGL	TCCTTTGCCCACTTTTTGATGGGGTTG	TCCTTTGCCCACTTTTTGATGGGGTTG	.	0	0.61	WB	NO	NO	41	262	1	2	YES
chr2	110075105	110075132	FMSFAHFLM	STRG.5403.2	-	AK11_CRC41	NA	INTRON	2	83.5	2024-01-01	110075028	110075176	149	2024-08-01	74.7	3.37	No_ref	84	84	FMSFAHFLM	TTCATGTCCTTTGCCCACTTTTTGATG	TTCATGTCCTTTGCCCACTTTTTGATG	.	0	0.08	SB	NO	NO	41	262	1	2	YES
chr2	110075108	110075135	LFMSFAHFL	STRG.5403.2	-	AK11_CRC41	NA	INTRON	2	83.5	2024-01-01	110075028	110075176	149	2024-08-01	74.7	3.37	No_ref	68	68	LFMSFAHFL	CTGTTCATGTCCTTTGCCCACTTTTTG	CTGTTCATGTCCTTTGCCCACTTTTTG	.	0	0.24	SB	NO	NO	41	262	1	2	YES
chr2	110075126	110075153	SSFEKCLFM	STRG.5403.2	-	AK11_CRC41	NA	INTRON	2	83.5	2024-01-01	110075028	110075176	149	2024-08-01	74.7	3.37	No_ref	40	40	SSFEKCLFM	TCTTCTTTTGAGAAGTGTCTGTTCATG	TCTTCTTTTGAGAAGTGTCTGTTCATG	.	0	0.1	SB	NO	NO	41	262	1	2	YES
chr2	170695230	170695257	RHQMSISLL	STRG.5932.2	-	AK11_CRC41	NA	INTRON	9	13	0.6	170694987	170695374	161	2024-01-03	2024-02-14	1.13	No_ref	30	31	RHQMSISLL	AGACACCAAATGTCTATTTCCCTCCTT	AGACACCAAATGTCTATTTCCCTCCTT	.	0	0.4	SB	NO	NO	41	262	1	2	YES
chr2	170695233	170695260	FRHQMSISL	STRG.5932.2	-	AK11_CRC41	NA	INTRON	9	13	0.6	170694987	170695374	161	2024-01-03	2024-02-14	1.13	No_ref	31	32	FRHQMSISL	TTCAGACACCAAATGTCTATTTCCCTC	TTCAGACACCAAATGTCTATTTCCCTC	.	0	0.02	SB	NO	NO	41	262	1	2	YES
chr2	170695266	170695293	HLMSSLREA	STRG.5932.2	-	AK11_CRC41	NA	INTRON	9	13	0.6	170694987	170695374	161	2024-01-03	2024-02-14	1.13	No_ref	32	32	HLMSSLREA	CATCTGATGAGCAGTCTCAGGGAAGCT	CATCTGATGAGCAGTCTCAGGGAAGCT	.	0	0.41	SB	NO	NO	41	262	1	2	YES
chr2	170695275	170695302	RGFHLMSSL	STRG.5932.2	-	AK11_CRC41	NA	INTRON	9	13	0.6	170694987	170695374	161	2024-01-03	2024-02-14	1.13	No_ref	25	25	RGFHLMSSL	CGTGGCTTCCATCTGATGAGCAGTCTC	CGTGGCTTCCATCTGATGAGCAGTCTC	.	0	2024-08-01	WB	NO	NO	41	262	1	2	YES
chr2	232378751	232378778	YSMPRIPAS	STRG.6717.2	+	AK11_CRC41	NA	INTRON	5	37.3	0.6	232378751	232378878	128	2024-02-01	158.1	12.85	Protein_ref	57	59	YSMPRIPAS	TACTCCATGCCCAGAATTCCTGCCTCG	TACTCCATGCCCAGAATTCCTGCCTCG	.	0	0.69	WB	NO	NO	41	262	1	4	YES
chr2	232378757	232378784	MPRIPASPL	STRG.6717.2	+	AK11_CRC41	NA	INTRON	5	37.3	0.6	232378751	232378878	128	2024-02-01	158.1	12.85	Protein_ref	56	57	MPRIPASPL	ATGCCCAGAATTCCTGCCTCGCCACTG	ATGCCCAGAATTCCTGCCTCGCCACTG	.	0	0.09	SB	NO	NO	41	262	1	4	YES
chr2	232378793	232378820	PPDMLGPCM	STRG.6717.2	+	AK11_CRC41	NA	INTRON	5	37.3	0.6	232378751	232378878	128	2024-02-01	158.1	12.85	Protein_ref	73	73	PPDMLGPCM	CCTCCAGACATGCTGGGGCCCTGCATG	CCTCCAGACATGCTGGGGCCCTGCATG	.	0	0.8	WB	NO	NO	41	262	1	2	YES
chr3	37860883	37860910	HPKMPTAQA	STRG.7297.1	+	AK11_CRC41	NA	INTERGENIC	13	2024-04-04	0.3	37860522	37861359	838	2024-08-04	2024-05-14	2024-08-02	No_ref	15	15	HPKMPTAQA	CACCCGAAAATGCCCACTGCCCAGGCC	CACCCGAAAATGCCCACTGCCCAGGCC	.	0	2024-04-01	WB	NO	NO	41	262	1	2	YES
chr3	37860889	37860916	KMPTAQAPL	STRG.7297.1	+	AK11_CRC41	NA	INTERGENIC	13	2024-04-04	0.3	37860522	37861359	838	2024-08-04	2024-05-14	2024-08-02	No_ref	14	15	KMPTAQAPL	AAAATGCCCACTGCCCAGGCCCCTCTC	AAAATGCCCACTGCCCAGGCCCCTCTC	.	0	0.76	WB	NO	NO	41	262	1	2	YES
chr3	37860925	37860952	TLTCRRLVL	STRG.7297.1	+	AK11_CRC41	NA	INTERGENIC	13	2024-04-04	0.3	37860522	37861359	838	2024-08-04	2024-05-14	2024-08-02	No_ref	23	23	TLTCRRLVL	ACCCTCACGTGCAGGAGGTTGGTCCTT	ACCCTCACGTGCAGGAGGTTGGTCCTT	.	0	0.04	SB	NO	NO	41	262	1	2	YES
chr3	37860982	37861009	GPNADASPA	STRG.7297.1	+	AK11_CRC41	NA	INTERGENIC	13	2024-04-04	0.3	37860522	37861359	838	2024-08-04	2024-05-14	2024-08-02	No_ref	25	26	GPNADASPA	GGGCCGAATGCTGACGCGAGTCCCGCC	GGGCCGAATGCTGACGCGAGTCCCGCC	.	0	2024-05-01	WB	NO	NO	41	262	1	2	YES
chr3	195088496	195088523	RWVFGVDVL	STRG.9085.1	-	AK11_CRC41	NA	INTRON	5	2024-08-11	0.5	195087933	195088613	399	2024-02-05	2024-01-14	1.33	No_ref	6	6	RWVFGVDVL	AGATGGGTTTTTGGTGTGGATGTCCTT	AGATGGGTTTTTGGTGTGGATGTCCTT	.	0	1	WB	NO	NO	41	262	1	2	YES
chr3	195088499	195088526	YRWVFGVDV	STRG.9085.1	-	AK11_CRC41	NA	INTRON	5	2024-08-11	0.5	195087933	195088613	399	2024-02-05	2024-01-14	1.33	No_ref	6	7	YRWVFGVDV	TACAGATGGGTTTTTGGTGTGGATGTC	TACAGATGGGTTTTTGGTGTGGATGTC	.	0	0.53	WB	NO	NO	41	262	1	3	YES
chr3	195088505	195088532	VMYRWVFGV	STRG.9085.1	-	AK11_CRC41	NA	INTRON	5	2024-08-11	0.5	195087933	195088613	399	2024-02-05	2024-01-14	1.33	No_ref	6	6	VMYRWVFGV	GTGATGTACAGATGGGTTTTTGGTGTG	GTGATGTACAGATGGGTTTTTGGTGTG	.	0	0.02	SB	NO	NO	41	262	1	2	YES
chr3	195088511	195088538	MMVMYRWVF	STRG.9085.1	-	AK11_CRC41	NA	INTRON	5	2024-08-11	0.5	195087933	195088613	399	2024-02-05	2024-01-14	1.33	No_ref	4	4	MMVMYRWVF	ATGATGGTGATGTACAGATGGGTTTTT	ATGATGGTGATGTACAGATGGGTTTTT	.	0	0.09	SB	NO	NO	41	262	1	3	YES
chr3	195088529	195088556	IYFWSLMMV	STRG.9085.1	-	AK11_CRC41	NA	INTRON	5	2024-08-11	0.5	195087933	195088613	399	2024-02-05	2024-01-14	1.33	No_ref	2	3	IYFWSLMMV	ATCTACTTTTGGTCTTTGATGATGGTG	ATCTACTTTTGGTCTTTGATGATGGTG	.	0	0.96	WB	NO	NO	41	262	1	3	YES
chr4	67345272	67345299	ERNLSSPIV	STRG.9843.1	-	AK11_CRC41	NA	INTERGENIC	4	83.3	2024-07-01	67345164	67345323	160	0	83.9	2.35	No_ref	75	75	ERNLSSPIV	GAAAGAAATCTTTCCTCCCCTATAGTT	GAAAGAAATCTTTCCTCCCCTATAGTT	ERV_2985471_MER39	23	2024-03-01	WB	NO	ERV	41	262	1	2	YES
chr5	104079927	104079954	WAMAGAPPP	STRG.12142.4	+	AK11_CRC42	NA	INTERGENIC	5	60.4	0.6	104079911	104080124	214	0.1	2024-06-21	1.92	No_ref	6	6	WAMAGAPPP	TGGGCAATGGCGGGTGCCCCTCCTCCA	TGGGCAATGGCGGGTGCCCCTCCTCCA	.	0	0.48	SB	NO	NO	42	262	1	5	YES
chr5	104079936	104079963	AGAPPPASL	STRG.12142.4	+	AK11_CRC42	NA	INTERGENIC	5	60.4	0.6	104079911	104080124	214	0.1	2024-06-21	1.92	No_ref	14	14	AGAPPPASL	GCGGGTGCCCCTCCTCCAGCCTCGCTG	GCGGGTGCCCCTCCTCCAGCCTCGCTG	.	0	0.78	WB	NO	NO	42	262	1	4	YES
chr5	104080908	104080935	FKHLQGRNV	STRG.12142.4	+	AK11_CRC42	NA	INTERGENIC	5	60.4	2024-09-01	104080908	104081041	134	0.1	67	1.92	No_ref	66	67	FKHLQGRNV	TTCAAACATCTTCAAGGCAGAAACGTG	TTCAAACATCTTCAAGGCAGAAACGTG	.	0	2024-03-01	WB	NO	NO	42	262	1	2	YES
chr5	104080911	104080938	KHLQGRNVL	STRG.12142.4	+	AK11_CRC42	NA	INTERGENIC	5	60.4	2024-09-01	104080908	104081041	134	0.1	67	1.92	No_ref	64	67	KHLQGRNVL	AAACATCTTCAAGGCAGAAACGTGTTG	AAACATCTTCAAGGCAGAAACGTGTTG	.	0	0.49	SB	NO	NO	42	262	1	4	YES
chr5	104080914	104080941	HLQGRNVLY	STRG.12142.4	+	AK11_CRC42	NA	INTERGENIC	5	60.4	2024-09-01	104080908	104081041	134	0.1	67	1.92	No_ref	64	67	HLQGRNVLY	CATCTTCAAGGCAGAAACGTGTTGTAT	CATCTTCAAGGCAGAAACGTGTTGTAT	.	0	0.46	SB	NO	NO	42	262	1	4	YES
chr5	104080917	104080944	LQGRNVLYL	STRG.12142.4	+	AK11_CRC42	NA	INTERGENIC	5	60.4	2024-09-01	104080908	104081041	134	0.1	67	1.92	No_ref	66	69	LQGRNVLYL	CTTCAAGGCAGAAACGTGTTGTATTTG	CTTCAAGGCAGAAACGTGTTGTATTTG	.	0	2024-07-01	WB	NO	NO	42	262	1	4	YES
chr1	53432967	53432994	TRMHLTFCA	STRG.1374.2	+	AK11_CRC42	NA	INTERGENIC	2	82	0.9	53432903	53433128	226	0.2	2024-05-24	1.52	No_ref	6	6	TRMHLTFCA	ACACGGATGCACTTGACATTTTGTGCT	ACACGGATGCACTTGACATTTTGTGCT	ERV_58692_LTR7,HERVH-int	27	0.14	SB	NO	ERV	42	262	1	2	YES
chr1	53433030	53433057	VPHPCPHSV	STRG.1374.2	+	AK11_CRC42	NA	INTERGENIC	2	82	0.9	53432903	53433128	226	0.2	2024-05-24	1.52	No_ref	50	50	VPHPCPHSV	GTCCCCCATCCTTGCCCTCACTCGGTG	GTCCCCCATCCTTGCCCTCACTCGGTG	ERV_58692_LTR7,HERVH-int	27	0.2	SB	NO	ERV	42	262	1	2	YES
chr6	41075587	41075614	YFCSCFYAL	STRG.14053.3	+	AK11_CRC42	NA	INTRON	3	9	0.3	41075552	41076295	499	75.2	2024-06-16	3.13	No_ref	17	17	YFCSCFYAL	TATTTCTGTTCTTGTTTTTATGCTCTC	TATTTCTGTTCTTGTTTTTATGCTCTC	.	0	0.38	SB	NO	NO	42	262	1	2	YES
chr6	41075590	41075617	FCSCFYALL	STRG.14053.3	+	AK11_CRC42	NA	INTRON	3	9	0.3	41075552	41076295	499	75.2	2024-06-16	3.13	No_ref	17	17	FCSCFYALL	TTCTGTTCTTGTTTTTATGCTCTCTTG	TTCTGTTCTTGTTTTTATGCTCTCTTG	.	0	2024-05-01	WB	NO	NO	42	262	1	2	YES
chr7	12210976	12211003	RQMVHIYTL	STRG.15556.1	+	AK11_CRC42	NA	INTRON	5	2024-08-12	2024-01-01	12210753	12211547	302	0.8	2024-03-24	1.21	No_ref	5	5	RQMVHIYTL	AGGCAGATGGTGCACATTTATACCCTT	AGGCAGATGGTGCACATTTATACCCTT	.	0	0.03	SB	NO	NO	42	262	1	3	YES
chr7	26029664	26029691	TFHHCDLFL	STRG.15690.2	-	AK11_CRC42	NA	INTERGENIC	2	47.1	2024-04-01	26029614	26029711	98	0.1	2024-05-29	2024-01-01	No_ref	27	27	TFHHCDLFL	ACATTCCACCATTGTGATTTGTTCCTG	ACATTCCACCATTGTGATTTGTTCCTG	ERV_3710500_HERVH-int,LTR7Y	27	0.41	SB	NO	ERV	42	262	1	5	NO
chr7	26029667	26029694	VTFHHCDLF	STRG.15690.2	-	AK11_CRC42	('A', 0)	INTERGENIC	2	47.1	2024-04-01	26029614	26029711	98	0.1	2024-05-29	2024-01-01	No_ref	18	18	MTFHHCDLF	ATGACATTCCACCATTGTGATTTGTTC	GTGACATTCCACCATTGTGATTTGTTC	ERV_3710500_HERVH-int,LTR7Y	27	0.67	WB	SNP	ERV	42	262	1	2	NO
chr7	40793437	40793464	SMLVAAFLL	STRG.15890.4	+	AK11_CRC42	NA	INTRON	4	77.6	0.3	40793419	40793501	83	0.3	2024-02-11	2024-08-01	No_ref	3	3	SMLVAAFLL	TCTATGCTTGTGGCTGCATTCTTGCTG	TCTATGCTTGTGGCTGCATTCTTGCTG	.	0	2024-05-01	WB	NO	NO	42	262	1	3	NO
chr7	40793440	40793467	MLVAAFLLL	STRG.15890.4	+	AK11_CRC42	NA	INTRON	4	77.6	0.3	40793419	40793501	83	0.3	2024-02-11	2024-08-01	No_ref	3	3	MLVAAFLLL	ATGCTTGTGGCTGCATTCTTGCTGTTG	ATGCTTGTGGCTGCATTCTTGCTGTTG	.	0	0.85	WB	NO	NO	42	262	1	3	NO
chr7	40793467	40793494	RSQRSNCCY	STRG.15890.4	+	AK11_CRC42	NA	INTRON	4	77.6	0.3	40793419	40793501	83	0.3	2024-02-11	2024-08-01	No_ref	7	7	RSQRSNCCY	AGAAGTCAGCGTTCTAACTGTTGTTAC	AGAAGTCAGCGTTCTAACTGTTGTTAC	.	0	0.4	SB	NO	NO	42	262	1	3	NO
chr7	40793470	40793497	SQRSNCCYF	STRG.15890.4	+	AK11_CRC42	NA	INTRON	4	77.6	0.3	40793419	40793501	83	0.3	2024-02-11	2024-08-01	No_ref	7	7	SQRSNCCYF	AGTCAGCGTTCTAACTGTTGTTACTTC	AGTCAGCGTTCTAACTGTTGTTACTTC	.	0	0.94	WB	NO	NO	42	262	1	3	NO
chr7	40793473	40793500	QRSNCCYFI	STRG.15890.4	+	AK11_CRC42	NA	INTRON	4	77.6	0.3	40793419	40793501	83	0.3	2024-02-11	2024-08-01	No_ref	15	15	QRSNCCYFI	CAGCGTTCTAACTGTTGTTACTTCATA	CAGCGTTCTAACTGTTGTTACTTCATA	.	0	2024-08-01	WB	NO	NO	42	262	1	2	NO
chr7	99970513	99970540	ITRVSHQAL	STRG.16601.1	+	AK11_CRC42	NA	INTRON	1	100	2024-02-01	99970479	99970713	235	2024-09-14	293.3	12.64	No_ref	67	74	ITRVSHQAL	ATTACAAGAGTGAGCCACCAAGCCCTG	ATTACAAGAGTGAGCCACCAAGCCCTG	.	0	0.46	SB	NO	NO	42	262	1	3	YES
chr7	99970525	99970552	SHQALPSII	STRG.16601.1	+	AK11_CRC42	NA	INTRON	1	100	2024-02-01	99970479	99970713	235	2024-09-14	293.3	12.64	No_ref	73	75	SHQALPSII	AGCCACCAAGCCCTGCCTTCTATTATT	AGCCACCAAGCCCTGCCTTCTATTATT	.	0	0.76	WB	NO	NO	42	262	1	3	YES
chr7	99970528	99970555	HQALPSIIF	STRG.16601.1	+	AK11_CRC42	NA	INTRON	1	100	2024-02-01	99970479	99970713	235	2024-09-14	293.3	12.64	No_ref	71	73	HQALPSIIF	CACCAAGCCCTGCCTTCTATTATTTTC	CACCAAGCCCTGCCTTCTATTATTTTC	.	0	2024-06-01	WB	NO	NO	42	262	1	3	YES
chr8	127244464	127244491	SQNRLCVPL	STRG.18564.1	+	AK11_CRC42	NA	INTRON	18	2024-04-14	2024-06-01	127244390	127244784	395	2024-03-01	338.2	11.39	No_ref	23	23	SQNRLCVPL	TCCCAGAACAGGTTGTGTGTGCCCCTT	TCCCAGAACAGGTTGTGTGTGCCCCTT	ERV_3901736_LTR66	27	0.1	SB	NO	ERV	42	262	1	2	YES
chr8	127244470	127244497	NRLCVPLEA	STRG.18564.1	+	AK11_CRC42	NA	INTRON	18	2024-04-14	2024-06-01	127244390	127244784	395	2024-03-01	338.2	11.39	No_ref	41	41	NRLCVPLEA	AACAGGTTGTGTGTGCCCCTTGAGGCG	AACAGGTTGTGTGTGCCCCTTGAGGCG	ERV_3901736_LTR66	27	0.55	WB	NO	ERV	42	262	1	2	YES
chr8	127244497	127244524	FIQHCFREI	STRG.18564.1	+	AK11_CRC42	NA	INTRON	18	2024-04-14	2024-06-01	127244390	127244784	395	2024-03-01	338.2	11.39	No_ref	67	68	FIQHCFREI	TTCATCCAGCACTGTTTCAGAGAAATC	TTCATCCAGCACTGTTTCAGAGAAATC	ERV_3901736_LTR66	27	0.93	WB	NO	ERV	42	262	1	3	YES
chr8	127244521	127244548	IPISIYSYT	STRG.18564.1	+	AK11_CRC42	NA	INTRON	18	2024-04-14	2024-06-01	127244390	127244784	395	2024-03-01	338.2	11.39	No_ref	77	79	IPISIYSYT	ATCCCTATTTCAATCTATTCCTATACG	ATCCCTATTTCAATCTATTCCTATACG	ERV_3901736_LTR66	27	2024-06-01	WB	NO	ERV	42	262	1	2	YES
chr8	127244527	127244554	ISIYSYTLV	STRG.18564.1	+	AK11_CRC42	NA	INTRON	18	2024-04-14	2024-06-01	127244390	127244784	395	2024-03-01	338.2	11.39	No_ref	76	78	ISIYSYTLV	ATTTCAATCTATTCCTATACGTTAGTT	ATTTCAATCTATTCCTATACGTTAGTT	ERV_3901736_LTR66	27	0.38	SB	NO	ERV	42	262	1	2	YES
chr8	127244530	127244557	SIYSYTLVI	STRG.18564.1	+	AK11_CRC42	NA	INTRON	18	2024-04-14	2024-06-01	127244390	127244784	395	2024-03-01	338.2	11.39	No_ref	74	78	SIYSYTLVI	TCAATCTATTCCTATACGTTAGTTATT	TCAATCTATTCCTATACGTTAGTTATT	ERV_3901736_LTR66	27	0.3	SB	NO	ERV	42	262	1	3	YES
chr10	133346445	133346472	KAMRALGPV	STRG.22098.3	+	AK11_CRC42	NA	INTRON	5	2024-09-03	0.3	133346267	133347425	409	2024-01-12	2024-02-07	1.32	No_ref	3	3	KAMRALGPV	AAGGCAATGAGGGCACTGGGCCCCGTG	AAGGCAATGAGGGCACTGGGCCCCGTG	.	0	0.83	WB	NO	NO	42	262	1	4	YES
chr10	133346481	133346508	LATQRARLL	STRG.22098.3	+	AK11_CRC42	NA	INTRON	5	2024-09-03	0.3	133346267	133347425	409	2024-01-12	2024-02-07	1.32	No_ref	3	3	LATQRARLL	CTGGCCACACAGCGTGCAAGACTCCTC	CTGGCCACACAGCGTGCAAGACTCCTC	.	0	0.48	SB	NO	NO	42	262	1	5	YES
chr10	133346487	133346514	TQRARLLRL	STRG.22098.3	+	AK11_CRC42	NA	INTRON	5	2024-09-03	0.3	133346267	133347425	409	2024-01-12	2024-02-07	1.32	No_ref	4	4	TQRARLLRL	ACACAGCGTGCAAGACTCCTCAGGCTG	ACACAGCGTGCAAGACTCCTCAGGCTG	.	0	0.05	SB	NO	NO	42	262	1	5	YES
chr10	133346490	133346517	QRARLLRLV	STRG.22098.3	+	AK11_CRC42	NA	INTRON	5	2024-09-03	0.3	133346267	133347425	409	2024-01-12	2024-02-07	1.32	No_ref	4	4	QRARLLRLV	CAGCGTGCAAGACTCCTCAGGCTGGTG	CAGCGTGCAAGACTCCTCAGGCTGGTG	.	0	0.64	WB	NO	NO	42	262	1	4	YES
chr10	133346499	133346526	RLLRLVCPV	STRG.22098.3	+	AK11_CRC42	NA	INTRON	5	2024-09-03	0.3	133346267	133347425	409	2024-01-12	2024-02-07	1.32	No_ref	5	6	RLLRLVCPV	AGACTCCTCAGGCTGGTGTGCCCAGTA	AGACTCCTCAGGCTGGTGTGCCCAGTA	.	0	2024-04-01	WB	NO	NO	42	262	1	3	YES
chr10	133346523	133346550	VRKDRRERL	STRG.22098.3	+	AK11_CRC42	NA	INTRON	5	2024-09-03	0.3	133346267	133347425	409	2024-01-12	2024-02-07	1.32	No_ref	7	7	VRKDRRERL	GTAAGGAAGGACAGGAGGGAGCGCCTG	GTAAGGAAGGACAGGAGGGAGCGCCTG	.	0	0.56	WB	NO	NO	42	262	1	4	YES
chr10	133346550	133346577	EGVGKVVAL	STRG.22098.3	+	AK11_CRC42	NA	INTRON	5	2024-09-03	0.3	133346267	133347425	409	2024-01-12	2024-02-07	1.32	No_ref	9	9	EGVGKVVAL	GAAGGGGTGGGGAAGGTGGTGGCGTTG	GAAGGGGTGGGGAAGGTGGTGGCGTTG	.	0	0.22	SB	NO	NO	42	262	1	2	YES
chr11	61340698	61340725	AKPEMIHSL	STRG.22954.1	-	AK11_CRC42	NA	INTRON	1	100	0.7	61340659	61340737	79	0.7	2024-01-24	1.87	No_ref	21	21	AKPEMIHSL	GCAAAGCCAGAGATGATCCATAGCCTG	GCAAAGCCAGAGATGATCCATAGCCTG	.	0	0.76	WB	NO	NO	42	262	1	2	NO
chr11	63529549	63529576	ARMRPGKRL	STRG.23038.1	+	AK11_CRC42	NA	INTRON	8	52.4	0.7	63529410	63529601	192	2024-05-01	274.7	2024-01-20	No_ref	118	126	ARMRPGKRL	GCCAGGATGAGGCCAGGAAAACGACTT	GCCAGGATGAGGCCAGGAAAACGACTT	.	0	0.78	WB	NO	NO	42	262	1	4	NO
chr11	129814685	129814712	LPLARMASF	STRG.24152.1	+	AK11_CRC42	NA	INTRON	9	2024-05-11	0	129814659	129815898	1044	2024-04-07	2024-07-07	11.56	No_ref	6	6	LPLARMASF	CTGCCGCTGGCTCGGATGGCCAGCTTT	CTGCCGCTGGCTCGGATGGCCAGCTTT	.	0	0.18	SB	NO	NO	42	262	1	2	YES
chr11	129814694	129814721	ARMASFYSL	STRG.24152.1	+	AK11_CRC42	NA	INTRON	9	2024-05-11	0	129814659	129815898	1044	2024-04-07	2024-07-07	11.56	No_ref	4	6	ARMASFYSL	GCTCGGATGGCCAGCTTTTATTCCCTC	GCTCGGATGGCCAGCTTTTATTCCCTC	.	0	0.03	SB	NO	NO	42	262	1	2	YES
chr11	129814697	129814724	RMASFYSLI	STRG.24152.1	+	AK11_CRC42	NA	INTRON	9	2024-05-11	0	129814659	129815898	1044	2024-04-07	2024-07-07	11.56	No_ref	4	6	RMASFYSLI	CGGATGGCCAGCTTTTATTCCCTCATT	CGGATGGCCAGCTTTTATTCCCTCATT	.	0	0.31	SB	NO	NO	42	262	1	2	YES
chr11	129814712	129814739	YSLIGPAHI	STRG.24152.1	+	AK11_CRC42	NA	INTRON	9	2024-05-11	0	129814659	129815898	1044	2024-04-07	2024-07-07	11.56	No_ref	6	8	YSLIGPAHI	TATTCCCTCATTGGCCCCGCCCACATC	TATTCCCTCATTGGCCCCGCCCACATC	.	0	2024-03-01	WB	NO	NO	42	262	1	2	YES
chr11	129814715	129814742	SLIGPAHIL	STRG.24152.1	+	AK11_CRC42	NA	INTRON	9	2024-05-11	0	129814659	129815898	1044	2024-04-07	2024-07-07	11.56	No_ref	8	8	SLIGPAHIL	TCCCTCATTGGCCCCGCCCACATCCTC	TCCCTCATTGGCCCCGCCCACATCCTC	.	0	2024-08-01	WB	NO	NO	42	262	1	2	YES
chr11	129814721	129814748	IGPAHILLI	STRG.24152.1	+	AK11_CRC42	NA	INTRON	9	2024-05-11	0	129814659	129815898	1044	2024-04-07	2024-07-07	11.56	No_ref	8	8	IGPAHILLI	ATTGGCCCCGCCCACATCCTCCTGATT	ATTGGCCCCGCCCACATCCTCCTGATT	.	0	0.97	WB	NO	NO	42	262	1	2	YES
chr11	129814739	129814766	LLIGPAHIL	STRG.24152.1	+	AK11_CRC42	NA	INTRON	9	2024-05-11	0	129814659	129815898	1044	2024-04-07	2024-07-07	11.56	No_ref	7	8	LLIGPAHIL	CTCCTGATTGGTCCTGCCCACATCCTC	CTCCTGATTGGTCCTGCCCACATCCTC	.	0	2024-04-01	WB	NO	NO	42	262	1	2	YES
chr11	129814754	129814781	AHILLIGPF	STRG.24152.1	+	AK11_CRC42	NA	INTRON	9	2024-05-11	0	129814659	129815898	1044	2024-04-07	2024-07-07	11.56	No_ref	7	7	AHILLIGPF	GCCCACATCCTCCTGATTGGTCCATTT	GCCCACATCCTCCTGATTGGTCCATTT	.	0	0.83	WB	NO	NO	42	262	1	2	YES
chr11	129814766	129814793	LIGPFYRAL	STRG.24152.1	+	AK11_CRC42	NA	INTRON	9	2024-05-11	0	129814659	129815898	1044	2024-04-07	2024-07-07	11.56	No_ref	9	9	LIGPFYRAL	CTGATTGGTCCATTTTACAGAGCGCTG	CTGATTGGTCCATTTTACAGAGCGCTG	.	0	2024-09-01	WB	NO	NO	42	262	1	2	YES
chr11	129814778	129814805	FYRALIGPF	STRG.24152.1	+	AK11_CRC42	NA	INTRON	9	2024-05-11	0	129814659	129815898	1044	2024-04-07	2024-07-07	11.56	No_ref	11	11	FYRALIGPF	TTTTACAGAGCGCTGATTGGTCCATTT	TTTTACAGAGCGCTGATTGGTCCATTT	.	0	2024-07-01	WB	NO	NO	42	262	1	2	YES
chr11	129814811	129814838	VLIGPFYRV	STRG.24152.1	+	AK11_CRC42	NA	INTRON	9	2024-05-11	0	129814659	129815898	1044	2024-04-07	2024-07-07	11.56	No_ref	8	8	VLIGPFYRV	GTGCTGATTGGTCCATTTTACAGAGTG	GTGCTGATTGGTCCATTTTACAGAGTG	.	0	0.58	WB	NO	NO	42	262	1	2	YES
chr12	47772965	47772992	SRFARIKAY	STRG.24851.6	+	AK11_CRC42	NA	INTRON	10	2024-06-28	0.3	47772170	47773440	309	100	2024-07-22	3.73	Protein_ref	6	6	SRFARIKAY	TCGCGGTTCGCTCGTATAAAGGCATAT	TCGCGGTTCGCTCGTATAAAGGCATAT	.	0	0.16	SB	NO	NO	42	262	1	5	YES
chr12	47772968	47772995	RFARIKAYF	STRG.24851.6	+	AK11_CRC42	NA	INTRON	10	2024-06-28	0.3	47772170	47773440	309	100	2024-07-22	3.73	Protein_ref	6	6	RFARIKAYF	CGGTTCGCTCGTATAAAGGCATATTTC	CGGTTCGCTCGTATAAAGGCATATTTC	.	0	0.59	WB	NO	NO	42	262	1	5	YES
chr12	47772977	47773004	RIKAYFRSL	STRG.24851.6	+	AK11_CRC42	NA	INTRON	10	2024-06-28	0.3	47772170	47773440	309	100	2024-07-22	3.73	Protein_ref	5	6	RIKAYFRSL	CGTATAAAGGCATATTTCCGGTCCCTT	CGTATAAAGGCATATTTCCGGTCCCTT	.	0	0.23	SB	NO	NO	42	262	1	5	YES
chr12	52434301	52434328	SRRPSSPTM	STRG.25050.1	-	AK11_CRC42	NA	INTRON	1	100	2024-02-01	52433807	52434371	565	2024-07-03	2024-04-29	1.34	Protein_ref	10	10	SRRPSSPTM	TCTCGCCGGCCTTCCTCACCCACCATG	TCTCGCCGGCCTTCCTCACCCACCATG	.	0	0.11	SB	NO	NO	42	262	1	2	NO
chr12	101875783	101875810	FAWLVITSF	STRG.25762.1	+	AK11_CRC42	NA	INTRON	8	2024-05-08	0.4	101875724	101877920	1419	2024-09-27	2024-09-09	1.24	No_ref	3	3	FAWLVITSF	TTTGCCTGGTTAGTAATTACTTCCTTT	TTTGCCTGGTTAGTAATTACTTCCTTT	.	0	0.48	SB	NO	NO	42	262	1	2	NO
[truncated: 465 more rows]
