# Supplementary material for: NovumRNA: Accurate prediction of non-canonical tumor antigens from RNA sequencing data
Source: iScience. 2025 Sep 3;28(10):113448. doi: 10.1016/j.isci.2025.113448 (PMC12478123; doi:10.1016/j.isci.2025.113448)
Supplement: Table S8. List of patients with colorectal cancer from The Cancer Genome Atlas (TCGA) program considered in the analysis [file mmc6.xlsx]

## Sheet: Table_S8 TCGA_CRC_MSI_samples
TCGA_CRC_patient	MSI_status
TCGA-A6-2671	MSS
TCGA-A6-2675	MSS
TCGA-A6-2678	MSS
TCGA-A6-2679	MSS
TCGA-A6-2680	MSS
TCGA-A6-2681	MSS
TCGA-A6-2682	MSS
TCGA-A6-2683	MSI-L
TCGA-A6-2685	MSS
TCGA-A6-2686	MSI-H
TCGA-A6-3807	MSS
TCGA-A6-3808	MSI-L
TCGA-A6-4105	MSS
TCGA-A6-4107	MSS
TCGA-A6-5657	MSS
TCGA-A6-5660	MSS
TCGA-A6-5662	MSS
TCGA-A6-5664	MSS
TCGA-A6-5666	MSI-L
TCGA-A6-5667	MSS
TCGA-A6-6137	MSS
TCGA-A6-6138	MSS
TCGA-A6-6140	MSS
TCGA-A6-6141	MSS
TCGA-A6-6142	MSS
TCGA-A6-6648	MSS
TCGA-A6-6649	MSS
TCGA-A6-6651	MSS
TCGA-A6-6652	MSS
TCGA-A6-6653	MSI-H
TCGA-A6-6654	MSS
TCGA-A6-6782	MSS
TCGA-AA-3488	MSS
TCGA-AA-3489	MSS
TCGA-AA-3492	MSI-H
TCGA-AA-3494	MSS
TCGA-AA-3495	MSS
TCGA-AA-3502	MSI-L
TCGA-AA-3506	MSS
TCGA-AA-3509	MSS
TCGA-AA-3510	MSS
TCGA-AA-3511	MSS
TCGA-AA-3514	MSS
TCGA-AA-3517	MSI-L
TCGA-AA-3519	MSS
TCGA-AA-3520	MSI-L
TCGA-AA-3521	MSS
TCGA-AA-3522	MSS
TCGA-AA-3524	MSS
TCGA-AA-3526	MSI-L
TCGA-AA-3527	MSS
TCGA-AA-3529	MSI-L
TCGA-AA-3530	MSS
TCGA-AA-3531	MSI-L
TCGA-AA-3532	MSS
TCGA-AA-3534	MSS
TCGA-AA-3538	MSS
TCGA-AA-3544	MSS
TCGA-AA-3548	MSS
TCGA-AA-3549	MSS
TCGA-AA-3556	MSS
TCGA-AA-3560	MSS
TCGA-AA-3561	MSS
TCGA-AA-3655	MSS
TCGA-AA-3660	MSS
TCGA-AA-3662	MSS
TCGA-AA-3663	MSI-H
TCGA-AA-3664	MSS
TCGA-AA-3666	MSS
TCGA-AA-3667	MSI-L
TCGA-AA-3672	MSI-H
TCGA-AA-3673	MSS
TCGA-AA-3675	MSS
TCGA-AA-3678	MSS
TCGA-AA-3679	MSS
TCGA-AA-3680	MSI-L
TCGA-AA-3681	MSS
TCGA-AA-3684	MSS
TCGA-AA-3685	MSS
TCGA-AA-3688	MSI-L
TCGA-AA-3692	MSI-L
TCGA-AA-3693	MSS
TCGA-AA-3696	MSS
TCGA-AA-3697	MSI-L
TCGA-AA-3712	MSS
TCGA-AA-3713	MSI-H
TCGA-AA-3715	MSI-H
TCGA-AA-3812	MSS
TCGA-AA-3814	MSS
TCGA-AA-3815	MSI-H
TCGA-AA-3818	MSS
TCGA-AA-3819	MSI-L
TCGA-AA-3821	MSI-H
TCGA-AA-3831	MSS
TCGA-AA-3837	MSS
TCGA-AA-3841	MSS
TCGA-AA-3842	MSS
TCGA-AA-3844	MSS
TCGA-AA-3846	MSS
TCGA-AA-3848	MSS
TCGA-AA-3850	MSS
TCGA-AA-3851	MSS
TCGA-AA-3852	MSI-L
TCGA-AA-3854	MSI-L
TCGA-AA-3855	MSI-L
TCGA-AA-3856	MSS
TCGA-AA-3858	MSS
TCGA-AA-3860	MSS
TCGA-AA-3861	MSI-L
TCGA-AA-3862	MSS
TCGA-AA-3864	MSI-H
TCGA-AA-3866	MSI-L
TCGA-AA-3867	MSS
TCGA-AA-3875	MSS
TCGA-AA-3947	MSI-H
TCGA-AA-3950	MSI-H
TCGA-AA-3952	MSS
TCGA-AA-3955	MSS
TCGA-AA-3956	MSS
TCGA-AA-3968	MSS
TCGA-AA-3971	MSS
TCGA-AA-3972	MSI-L
TCGA-AA-3973	MSI-L
TCGA-AA-3975	MSS
TCGA-AA-3976	MSS
TCGA-AA-3979	MSS
TCGA-AA-3980	MSS
TCGA-AA-3982	MSI-L
TCGA-AA-3986	MSS
TCGA-AA-3989	MSS
TCGA-AA-3994	MSS
TCGA-AA-A004	MSI-L
TCGA-AA-A00O	MSI-L
TCGA-AA-A00Z	MSS
TCGA-AA-A017	MSS
TCGA-AA-A01C	MSS
TCGA-AA-A01D	MSS
TCGA-AA-A01I	MSS
TCGA-AA-A01K	MSS
TCGA-AA-A01S	MSI-L
TCGA-AA-A01T	MSS
TCGA-AA-A01V	MSS
TCGA-AA-A01X	MSS
TCGA-AA-A01Z	MSS
TCGA-AA-A024	MSI-L
TCGA-AA-A029	MSI-L
TCGA-AA-A02E	MSI-L
TCGA-AA-A02F	MSS
TCGA-AA-A02H	MSS
TCGA-AA-A02J	MSS
TCGA-AA-A02K	MSS
TCGA-AA-A02O	MSS
TCGA-AA-A02R	MSI-H
TCGA-AA-A02W	MSI-L
TCGA-AA-A02Y	MSS
TCGA-AA-A03F	MSS
TCGA-AA-A03J	MSS
TCGA-AD-5900	MSI-H
TCGA-AD-6548	MSI-L
TCGA-AD-6888	MSS
TCGA-AD-6889	MSI-H
TCGA-AD-6890	MSS
TCGA-AD-6895	MSI-H
TCGA-AD-6899	MSS
TCGA-AD-6901	MSI-L
TCGA-AD-6963	MSS
TCGA-AD-6964	MSI-H
TCGA-AD-6965	MSS
TCGA-AF-2687	MSS
TCGA-AF-2690	MSS
TCGA-AF-2691	MSS
TCGA-AF-2692	MSS
TCGA-AF-2693	MSS
TCGA-AF-3400	MSS
TCGA-AF-3911	MSI-L
TCGA-AF-3913	MSS
TCGA-AF-4110	MSS
TCGA-AF-5654	MSS
TCGA-AF-6136	MSS
TCGA-AF-6655	MSS
TCGA-AF-6672	MSS
TCGA-AG-3574	MSS
TCGA-AG-3575	MSS
TCGA-AG-3580	MSS
TCGA-AG-3581	MSS
TCGA-AG-3583	MSI-L
TCGA-AG-3584	MSS
TCGA-AG-3591	MSS
TCGA-AG-3592	MSI-L
TCGA-AG-3594	MSS
TCGA-AG-3598	MSS
TCGA-AG-3599	MSS
TCGA-AG-3602	MSS
TCGA-AG-3605	MSS
TCGA-AG-3726	MSS
TCGA-AG-3727	MSS
TCGA-AG-3728	MSS
TCGA-AG-3731	MSI-L
TCGA-AG-3732	MSS
TCGA-AG-3742	MSS
TCGA-AG-3878	MSS
TCGA-AG-3881	MSS
TCGA-AG-3882	MSS
TCGA-AG-3883	MSS
TCGA-AG-3885	MSS
TCGA-AG-3887	MSS
TCGA-AG-3890	MSS
TCGA-AG-3893	MSS
TCGA-AG-3894	MSS
TCGA-AG-3896	MSS
TCGA-AG-3898	MSS
TCGA-AG-3901	MSS
TCGA-AG-3902	MSS
TCGA-AG-3909	MSS
TCGA-AG-3999	MSS
TCGA-AG-4001	MSI-L
TCGA-AG-4005	MSS
TCGA-AG-4007	MSI-L
TCGA-AG-4008	MSS
TCGA-AG-4015	MSS
TCGA-AG-4021	MSS
TCGA-AG-4022	MSS
TCGA-AG-A002	MSS
TCGA-AG-A00H	MSS
TCGA-AG-A00Y	MSS
TCGA-AG-A011	MSS
TCGA-AG-A014	MSS
TCGA-AG-A016	MSS
TCGA-AG-A01J	MSS
TCGA-AG-A01L	MSS
TCGA-AG-A01N	MSS
TCGA-AG-A01W	MSS
TCGA-AG-A020	MSS
TCGA-AG-A023	MSS
TCGA-AG-A025	MSS
TCGA-AG-A026	MSS
TCGA-AG-A02G	MSS
TCGA-AG-A02X	MSS
TCGA-AG-A032	MSS
TCGA-AG-A036	MSS
TCGA-AH-6544	MSS
TCGA-AH-6547	MSS
TCGA-AH-6549	MSI-L
TCGA-AH-6643	MSS
TCGA-AH-6644	MSI-L
TCGA-AH-6897	MSI-L
TCGA-AH-6903	MSS
TCGA-AM-5820	MSS
TCGA-AM-5821	MSI-H
TCGA-AU-3779	MSS
TCGA-AU-6004	MSI-H
TCGA-AY-4070	MSS
TCGA-AY-4071	MSS
TCGA-AY-5543	MSS
TCGA-AY-6196	MSI-L
TCGA-AY-6197	MSI-H
TCGA-AY-6386	MSS
TCGA-AZ-4308	MSS
TCGA-AZ-4313	MSI-H
TCGA-AZ-4315	MSS
TCGA-AZ-4323	MSI-L
TCGA-AZ-4614	MSI-L
TCGA-AZ-4616	MSI-L
TCGA-AZ-4682	MSS
TCGA-AZ-4684	MSI-L
TCGA-AZ-5403	MSS
TCGA-AZ-5407	MSS
TCGA-AZ-6598	MSI-H
TCGA-AZ-6599	MSS
TCGA-AZ-6600	MSS
TCGA-AZ-6601	MSI-H
TCGA-AZ-6603	MSS
TCGA-AZ-6605	MSS
TCGA-AZ-6606	MSS
TCGA-AZ-6607	MSS
TCGA-AZ-6608	MSI-L
TCGA-BM-6198	MSS
TCGA-CA-5254	MSI-L
TCGA-CA-5255	MSS
TCGA-CA-5256	MSS
TCGA-CA-5796	MSS
TCGA-CA-5797	MSS
TCGA-CA-6715	MSS
TCGA-CA-6716	MSS
TCGA-CA-6717	MSS
TCGA-CA-6718	MSS
TCGA-CA-6719	MSI-L
TCGA-CI-6619	MSS
TCGA-CI-6620	MSS
TCGA-CI-6621	MSS
TCGA-CI-6622	MSS
TCGA-CI-6623	MSS
TCGA-CI-6624	MSS
TCGA-CK-4947	MSS
TCGA-CK-4948	MSI-L
TCGA-CK-4950	MSS
TCGA-CK-4951	MSI-H
TCGA-CK-4952	MSS
TCGA-CK-5912	MSS
TCGA-CK-5913	MSI-H
TCGA-CK-5914	MSS
TCGA-CK-5915	MSS
TCGA-CK-5916	MSI-H
TCGA-CK-6746	MSI-H
TCGA-CK-6747	MSI-H
TCGA-CK-6748	MSS
TCGA-CK-6751	MSS
TCGA-CL-4957	MSS
TCGA-CL-5917	MSS
TCGA-CL-5918	MSS
TCGA-CM-4743	MSI-H
TCGA-CM-4744	MSS
TCGA-CM-4746	MSI-H
TCGA-CM-4747	MSI-L
TCGA-CM-4748	MSS
TCGA-CM-4750	MSI-L
TCGA-CM-4751	MSS
TCGA-CM-4752	MSS
TCGA-CM-5341	MSS
TCGA-CM-5344	MSS
TCGA-CM-5348	MSS
TCGA-CM-5349	MSS
TCGA-CM-5860	MSS
TCGA-CM-5861	MSI-H
TCGA-CM-5862	MSS
TCGA-CM-5863	MSS
TCGA-CM-5864	MSS
TCGA-CM-5868	MSS
TCGA-CM-6161	MSI-L
TCGA-CM-6162	MSI-H
TCGA-CM-6163	MSS
TCGA-CM-6164	MSS
TCGA-CM-6165	MSS
TCGA-CM-6166	MSS
TCGA-CM-6167	MSS
TCGA-CM-6168	MSI-L
TCGA-CM-6169	MSS
TCGA-CM-6170	MSS
TCGA-CM-6171	MSI-H
TCGA-CM-6172	MSS
TCGA-CM-6674	MSI-H
TCGA-CM-6675	MSS
TCGA-CM-6676	MSI-L
TCGA-CM-6677	MSS
TCGA-CM-6678	MSS
TCGA-CM-6679	MSS
TCGA-CM-6680	MSS
TCGA-D5-5537	MSS
TCGA-D5-5538	MSS
TCGA-D5-5539	MSS
TCGA-D5-5540	MSI-L
TCGA-D5-5541	MSS
TCGA-D5-6529	MSI-L
TCGA-D5-6530	MSI-H
TCGA-D5-6531	MSS
TCGA-D5-6532	MSI-L
TCGA-D5-6533	MSS
TCGA-D5-6534	MSS
TCGA-D5-6535	MSS
TCGA-D5-6536	MSS
TCGA-D5-6537	MSS
TCGA-D5-6538	MSI-L
TCGA-D5-6539	MSS
TCGA-D5-6540	MSI-H
TCGA-D5-6541	MSS
TCGA-D5-6898	MSS
TCGA-D5-6920	MSS
TCGA-D5-6922	MSS
TCGA-D5-6923	MSS
TCGA-D5-6924	MSS
TCGA-D5-6926	MSS
TCGA-D5-6927	MSI-H
TCGA-D5-6928	MSI-H
TCGA-D5-6929	MSI-L
TCGA-D5-6930	MSI-H
TCGA-D5-6931	MSS
TCGA-D5-6932	MSS
TCGA-D5-7000	MSS
TCGA-DC-4745	MSS
TCGA-DC-4749	MSS
TCGA-DC-5337	MSS
TCGA-DC-5869	MSS
TCGA-DC-6154	MSI-H
TCGA-DC-6155	MSS
TCGA-DC-6157	MSS
TCGA-DC-6158	MSS
TCGA-DC-6160	MSS
TCGA-DC-6681	MSS
TCGA-DC-6682	MSS
TCGA-DC-6683	MSS
TCGA-DM-A0X9	MSS
TCGA-DM-A0XD	MSI-L
TCGA-DM-A0XF	MSI-L
TCGA-DM-A1D0	MSS
TCGA-DM-A1D4	MSI-L
TCGA-DM-A1D6	MSS
TCGA-DM-A1D7	MSS
TCGA-DM-A1D8	MSS
TCGA-DM-A1D9	MSS
TCGA-DM-A1DA	MSI-L
TCGA-DM-A1DB	MSS
TCGA-DM-A1HA	MSS
TCGA-DM-A1HB	MSI-H
TCGA-DM-A280	MSS
TCGA-DM-A282	MSS
TCGA-DM-A285	MSS
TCGA-DM-A288	MSS
TCGA-DM-A28A	MSS
TCGA-DM-A28C	MSS
TCGA-DM-A28E	MSS
TCGA-DM-A28F	MSS
TCGA-DM-A28G	MSS
TCGA-DM-A28H	MSI-L
TCGA-DM-A28K	MSS
TCGA-DM-A28M	MSS
TCGA-DT-5265	MSS
TCGA-DY-A0XA	MSS
TCGA-DY-A1DC	MSS
TCGA-DY-A1DD	MSI-L
TCGA-DY-A1DF	MSI-L
TCGA-DY-A1DG	MSS
TCGA-DY-A1H8	MSS
TCGA-EF-5830	MSS
TCGA-EI-6506	MSS
TCGA-EI-6507	MSI-H
TCGA-EI-6508	MSS
TCGA-EI-6509	MSS
TCGA-EI-6510	MSI-L
TCGA-EI-6511	MSS
TCGA-EI-6512	MSS
TCGA-EI-6513	MSS
TCGA-EI-6514	MSS
TCGA-EI-6881	MSS
TCGA-EI-6882	MSI-H
TCGA-EI-6883	MSS
TCGA-EI-6884	MSS
TCGA-EI-6885	MSS
TCGA-EI-6917	MSS
TCGA-EI-7002	MSI-L
TCGA-EI-7004	MSS
TCGA-F4-6459	MSS
TCGA-F4-6460	MSS
TCGA-F4-6461	MSS
TCGA-F4-6463	MSS
TCGA-F4-6569	MSS
TCGA-F4-6570	MSI-H
TCGA-F4-6703	MSI-H
TCGA-F4-6704	MSS
TCGA-F4-6805	MSS
TCGA-F4-6806	MSS
TCGA-F4-6807	MSS
TCGA-F4-6808	MSS
TCGA-F4-6809	MSS
TCGA-F4-6854	MSS
TCGA-F4-6855	MSI-L
TCGA-F4-6856	MSI-H
TCGA-F5-6464	MSS
TCGA-F5-6465	MSS
TCGA-F5-6571	MSI-L
TCGA-F5-6702	MSS
TCGA-F5-6810	MSS
TCGA-F5-6811	MSI-L
TCGA-F5-6812	MSS
TCGA-F5-6813	MSS
TCGA-F5-6814	MSS
TCGA-F5-6861	MSS
TCGA-F5-6863	MSI-L
TCGA-F5-6864	MSI-L
TCGA-G4-6293	MSI-L
TCGA-G4-6294	MSS
TCGA-G4-6295	MSI-L
TCGA-G4-6297	MSS
TCGA-G4-6298	MSI-L
TCGA-G4-6299	MSS
TCGA-G4-6302	MSI-H
TCGA-G4-6303	MSI-L
TCGA-G4-6304	MSI-H
TCGA-G4-6306	MSS
TCGA-G4-6307	MSS
TCGA-G4-6309	MSI-H
TCGA-G4-6310	MSS
TCGA-G4-6311	MSS
TCGA-G4-6314	MSS
TCGA-G4-6315	MSS
TCGA-G4-6317	MSI-L
TCGA-G4-6320	MSI-H
TCGA-G4-6321	MSI-L
TCGA-G4-6322	MSI-L
TCGA-G4-6323	MSS
TCGA-G4-6586	MSI-H
TCGA-G4-6588	MSI-H
TCGA-G4-6625	MSS
TCGA-G4-6626	MSS
TCGA-G4-6627	MSI-L
TCGA-G4-6628	MSI-H
TCGA-G5-6233	MSI-L
TCGA-G5-6235	MSS
TCGA-G5-6572	MSS
TCGA-G5-6641	MSS
