# Supplementary material for: NovumRNA: Accurate prediction of non-canonical tumor antigens from RNA sequencing data
Source: iScience. 2025 Sep 3;28(10):113448. doi: 10.1016/j.isci.2025.113448 (PMC12478123; doi:10.1016/j.isci.2025.113448)
Supplement: Table S9. Non-canonical tumor-specific antigens (ncTSA) shared across different patients with colorectal cancer from The Cancer Genome Atlas (TCGA) [file mmc7.xlsx]

## Sheet: Table_S9 TCGA_CRC_shared
ncTSA	TCGA_CRC_sample_count
GYFPSMAKL	205
LFSPASSSY	174
RTAPGNASV	164
RPDLHTRLL	163
TRPDLHTRL	157
CQDNLAALV	150
SSYSGSTSF	145
TGYFPSMAK	144
IFSTTDWWL	137
FEDTRPWLF	136
TRPWLFLLL	135
NASVTFLRV	130
EEMSGGLAP	129
ASVTFLRVL	126
TCTGYFPSM	122
GSTSFCHLF	121
WWLNNEHLL	121
SKDTFRPAF	118
CSRVTRPLF	110
VTRPLFSPA	109
LRVLSKDTF	108
LFEDTRPWL	107
FQQDLRFTL	100
HLCQFLVGM	96
SASPDRLPF	95
CPKDSSCFI	94
FIFSTTDWW	94
FSKATFDAI	92
HLFEDTRPW	92
APGNASVTF	79
LLFPQTSEC	78
FLLLVPPES	77
SRVTRPLFS	76
DTRPWLFLL	73
SPASSSYSG	73
VPSPLIPGL	73
VTFLRVLSK	73
TFRPAFCPK	71
TLDKGPWPI	71
QTSECPTPF	70
RVLSKDTFR	70
DRLPFQQDL	66
LEAPWRSAI	66
LCQDNLAAL	65
RPWLFLLLV	65
LPFQQDLRF	64
FTLDLEAPW	63
FPQTSECPT	62
LRFTLDLEA	62
WRSAILGRF	62
SGSTSFCHL	57
STRPDLHTR	55
CFIFSTTDW	49
EAPWRSAIL	48
APAEPCDVL	47
AALVVPSTR	45
MSTKLVVLV	45
RMSTKLVVL	45
LSKDTFRPA	44
TPGSTGRTA	44
TPHTPGSTG	44
RPLFSPASS	43
APLGQAHEL	42
LGDQSPVLL	42
STKLVVLVL	41
VVPSTRPDL	41
LAALVVPST	40
ATDCSRVTR	38
QTSECPTLF	38
RTKDYRWSM	38
TTDWWLNNE	37
FIQHCFREI	36
RPAFCPKDS	36
SLFAGLFTL	36
SSSPSAMTV	35
QAAPLGQAH	33
FSLSLRRQM	32
TAATDCSRV	32
EPCDVLLSA	31
GNASVTFLR	31
SPSAMTVSF	31
YSGSTSFCH	31
AAMGRGVRV	30
DWWLNNEHL	30
ISIYSYTLV	30
LVGMVTTCW	30
RSAEAALFM	30
SRMSTKLVV	30
TSMSLQRIV	30
DQSPVLLLF	29
LPAALTRVI	29
MPASSSPSA	29
SIYSYTLVI	29
TQSLFAGLF	29
LFMAFSKLL	28
LTQSLFAGL	28
LTRVKFGAV	28
SPVLLHFAL	28
AFASSSFFL	27
ALTRVIMPL	27
FSAFASSSF	27
FVGGCQFHF	27
KLVVLVLFL	27
LGNFSKATF	27
LPTLLPAAL	27
SAFASSSFF	27
ALFMAFSKL	26
ATAKSNTSM	26
CQFLVGMVT	26
DQSPVLLHF	26
FASSSFFLA	26
SMSSDSSQV	26
VTTCWSQVL	26
AEAALFMAF	25
FQTAVRSAV	25
LLPAALTRV	25
LSRMSTKLV	25
SATFLTCNL	25
TAMLLTQSL	25
AVRSAEAAL	24
MKFGAVTRM	24
SQNRLCVPL	24
VLDAPVTKL	24
AMLLTQSLF	23
EHLLCQDNL	23
FWGAVMCSF	23
LSLRRQMQL	23
RAPGKLTYV	23
LEAFIQHCF	22
LTYVSTIVL	22
QDNLAALVV	22
RSGDLPWEI	22
SQRSNCCYF	22
SSRRMWMKL	22
WRQLPQSCM	22
WSYSTTCTL	22
ASSSFFLAA	21
CFREIPISI	21
HPVRKMPAS	21
KMSDLLSVF	21
NASVTFLWV	21
NRLCVPLEA	21
RSFCYNFSL	21
SPVLLLFAL	21
SSFFLAATM	21
TSECPTLFR	21
VRSAEAALF	21
YSYTLVIEK	21
LLPTLLPAA	20
LRKSSATFL	20
MTCTGYFPS	20
RISPSMAPL	20
RYKIVTQGF	20
SRAPGKLTY	20
SRGGTGFFL	20
STIVLDAPV	20
STSDLPRPI	20
STTCTLCGL	20
TQWEMIELW	20
TSLASSPRY	20
VTRMGGPPL	20
FASPSTMIL	19
FVFRISPSM	19
GTAPAPAAL	19
LLSASPDRL	19
MFASPSTMI	19
MLLTQSLFA	19
TLMCMKFGA	19
VKFGAVTRI	19
CTGYFPSMA	18
HLQGRNVLY	18
LVMKRYKIV	18
MGLSGFSAF	18
MVTTCWSQV	18
QTAATDCSR	18
SGYPWGGQM	18
SLLGGSFVF	18
TDWWLNNEH	18
AKSNTSMSL	17
ASMSISMSL	17
ELRKSSATF	17
FREIPISIY	17
LPWNRMMAL	17
MTRIGGPPL	17
NEHLLCQDN	17
RSFSLSLRR	17
SMQVSLRTL	17
SMSISMSLL	17
YNFSLSTSI	17
AALFMAFSK	16
AEADRSFSL	16
CSESHCLVM	16
EIPISIYSY	16
FMPRFLYPV	16
LFIPSSETL	16
MQVSLRTLL	16
PAEPCDVLL	16
RPIQADHLL	16
SMLVAAFLL	16
VQDSVCVCV	16
YRHTCGWSY	16
DMFASPSTM	15
DQYPVLLFF	15
DSPSWTLTY	15
FAVVSGSAV	15
FLRSFCYNF	15
GNASVTFLW	15
GVFMPRFLY	15
HLKEASMQV	15
HRLWLVLQY	15
HSRGGTGFF	15
HSSTNLLVM	15
ILLYHPAGV	15
LFGGLFTLM	15
LFTLTRVKF	15
LLKSRLLSF	15
LSPQLLVTM	15
MEGSGSGVL	15
MLVAAFLLL	15
MSISMSLLK	15
MSLLKSRLL	15
RTSLASSPR	15
SAPSYVFSM	15
SLPCSLPAL	15
SRRPSSPTM	15
TEIDQGAEI	15
WTSSAPSYV	15
YPWGGQMTG	15
ATLGNFSKA	14
FSTTDWWLN	14
FYWRTHLLM	14
GVQWHHCSL	14
HPLQGLLSV	14
KILTSLFPL	14
LGDQSHVLL	14
LNFLRSFCY	14
LTQLCRSGM	14
MVRTSARSY	14
NQKEQKLEI	14
RAACPLGTL	14
RIDHRLWLV	14
RPAAERSTL	14
RSQRSNCCY	14
RVKFGAVTR	14
SPQLLVTML	14
VTMLLAVLL	14
VTWIGGPPL	14
APGAPPPPW	13
ASVTFLWVL	13
ATMNSLPEL	13
CPLSSTSDL	13
CRGVFMPRF	13
FIAQLLPAL	13
FLVGMVTTC	13
GSGVLTFQK	13
IPPPQHSLL	13
LHSPTRLLF	13
LPHSCFCAI	13
LPQSCMQTA	13
LSSSRRMWM	13
MAGQTPGIY	13
MGWGRFIGL	13
REMGWGRFI	13
RQQNRFTMM	13
RRLSFRSGV	13
RTQLSPPSL	13
SESHCLVMA	13
SVMCGCFTV	13
TSSAPSYVF	13
VMTGSRVAM	13
VQAILYLSL	13
YTDVVFEAI	13
CPPSLSAVL	12
FLYPVVRWW	12
FVALSRTRV	12
HSLLGGSFV	12
IELWGGSFL	12
IPAMDLSSL	12
IVVMHSISF	12
KANWRELLL	12
LAPPLRAGL	12
LLHSPTRLL	12
LLSVESSSL	12
LQGRNVLYL	12
LTYLWTSSA	12
MENLKESFL	12
MIELWGGSF	12
MPRFLYPVV	12
PASSSPSAM	12
QQNRFTMMY	12
RLWLVLQYT	12
SAMTVSFLR	12
SIPPPQHSL	12
SKMSDLLSV	12
TMLLAVLLL	12
TRGFRVFAV	12
TRIDHRLWL	12
TSECPTPFR	12
VALSRTRVL	12
VLQYTDVVF	12
VTSMLVAAF	12
YTRLPPSTL	12
AARFPARGL	11
APRGGTAPA	11
CLSRMSTKL	11
DCSRVTRPL	11
DQSPVFLSF	11
FKMEAYSFL	11
GTHRVSLLK	11
HLLMDGALL	11
HRQQNRFTM	11
IAQLLPALL	11
IPISIYSYT	11
ISSVCLSTF	11
KHLQGRNVL	11
KLTYVSTIV	11
LMDGALLRW	11
LPVERSHPL	11
LRHEGAGGL	11
LSEGASEAY	11
LSLKKPSKM	11
LVLQYTDVV	11
NERSKHQAL	11
QRKLPWNRM	11
REIPISIYS	11
RGVFMPRFL	11
RLLSFSSSF	11
RMMALYESR	11
RQKNLFFKL	11
RSAILGRFC	11
SADHSIPAM	11
SARALAPPL	11
SRNGWNHTY	11
SVPGPLLLL	11
TLLPAALTR	11
TSMLVAAFL	11
VSHLPISMV	11
WEINPLSSC	11
CMKFGAVTR	10
DARGITAQL	10
FANCRMEPI	10
FPFYHDCKF	10
FSMNFIQTT	10
FVPRLARSF	10
GPMSFFVAL	10
HLLRGPGPR	10
HSISFLLLF	10
HSSPNLLVM	10
HYLPKSYKM	10
IFIKASDSL	10
KIVTQGFDY	10
KLTATMNSL	10
KSYKMAPPL	10
LGDQYPVLL	10
LKANWRELL	10
LLFSLSYRY	10
LLGGSFVFR	10
LLVTMLLAV	10
LMCMKFGAV	10
LQCSLPCSL	10
MAAVASEEI	10
MAPPLSPFA	10
MHSISFLLL	10
NLAALVVPS	10
QHCFREIPI	10
QRVWKDRAF	10
RAHQRERGF	10
RKLPWNRMM	10
RLLTAVSLL	10
RMHRSIQSL	10
RRENPSHLI	10
SLSAVLCHT	10
SLVSIPIAV	10
SPDDSPSIL	10
SPSESGEEL	10
SPSWTLTYL	10
SRDSKSHKI	10
SSCSLLCEK	10
SSFHKPSSL	10
SSLGLTRRL	10
SVESSSLGL	10
SVSDLMITL	10
SYVFSMNFI	10
TAMLLPQSL	10
TLCGLPQHV	10
TRQGCLALV	10
VLKANWREL	10
VRRENPSHL	10
VSRDSTIAL	10
VTFLWVLSK	10
YLSLSSMIV	10
YVSTIVLDA	10
AAPGFVPRL	9
APAGARRTS	9
DRGLSPQLL	9
EAFIQHCFR	9
EMYLSLSSM	9
EQGLVMKRY	9
ETTNVGTTY	9
FLESPRPGL	9
FSTSISYFL	9
GEQKCPPSL	9
GLFTLMCMK	9
GPFVGGCQF	9
GSVPGPLLL	9
GTWAPAGAR	9
HKPSSLVSI	9
HPSPLHRLV	9
HTRLLFPQT	9
HTTQTQLKM	9
IMQGFVFQL	9
ISVPAMEWF	9
IVLDAPVTK	9
KEASMQVSL	9
KLEQGLVMK	9
KMAPPLSPF	9
LFSRAACPL	9
LFTLMCMKF	9
LFTRTRMKF	9
LGDCLRTSI	9
LGFNDMQVL	9
LGHLGTHTL	9
LLFFLLFSL	9
LMPPRKEEL	9
LPWEINPLS	9
LSGISVPAM	9
LSTFKMEAY	9
LVTMLLAVL	9
MILRPPQPY	9
MLESALSPW	9
MTGSRVAMV	9
QLLVTMLLA	9
QPKFVVMAA	9
QRSPSLAEL	9
REMEGSGSG	9
RFLFANCRM	9
RSPQVDAAM	9
RYHLKEASM	9
SAASSTPVF	9
SASWLTRTI	9
SLWHHSGHV	9
SPLIPGLVP	9
SPSMAPLAE	9
SRTRVLLSV	9
SSKNESAAL	9
SWASMSISM	9
TACACVCVY	9
TEMTNFVPY	9
TQLCRSGML	9
TRLLFSRAA	9
VHACNPNTL	9
VHSRGGTGF	9
VMKRYKIVT	9
VPAHKGMAM	9
VSRDQATAL	9
WACSKRRVL	9
YHMIDSKSW	9
YLSWFPTAT	9
YPGAPAWSL	9
YPNSSTHIV	9
AAVASEEIF	8
AAVRPPGTV	8
AEHSSTNLL	8
AMGQRSPSL	8
ASHSQDPTM	8
ATLPRLTDF	8
AVMPFLSAA	8
CAIVVMHSI	8
CFKDDAFLL	8
CLWNKHAYA	8
CMSRWPAVM	8
CRQTLHAWL	8
DQSHVLLFF	8
EIYRHTCGW	8
FCPKDSSCF	8
FRLPAPQTH	8
FSPASSSYS	8
GLFTLTRVK	8
GLVMKRYKI	8
HQTMGCSLL	8
ITVPAHKGM	8
KHLFRLQTA	8
LAELRKSSA	8
LEKRESREM	8
LFSLSYRYL	8
LGRKLQCSL	8
LGRQVRLVM	8
LPQSLFDGL	8
LRNTFRLPA	8
LRTSILGHL	8
LSFSTSISY	8
LSPFADSLF	8
LSRGTSPDV	8
LSTQRSTLM	8
LSWFPTATR	8
LTPCSPSTM	8
LVLFLLAEW	8
LYHPAGVQW	8
LYLSLPGSW	8
MALLSGITV	8
MKFGAMTRI	8
MKFGDMTRI	8
MPDHWTSPP	8
MSFFVALSR	8
MVDIARVAL	8
MYLSLSSMI	8
NLRSLNWEF	8
NLTDYLMKI	8
NPLSSCSLL	8
QDLRFTLDL	8
QKTPPRRIV	8
QWVSIAQLL	8
RCMSRWPAV	8
RLTDFLVPG	8
RSLHQLSSL	8
RTACACVCV	8
RTGRPAAER	8
RTREDQLRM	8
RTSARSYEK	8
RWWRVPWRF	8
SAVRSAEAA	8
SFHKPSSLV	8
SFSTSISYF	8
SIQSLISSV	8
SISYFLSQL	8
SLFGGLFTR	8
SLWHHSVHV	8
SPNLLVMSA	8
SRVQAILYL	8
SSGGFVVLL	8
SSSRRMWMK	8
TAPGNASVT	8
TMGWTAAQF	8
VMHSISFLL	8
VPGWGRAHL	8
VPRLARSFV	8
VQWHHCSLL	8
VVMHSISFL	8
VVRWWTRGF	8
WEMIELWGG	8
WGSAQRSPM	8
WTWEAELAV	8
WVPAASHPL	8
YLWTSSAPS	8
YSFLEDADI	8
AFQWLSLKK	7
ALMCHICQF	7
ALNNRICIL	7
AMGQRTPSL	7
APAEYLSWF	7
ASHPLGLPL	7
AVRSAVRSA	7
CQFPWCKDF	7
CSKRRVLTA	7
DQSPVLLFF	7
DTAPRGGTA	7
DTVGPGAVM	7
DVSHLPISM	7
ESWSPHSFL	7
FFLLFSLSY	7
FFPDLLGLV	7
FPFHHDPKA	7
FPTTNLRSL	7
FRKTGSERL	7
GLFTRTRVK	7
GLSGFSAFA	7
GRGTVQKGM	7
GRQVRLVML	7
HLQPQVLRR	7
HPAGVQWHH	7
HSCFCAIVV	7
ISIYLEIEM	7
ISMSLLKSR	7
ISYFLSQLI	7
KAMDNLSNL	7
KFPEASPAM	7
KQMPRVTLL	7
LESALSPWI	7
LGFWRVKRL	7
LIQCGCSVM	7
LKQSSKLSL	7
LLCQDNLAA	7
LLDSAPPPI	7
LMDFDRQGF	7
LMGLSGFSA	7
LPGPPATLA	7
LPRLTDFLV	7
LPRWPCEVG	7
LRRTSPRNI	7
LSEASVSSF	7
LTSQKALPY	7
LTTPQYHPL	7
LVAAFLLLR	7
LVGGTQWEM	7
LVSIPIAVR	7
MAMARFIDS	7
MAMGQRSPS	7
MHRSIQSLI	7
MPFLSAAEA	7
MSKMKRSNM	7
NQIMQGFVF	7
QRRPNDLPV	7
QRSNCCYFI	7
RAPAEPCDV	7
RAVGHHRAA	7
REVQDSVCV	7
RIKPQIHIL	7
RLHALRTRL	7
RLLLVCAQM	7
RLLVVMVPV	7
RMKFGAVTR	7
RPRQKNLFF	7
RQMQLPGPC	7
RREPPCAAI	7
RRRRRRLLV	7
RRSPWLPRA	7
RRWGAFQWL	7
RSAHPGAAA	7
RSGMLESAL	7
RSHPLQGLL	7
RSRTSARAL	7
RSSGGFVVL	7
RTRMKFGDM	7
RTRRPNRSL	7
RVALPIRCM	7
RYRTACACV	7
SCFCAIVVM	7
SLFAGLFTR	7
SLFDGLFTR	7
SPRNISPIL	7
SPRYDAAPG	7
SRMGLTLLA	7
SSFMFYPHL	7
SSSARLHGL	7
SSVCLSTFK	7
SSWSLSEVF	7
STPVFHPAL	7
STSFCHLFE	7
SWFPTATRI	7
TLLHSPTRL	7
TSPSETATL	7
TSQKALPYF	7
VHWCNPNSL	7
VMVPVPLSA	7
VPSRRPSSP	7
VRSSGGFVV	7
VSIPIAVRR	7
VYREVQDSV	7
WARGCGSAL	7
WARGHGSAL	7
WRVKRLGCL	7
YPVLLFFAP	7
AASPCLSPV	6
ACLSRMSTK	6
ADRSFSLSL	6
AELRKSSAT	6
AMARFIDSW	6
AMTVSFLRL	6
ASIPPAHPL	6
ASRVQAILY	6
CFRQAASLY	6
CLTDFFPDL	6
CVSHKLGVL	6
EAALFMAFS	6
EMSGGLAPS	6
FLLFSLSYR	6
FPEASPAML	6
FQFLRILSL	6
FSSCVSSVR	6
FSYFRPSGC	6
FTMMYACCK	6
GAERRSPWL	6
GAFQWLSLK	6
GDQSHVLLF	6
GFNDMQVLK	6
GMAGQTPGI	6
GRASNGFGV	6
GRGLGVLTL	6
GTSLGRSIL	6
GTWAWLCYL	6
HGRFPTTNL	6
HKLGVLSGI	6
HPWIPGSLV	6
HRLVFACSL	6
HSFLPPIKL	6
HSGHVGMAL	6
HSSLNLIVI	6
HSVHVGVAL	6
HVRSCVWGL	6
ILTSLFPLR	6
IMMKMSTSY	6
IQKPPTRRI	6
ISAARTMAW	6
ITVCTWAWL	6
ITVGTRAWL	6
KAKEETQAV	6
KMYHYSTVA	6
LAGQHLFPL	6
LDKGPWPIL	6
LEGARFLFA	6
LEQGLVMKR	6
LFTRTCMKF	6
LFTRTRVKF	6
LLPALLPAA	6
LLQKWILSL	6
LLSSLLVSL	6
LPALLPAAL	6
LPTGDTGAG	6
LPTLPPATL	6
LRRWGAFQW	6
LSSTACLLK	6
LTDAGDSDM	6
LTDFFPDLL	6
LVVMVPVPL	6
LWSPGCCFL	6
LWVPIAQVL	6
MAMGQRTPS	6
MAWTWEAEL	6
MMKMSTSYL	6
MPRVTLLCL	6
MVLVPSPLI	6
NMGFLRRLI	6
NTSMSLQRI	6
PAGARRTSL	6
QESRNGWNH	6
QLLPALLPA	6
QTAVRSAVR	6
QVLRRTSPR	6
RADARGITA	6
RAISAARTM	6
RAWYPGAPA	6
RFLYPVVRW	6
RGFRVFAVV	6
RGLEGARFL	6
RGTSLGRSI	6
RLCVPLEAF	6
RLQQFLSSF	6
RLVFACSLF	6
RPNRSLHQL	6
RRRRLLVVM	6
RRRRRLLVV	6
RRTRSLCLM	6
RSLNWEFGR	6
RVKRLGCLR	6
RVWKDRAFH	6
RWRKTSSGL	6
SAMGWQESI	6
SAVNIRMQV	6
SFNSSIPLM	6
SGHVGVALL	6
SMCVCVGRY	6
SMSLLKSRL	6
SPCACLSRM	6
SPTMSRQSS	6
SPVFLSFAP	6
SPVLLFFAL	6
SSSFFLAAT	6
STVSNGDLL	6
SVHVGVALL	6
TAAAMLCLL	6
TAAGGRHRL	6
TFKMEAYSF	6
TGFTPSPVF	6
TKLEQGLVM	6
TLEESSWSL	6
TPRTGGRRC	6
TQRSTLMRM	6
TRMKFGAVT	6
TSPRNISPI	6
VAWDSSQAM	6
VFIPGPSLL	6
VILGRSASI	6
VKFGDVTWI	6
VPVPLSAGL	6
WGAFQWLSL	6
WHHSGHVGM	6
WLMPAIPAL	6
WRVPWRFCK	6
WWTRGFRVF	6
YHDCKFPEA	6
YLWHHSGHV	6
YRREPPCAA	6
YSLLQKWIL	6
YTMDDTARR	6
AEHSSPNLL	5
ALPRWPCEV	5
ALRQGLTQY	5
ALWHHSGHV	5
AMGRGVRVL	5
AMLCLLLTL	5
AMLLPQSLF	5
APGFRLHAL	5
AQGCLTDFF	5
ASPSPSTTI	5
AVRPPGTVG	5
CHARPLLFI	5
CLMSATICF	5
CPGRTNSPS	5
CQFHFLTTC	5
CRPLTAMLH	5
CSLPCSLPA	5
CVWGLLPYR	5
DSVCVCVCV	5
DTEPGVMTV	5
EDTRPWLFL	5
EIRDWGAEI	5
ERRTRSLCL	5
FASRRDSEA	5
FFKLRKQSY	5
FFRNFALSL	5
FIDSWGVGV	5
FIDSWVVGV	5
FLPPIKLSA	5
FPARGLEGA	5
FPDLLGLVA	5
FPGMAGQTP	5
FPMGLCVRM	5
FPTATRIKP	5
FPVIFIKAS	5
FSQGLMVLY	5
FTFHRDCEA	5
GHNNGFWGA	5
GLLPYRPPR	5
GPRAQEHPS	5
GSSWASMSI	5
GTEAPGGAL	5
GTICSRYSF	5
GTWAWLCSL	5
HHPWIPGSL	5
HQHRGGHAW	5
HQMKLADSV	5
HRLMQGSAF	5
HVSASRSTY	5
IKASDSLQL	5
ILGTEHSSL	5
INPLSSCSL	5
IQKTPPRRI	5
IRIVKMISV	5
ITVGTWAWL	5
IYHRQQNRF	5
KGMAMARFI	5
KLAYVSTIV	5
KNLFFKLRK	5
KRYKIVTQG	5
LAPGFRLHA	5
LAQGCLTDF	5
LASMMSVSL	5
LAYVSTIVL	5
LCCSYDSEW	5
LGNSPLVSF	5
LLACFRQAA	5
LLKSLLLNV	5
LLSGITVGT	5
LLVSHPQTM	5
LLWSSFMFY	5
LPLAPGFRL	5
LPPPAHRLM	5
LQAAPLGQA	5
LQLLSSLLV	5
LSFLAGQHL	5
LSFSSSFHK	5
LSLSSMIVR	5
LSSSSLLKM	5
LSSTSDLPR	5
LTAVSLLRA	5
LVATFQSPL	5
LWVFIAQLL	5
LYRAGSPSL	5
MFESYFNNL	5
MGWQESIGL	5
MHLTQHRGL	5
MQGSAFWPL	5
NLNENFPSI	5
NLNPVHALV	5
PFADSLFGL	5
QAPSSRCSV	5
QEDSFERPV	5
QKKIRRLSF	5
QRTPSLAEL	5
QTIQKTPPR	5
QYHPLPQDL	5
RADKRTTAV	5
RAGLPGPPA	5
RAPGWSGIL	5
RDPSASASW	5
RESKRSRAV	5
RLMVDIARV	5
RNFALSLTL	5
RPPGTVGTA	5
RRRGRWRPL	5
RRRLLVVMV	5
RSAVRSAEA	5
RSDGLFLSF	5
RSILCPPAL	5
RSLPAGTFI	5
RSSTVPRHL	5
RTRGTGGAL	5
RTSSYCCHL	5
RVFIPGPSL	5
RVKFGDVTW	5
RWWTRGFRV	5
SAFWPLFGY	5
SASASWLTR	5
SETLPHQTM	5
SFYSTLTKI	5
SGILNLGPF	5
SIAQLLPTL	5
SISFLLLFF	5
SKLSLPSSW	5
SLFGGLFTG	5
SLPELTSQK	5
SLRSGWVPA	5
SLYCWKRRL	5
SMMSVSLPA	5
SMSNLKASL	5
SPDVSHLPI	5
SPGCCFLVW	5
SPHSFLPPI	5
SPLHRLVFA	5
SPMWSGGSG	5
SQVWWRAPV	5
SQWGLSETL	5
SRAVGHHRA	5
SSCCLAQTR	5
SSCVSSVRL	5
SSFFRNFAL	5
SSFQLTTEK	5
SSLLVSLRL	5
SSLNLIVIL	5
SSSLGLTRR	5
SSTHIVFQR	5
SSTPVFHPA	5
STGAAPAEY	5
STLSAEHIR	5
STMILSSVR	5
SVRRSTYDL	5
SWAAVWCCW	5
SWSLSEVFL	5
SYEKGSSGW	5
SYFRPSGCI	5
SYPNSSTHI	5
SYQRSSGLL	5
TARRIVDGK	5
TGDTGAGTW	5
TGSVPGPLL	5
TIQKPTPRR	5
TLLASTGSR	5
TLMRMKNQV	5
TLPRLTDFL	5
TMWLYPVGV	5
TPGLKHSAC	5
TPLSGATLL	5
TQCLMSATI	5
TQGFDYTSV	5
TRIKPQIHI	5
TRMHLTFCA	5
TTDTEPGVM	5
VFWPGDFAF	5
VGPGAVMPF	5
VLPGPPATV	5
VLYGAFLPL	5
VMPGRNELF	5
VPHPCPHSV	5
VRSCVWGLL	5
WACGGHRVV	5
WARGRGSAL	5
WGMSVSDLM	5
WHHSGHVGV	5
WILSLSLIF	5
WLSLKKPSK	5
WSCCRRRAI	5
WSLLKSLLL	5
YLTCLWSSL	5
YNLVVRRFL	5
AAAMLCLLL	4
AESPTREDL	4
AEVRGSLEV	4
AGLFTLTRV	4
AGSPSLLYL	4
AHPGAAARF	4
ALQKKIRRL	4
ALQSHPLLL	4
AMDNLSNLV	4
AMPASFTEI	4
APFSQLVSA	4
ARCLHLCWL	4
ARTTDNVSI	4
ASPSTMILR	4
ATFEHRPAL	4
AVWCCWCCW	4
AVYQGGGRL	4
AWYPGAPAW	4
CALQSHPLL	4
CGFWGAPAF	4
CLALVTCGR	4
CLDYRSAPL	4
CLGTQRVHK	4
CLPPAAATM	4
CLRTSILGH	4
CLSDYSPMF	4
CLSTFKMEA	4
CPNWSHTPG	4
CPRAAVRPP	4
CRGCFPTHW	4
CRRRAISAA	4
CSFLTKALV	4
CSLWHHSVH	4
CSSNPFGQL	4
CTDPDSVDK	4
DLPWEINPL	4
DRLPGSCHL	4
DRQRRPNDL	4
DSPSILDFL	4
EAIKLQMIL	4
EASMQVSLR	4
EASVSSFQL	4
EEGHVCFPF	4
EHSSPNLLV	4
EIYDPHPTK	4
EPGLLWSSF	4
ESSWSLSEV	4
FELGRRSAM	4
FGDKHKTHF	4
FGVPYSYTF	4
FIIASSTQK	4
FKHLQGRNV	4
FLILERKPI	4
FLLLRSQRS	4
FLVPGTPLS	4
FMFCPPLLV	4
FNDMQVLKA	4
FPDPTPHQH	4
FPIMVRPCS	4
FQRKKENPM	4
FRIFTVNVV	4
FRPSGCIRA	4
FRVNGLLQL	4
FSFLFLLLF	4
FSSSFHKPS	4
FTRLPKRII	4
FTVGVTQKR	4
FVFRRDLEL	4
FVMPGRNEL	4
FWRVKRLGC	4
GAETGDGCL	4
GALLRWWRV	4
GAPAWSLLK	4
GDLLAGLAI	4
GLEGARFLF	4
GLPGPPATL	4
GQIRGLFGI	4
GRSRRAMGL	4
GRVPVVPRV	4
GSGSGVLTF	4
GSKPPGMWL	4
GTMKTSLRH	4
GTRAWLCSL	4
HLLCQDNLA	4
HNNGFWGAV	4
HPLGLPLAP	4
HPSRMKPAG	4
HSGHVGVAL	4
HTATQLLKL	4
HTCGWSYST	4
HTHFGPREI	4
HTHTHTNGH	4
HVGQDGLTL	4
HVKEYRKPL	4
IAPICAMHF	4
IEMKTMWLY	4
ILALSGVRV	4
IPGPSLLAC	4
IRWEPSPAM	4
ISDFRVNGL	4
ISFLLLFFL	4
ISVEGRLMV	4
ITDLENRTM	4
KASSFFNLV	4
KIHLRPQVL	4
KKMYHYSTV	4
KLRPRQKNL	4
KNYEDHFPL	4
KPNKETSPA	4
KPSKMSDLL	4
KPVWWSLHM	4
KQEALRQGL	4
KSAGPGSLL	4
KTAQEGVMM	4
KTIAGTWEM	4
KYPVYSRKI	4
LADTLISYF	4
LALSGVRVM	4
LARSFVGDW	4
LFGHLGSSL	4
LFPLGNSPL	4
LFTGTRMKF	4
LGDQSPVFL	4
LIKTHTRVS	4
LISRYQGGK	4
LLMDGALLR	4
LLQAGSISL	4
LLRSQRSNC	4
LLSFSSSFH	4
LLTAVSLLR	4
LMPAIPALW	4
LMVSIITSM	4
LPALPETKI	4
LPCSLPALP	4
LQLPSQSQV	4
LQPDRGLSF	4
LRHRACGCL	4
LRMARSRKA	4
LRPAPSGTW	4
LRPRQKNLF	4
LRSGWVPAA	4
LRTLLHSPT	4
LSAASSTPV	4
LSFDQHFSL	4
LSSQGQSRV	4
LSVASQWAR	4
LSYTLRKAV	4
LTATSALQF	4
LTPTCSSPL	4
LWTSSAPSY	4
LWVSIAQLL	4
MACLGTQRV	4
MAEGTLVIL	4
MEAYSFLED	4
MEGRGLGVL	4
MEPIPSGCF	4
MFISGILNL	4
MIHCDSPTW	4
MMSVSLPAV	4
MPGESQHSL	4
MPVQKQTRV	4
MQGFVFQLR	4
MQKNPFIIA	4
MSHCTESCL	4
MSSAARLTA	4
MSVAIQAVL	4
NIHLQPQVL	4
NPFIIASST	4
NQTQNFTSL	4
NRKKNCELY	4
NVSNLHVMK	4
NWRELLLGF	4
PLRRGGPRK	4
PPSKRRTQL	4
PSYVFSMNF	4
QDLMGLSGF	4
QGGTHRVSL	4
QPLLEGQLF	4
QRAGASGVM	4
QSLISSVCL	4
QSYPNSSTH	4
QVLPTLPPA	4
QVWWRAPVV	4
QYPVLLFFA	4
RAASLWPPM	4
RAKPPHRLK	4
RAMGLPALL	4
RAVSRDSTI	4
RENPSHLIT	4
RESLAGVAE	4
RFSSQIIQK	4
RGFCPLFPL	4
RGLSPQLLV	4
RLDFTTKTF	4
RLPAPQTHL	4
RLPFQQDLR	4
RLPGCLGLK	4
RMAEGTLVI	4
RMARSRKAK	4
RMCMKFGAM	4
RMKFGDMTR	4
RPSSPTMSR	4
RPVLGKPQM	4
RPWITCLTL	4
RQGLTTCPL	4
RRAMGLPAL	4
RREAGAGSV	4
RRQMQLPGP	4
RRRRCWFPM	4
RSGQIRGLF	4
RTLLHSPTR	4
RTMAWTAAG	4
RVNGLLQLL	4
RYSFFPCRA	4
SAALPRWPC	4
SAAPGFVPR	4
SALQFKQFY	4
SASGRRPAA	4
SCVWGLLPY	4
SEPPTAAAM	4
SERLQQFLS	4
SERSHKRNF	4
SESILWIWM	4
SETATLPRL	4
SFDQHFSLM	4
SFLAGQHLF	4
SFPNTQKVI	4
SFPPFLYYL	4
SFQGRRTCL	4
SGFSLRSGW	4
SIGAPSSFF	4
SLIFKPTAL	4
SLNLIVILA	4
SLPAGTFIL	4
SLPALPETK	4
SLYFGTYEF	4
SMLWKLCSF	4
SPAAASVQV	4
SPAGQHLPA	4
SPFADSLFG	4
SPLLHSSQF	4
SPSQVHHPW	4
SPSSPLACV	4
SRADKRTTA	4
SRRAMGLPA	4
SRTSARALA	4
SSCFIFSTT	4
SSTRAVQWR	4
STHIVFQRK	4
STNLLVMSA	4
STNPKKGAM	4
STQRSTLMR	4
STYHNDQEL	4
SVCVCVGRY	4
TAFHCLKPF	4
TATLGNFSK	4
TGSERLQQF	4
TICSRYSFF	4
TLAGVRTPR	4
TLLTEIISI	4
TMSCVWLLR	4
TRAKPPHRL	4
TRLPKRIIA	4
TRPPASAGL	4
VKIPGRTLF	4
VLLSASPDR	4
VLSGISVPA	4
VPAMEWFSS	4
VPCRPLTAM	4
VPGPLLLLL	4
VPLEAFIQH	4
VPYSYTFSY	4
VRTPMSSAA	4
VSDLMITLH	4
VSIITSMGI	4
VSSMKATAM	4
VVSGSAVNI	4
VWMEHVCFI	4
WEAEHSSTN	4
WHHSVHVGV	4
WHKTHRESL	4
WLCCPGWSV	4
WLSAMDHSV	4
WLSRLAGAM	4
WLVGRAASL	4
WPRGLLASM	4
WRELLLGFY	4
WRRCPMHPL	4
WSLLSWLTI	4
WSSFMFYPH	4
WTRGFRVFA	4
WVPDIARAL	4
YHNDQELVA	4
YPVVRWWTR	4
YRTACVCVC	4
AAAMASSII	3
AAMRYLLTA	3
AARRIVDGK	3
AEAGFWDDM	3
AEALGSRRA	3
AETGDGCLW	3
AEYLSWFPT	3
AHPSMTPGL	3
AHSSRAGLY	3
AISEQLVLL	3
ALFLEEFTR	3
ALQGASCTL	3
ALSRTRVLL	3
AMASLGQIL	3
AMGQRGPSL	3
AMQDMPFTF	3
AMSVAIQAV	3
ANRKKNCEL	3
APASPTSLL	3
APGFVPRLA	3
APLSPAAAS	3
APQLHCHFV	3
APSSRCSVP	3
APWRSAILG	3
AQAGVQWCY	3
AQQPKFVVM	3
AQRSPMWSG	3
ARFIDSWGV	3
ARFIDSWVV	3
ASAIPLEVL	3
ASEEIFAEK	3
ASFTEISSF	3
ASSKGVTPK	3
ASTHRAFTF	3
ASTPSRARL	3
ATMPGQELL	3
AVGHHRAAL	3
AVMCSFLTK	3
AWSLLKSLL	3
CAPGGIQEV	3
CATWMSLHF	3
CDWHSPLAY	3
CGLPQHVEK	3
CHCSEGLAL	3
CHPVRKMPA	3
CLRDFLSLL	3
CLSASHPHV	3
CLSPPAMIL	3
CLSSLHTGF	3
CLSSSSLLK	3
CRASCRGCF	3
CRDPLEIRL	3
CSFQRSVTC	3
CSGPLHLGF	3
CSTLYSSYL	3
CTGSWLPWR	3
CTMYHDPFI	3
CTMYHDPFL	3
CTWAWLCSL	3
DAAMGRGVR	3
DDSPSILDF	3
DEWAHSSIH	3
DFKGAFQIF	3
DGALLRWWR	3
DPWTNPLTL	3
DQSPILLLF	3
DRMAPKRVV	3
DRYTEGLVV	3
DSSCFIFST	3
DSYHMIDSK	3
EAEHSSTNL	3
EAVALRDPY	3
EAVMCRQTL	3
EEGWIVDMV	3
EELACFPFY	3
EESSWSLSE	3
EGITVRTPM	3
EIYPSLFHL	3
EIYSAFQEI	3
EPSPAMASL	3
ERSHPLQGL	3
ERVLSQARL	3
ESDWKNTWL	3
ESIGLGRQV	3
ESLAGVAEI	3
ESSSLGLTR	3
ESTGPTMQF	3
ETNLADTLI	3
ETSPAGQHL	3
EYLSWFPTA	3
FAGLFTLTR	3
FASWPGSDC	3
FERPVPHPC	3
FFFFKFYFF	3
FFNLVSEGF	3
FFSFLFLLL	3
FFSTDSSDL	3
FFVALSRTR	3
FGIPGACPI	3
FGNSSSTRL	3
FGPFRFRST	3
FGPREITIL	3
FGREDHDQL	3
FHKPSSLVS	3
FISHYPLYF	3
FKGAFQIFL	3
FLACRGLGL	3
FLLLFFLLF	3
FLRDSRPLV	3
FMPPCLSSL	3
FMRMENIGV	3
FMYSQNYFI	3
FPHTIIYAL	3
FPLCSPSWL	3
FPLGNSPLV	3
FQGRRTCLV	3
FQPCPSYPV	3
FQPLKVLPL	3
FRFAKGDVT	3
FRFRSTSGI	3
FRHQMSISL	3
FRTPLEGFM	3
FSHDITAIH	3
FSLGKNSRM	3
FSYMRLHCL	3
FTASWERVL	3
FTDHLIKTH	3
FTFGPFRFR	3
FTMGNLPPS	3
FTTKTFQRI	3
FTYSKSSTL	3
FWGMSVSDL	3
FWPSGQVLV	3
FYFISHYPL	3
FYMTNVSSY	3
GAVMPFLSA	3
GDQSPVLLF	3
GEQALMCHI	3
GFMEERLPK	3
GFMFCPPLL	3
GGSFLCCSY	3
GIRDWGTEM	3
GIYHRQQNR	3
GKLTYVSTI	3
GLDFSPASV	3
GLFTRTCMK	3
GLGLKVWRV	3
GLLASMMSV	3
GLPCAILMI	3
GMLRMQRRR	3
GPDVGSNPV	3
GPEAPGGAL	3
GPREITILL	3
GQAALQKKI	3
GRGKSAFNL	3
GRREGGFEL	3
GRRTCLVWM	3
GRTISWGSL	3
GRWTPRRRE	3
GSALLSHCY	3
GSERLQQFL	3
GTDSVCVCV	3
GTEHSSLNL	3
GTRMKFGAV	3
GTRQGCLAL	3
GTRQRTAQP	3
GTSPDVSHL	3
GTVGTAPAW	3
GVACRGVFM	3
GVKIPGRTL	3
GVMCGTGRR	3
GYFDTGIGF	3
GYNLVVRRF	3
HAGALQVCL	3
HAKIQGRKL	3
HALVLMLLL	3
HALVLVLLL	3
HASRLGSTI	3
HEVPCRPLT	3
HHTSPSETA	3
HICQFPWCK	3
HLIKTHTRV	3
HPDRLHQSL	3
HPHLSFSTS	3
HPTKPFQIL	3
HRGISDFRV	3
HSFMYSQNY	3
HSFVPLPIR	3
HSSRAGLYL	3
HSSRAPVRL	3
HSSTELNEV	3
HTCGPQVLL	3
HTEMDRAVL	3
HTGFTPSPV	3
HVASACTMY	3
HVTGQVASI	3
IATWSHSGL	3
IFIVHVGYF	3
IISQLRRIL	3
ILILLAPTI	3
ILLLKSLYF	3
IMPPSCTYK	3
IPPKPCPIC	3
IPQGLIQAM	3
IPSSETLPH	3
IQKPATRRI	3
IRKTAMDSL	3
ISRYQGGKV	3
ITLPVSFPY	3
ITMVECHQL	3
ITTSQWCQL	3
IWALPWLHA	3
KAISEQLVL	3
KASAIPLEV	3
KATAMPASF	3
KEELACFPF	3
KKTEMTNFV	3
KLAPTHSDL	3
KLLMCVCVL	3
KLPWNRMMA	3
KLRQMVHIY	3
KMISVEGRL	3
KPAGRSHHT	3
KPQIHILAI	3
KPSKRPPPA	3
KRHHHMLEA	3
KRNLNPVHA	3
KRTENSFWM	3
KRVKKMYHY	3
KTFRKYPVY	3
KVSAPSRFL	3
KWILSLSLI	3
LADKNVSNL	3
LAFYYLPPA	3
LARLVSNSW	3
LASPALPVL	3
LCLSETPAL	3
LETRGQEKL	3
LFIYSLCSM	3
LFLEEFTRL	3
LFTQRRMKF	3
LFTRMCMKF	3
LFTRMHLTF	3
LGHSSRAPV	3
LGSPMGSRL	3
LGWGLGSPM	3
LILERKPII	3
LIQASVLGR	3
LKSLYFGTY	3
LLAQSMTTL	3
LLASPALPV	3
LLFPRRVSA	3
LLGDQSPVL	3
LLPHSEAQV	3
LLQLLSSLL	3
LMGASPGPK	3
LMRMKNQVN	3
LMRSDGLFL	3
LMVLYGAFL	3
LNPVHALVL	3
LPELTSQKA	3
LPIRCMSRW	3
LPLLRTSSY	3
LPRLKAMKS	3
LPRMALNSW	3
LPRPIQADH	3
LPSWAEGPD	3
LPTPRLAPA	3
LPVSFPYPM	3
LQEDQIEQL	3
LQESLGLSW	3
LQFKQFYCL	3
LQHGYLVEA	3
LQIKKCQGL	3
LQPQSRWGL	3
LQQTRHSFL	3
LQSHPLLLL	3
LQVFSLFPI	3
LRDFLSLLF	3
LRDPYTLWL	3
LRMPCFSLS	3
LRPTSPRNI	3
LRRFWGMSV	3
LSASHPHVV	3
LSAVDGQCL	3
LSEELRAPL	3
LSFTAASKL	3
LSHGSRETV	3
LSHTCGPQV	3
LSIIFIEGY	3
LSLPKCLDY	3
LSLSSVKAV	3
LSSHSSCKI	3
LSSLLVSLR	3
LTDFKNEAA	3
LTLWIGWPR	3
LTPPPGAHL	3
LTTASERPM	3
LTTGTKRNL	3
LVGCLSFSL	3
LVSEGFCLW	3
LVTGPLHAV	3
LYPKVKRKY	3
LYPVGVKNM	3
LYPVVRWWT	3
MAPAASPCL	3
MCHICQFPW	3
MCRQTLHAW	3
MEDARLPIV	3
MEFYPCSSG	3
MGFCYIILY	3
MGPSIVIFV	3
MGSINTFAI	3
MGSRLARPL	3
MKFGAVTQI	3
MKNSKNLSL	3
MLQQTRHSF	3
MLRDIAPHL	3
MLSRALGKV	3
MMMMVMMMM	3
MPGSQTSGW	3
MPRIPASPL	3
MQKSPVFCF	3
MRMENIGVK	3
MSLHFTTSF	3
MSPFTFGPF	3
MSQGRAGGK	3
MSRWPAVML	3
MSVNRRWKM	3
MTPGLSPSL	3
MTTYGRRIM	3
MVDHSVVKI	3
MVMMMMMVM	3
MYSQNYFIF	3
MYYNELACV	3
NARSAHPGA	3
NESAALPRW	3
NKASSFFNL	3
NLADTLISY	3
NLKSHLVQY	3
NMFASPSTM	3
NPVHALVLM	3
NQRTTRPQL	3
NRMMALYES	3
NRSRLSSSL	3
NSLPRLKAM	3
NSWPKQSSY	3
NTFAIVKKK	3
NTKHQSVPF	3
NTWRVRGFM	3
NYRCMIELI	3
PGFRLHALR	3
PLIPGLVPC	3
PRPPELSLM	3
PSLPQRVWK	3
PWLQEEWSL	3
QARRAGAGA	3
QELLAEAGF	3
QELVSKAGF	3
QGRNVLYLH	3
QHVCVCREV	3
QIIQKEPTL	3
QKWILSLSL	3
QLSTQRSTL	3
QMNVNIHIF	3
QMYIFIVHV	3
QPAQQILIL	3
QPLSSTACL	3
QPQGRVPAV	3
QPQVLRRTS	3
QPRRVPHSF	3
QQNKASSFF	3
QRASTHRAF	3
QRRMKFGAV	3
QVLVGCLSF	3
QVNDHSTWF	3
RAFLILERK	3
RAFMPPCLS	3
RAGSPSLLY	3
RAPSPGAQV	3
RAWWEVTLL	3
REEGVYPRP	3
RELSSSARL	3
REMQKNPFI	3
RFQERPGTR	3
RFQTAVRSA	3
RHQMSISLL	3
RKPGVVLRV	3
RLDLKDSIL	3
RLFPLPGML	3
RLMQGSAFW	3
RLMVSIITS	3
RLSEETICL	3
RLVMLGRRR	3
RMALNSWPK	3
RMGVPGPPR	3
RMPTFIISI	3
RNLNPVHAL	3
RPAATGRST	3
RPLLFIPSS	3
RPSPDDSPS	3
RPVPHPCPH	3
RQAGQVPSY	3
RQGCLALVT	3
RQMVHIYTL	3
RRCWFPMGL	3
RRDMEGRGL	3
RRFLGRSEK	3
RRFWGMSVS	3
RRKCQLKTF	3
RRKRHHHML	3
RRLLKGSWF	3
RRMKFGAVT	3
RRRAISAAR	3
RSFQGRRTC	3
RSRGRAGVV	3
RSSARSVCL	3
RSTLSAEHI	3
RTACVCVCV	3
RTPLEGFMF	3
RTPMSSAAR	3
RTRVKFGDV	3
RVGQRTRFK	3
RVIMPRAPK	3
RVQAILYLS	3
RVRSLFLLM	3
RWPAVMLAV	3
RYRTVCVCV	3
SAERPFFYI	3
SAHSGIHVA	3
SALNNRICI	3
SAPCLCPTL	3
SAPKLLMCV	3
SAPPPAAAL	3
SAPSRFLCI	3
SAVNVRMQV	3
SEAQVLFSQ	3
SFLLLFFLL	3
SFMYSQNYF	3
SGIEIFGAL	3
SGTWPSGSF	3
SHCTESCLL	3
SHFHCSSCL	3
SHTCGPQVL	3
SHVASACTM	3
SHVLLFFAP	3
SIITSMGIR	3
SILDFLDSR	3
SIPSSPSFM	3
SKMDQKFRI	3
SKMKRSNMV	3
SLDSPSTAL	3
SLFGSVPPL	3
SLFPIAHDV	3
SLPASIPPA	3
SLSPWLENY	3
SMAMDAGVY	3
SMKATAMPA	3
SMRLDFASW	3
SMSLQRIVR	3
SPCEMYLSL	3
SPCLSPVRL	3
SPKEPTEPL	3
SPQPATQTV	3
SPRPGLQLP	3
SPSTMILSS	3
SPSTMIVSF	3
SPVLLLFAP	3
SPWLPRARE	3
SQAVAASPL	3
SQGKVLQAI	3
SQQNKASSF	3
SQRPRTHQF	3
SQVVFPVCL	3
SRAPVRLSF	3
SRAQQPKFV	3
SRHPGHWVA	3
SRIQRAPRL	3
SRIRIVKMI	3
SRNMGFCYI	3
SRPCGFTWV	3
SRRMWMKLT	3
SRRPEPGGL	3
SRSHRGPGW	3
SRYSFFPCR	3
SSCKISSSL	3
SSFFSFSLY	3
SSFHCKESY	3
SSFPNTQKV	3
SSPCARARL	3
SSPLLPLSY	3
SSSPLCTMV	3
SSSTRLVGL	3
SSTELNEVL	3
SSYRWSYKW	3
SSYSGCTSF	3
STGPTMQFL	3
STIALQSGR	3
STLYASAHL	3
STLYSSYLL	3
SWPKQSSYL	3
SYIPTISPF	3
SYMRLHCLK	3
SYSGSTSFC	3
SYTFSYMRL	3
TACGSVSQL	3
TAQCKARPL	3
TCSSPLLPL	3
TEDPWTNPL	3
TEHSSLNLI	3
TEMDRAVLL	3
TGGRRCPQL	3
THLRNTFRL	3
THRESLAGV	3
TIQKTPPRR	3
TLIRVIMPR	3
TLLGSALGM	3
TLNNKFTSF	3
TLPWLGQAW	3
TLSEGASEA	3
TLVTMKIDK	3
TLYASAHLV	3
TMRALVLLL	3
TMRQDGLFL	3
TMVQRWLLL	3
TMYHDPFIW	3
TPCSPSTMI	3
TPRLTPCSL	3
TPTCSSPLL	3
TPTGDSPAS	3
TRAWLCSLW	3
TSLLLKIQR	3
TSLTRMPSA	3
TSPPQVPSR	3
TTNVGTTYR	3
TTQPHAGAL	3
TVRTPMSSA	3
TYHNDQELV	3
VALLSGITV	3
VASACTMYH	3
VASQMHGHV	3
VFPGEALSL	3
VFPVCLHVL	3
VGCLSFSLY	3
VGDSSTTTI	3
VGQDGLTLL	3
VIMPRAPKR	3
VLGKPQMQK	3
VLHPTQPPY	3
VLQAIVVAV	3
VLSQSGWLL	3
VMMMMMVMM	3
VPGTPLSGA	3
VPIAQVLPT	3
VQASSPSSL	3
VRGTVHTHF	3
VRMAPKVSA	3
VRVMEGVEM	3
VSEGFCLWL	3
VSFPYPMLR	3
VSLRLQTGR	3
VSNSWAQEI	3
VTCEMGLLK	3
VTHPRCSTL	3
VTRIGGPLL	3
VVPTKASAI	3
VYSRKITCI	3
WADRYTEGL	3
WEAEHSSPN	3
WFQAISWWF	3
WHSPLAYSF	3
WIAWYLQHV	3
WKAPPQILV	3
WLCHRSSTV	3
WLPWRRCPM	3
WLQEEWSLL	3
WMGECVSHK	3
WNAVVRSPL	3
WPALWLMPA	3
WPLLKVTLF	3
WPQISTLAS	3
WPSGSFTSI	3
WSPGCCFLV	3
WTLFTRMHL	3
WTNPLTLWL	3
WVLSKDTFR	3
WVVEGPMLW	3
YDAAPGAPP	3
YEFQPCPSY	3
YFDTGIGFV	3
YFFPVIFIK	3
YFISHYPLY	3
YFLSQLIGL	3
YGAFLPLLR	3
YIILYTFPY	3
YLEIEMKTM	3
YLLTAQCKA	3
YMTNVSSYI	3
YPRPLPACL	3
YPTKVHMFL	3
YRAGSPSLL	3
YRWSMSSDS	3
YSFFPCRAS	3
YSMPRIPAS	3
YSQNYFIFK	3
YSSYLLPTW	3
YSVAQAGVH	3
YSYTFSYMR	3
YTEGLVVSI	3
YTFSYMRLH	3
YYNELACVI	3
AAASSGVPV	2
AAGATEWQK	2
AAPAEYLSW	2
AAPGLSLPL	2
AAPWVATLL	2
AARGLPAQL	2
AARLTAGQA	2
AARPVLLKL	2
AARTMAWTA	2
AASGSSCPL	2
AASPGQIAF	2
AASREFPAL	2
AATAGALPW	2
AAYKPGKEA	2
AEAGGEQKC	2
AEAHFQSLG	2
AEARELLEP	2
AEGLGGPGS	2
AEHSCTGAH	2
AEILESVIK	2
AELAVSRDQ	2
AELTPPPGA	2
AEMAALDTI	2
AEMVRTSAR	2
AERRSPWLP	2
AERSTLSAE	2
AFAPSWPAL	2
AGDAPRMEM	2
AGDTPRMEM	2
AHDSSIFQM	2
AHQRERGFL	2
AHSGIHVAL	2
AHSKMAAAY	2
AIASRILQL	2
AIQEGPTPV	2
AKEETQAVL	2
AKMFQTGGL	2
ALASKSQSK	2
ALELMTVGV	2
ALGARGIPR	2
ALHCIRMSM	2
ALLRRQMPA	2
ALLSVASQW	2
ALPPSVSAL	2
ALQPPGFRL	2
ALRGPHPSL	2
ALTRVIMSL	2
AMLPVYGER	2
AMSPKNVCL	2
APGKLTYVS	2
APKPSPKPG	2
APLIFGLTS	2
APLLSMGHM	2
APQQPRSKP	2
APRGPRAAL	2
APRPVLGKP	2
APSGTWPSG	2
APSSGFSLR	2
AQEGVMMEK	2
AQEIHPPQL	2
AQLLPALLP	2
AQQILILLA	2
ARAFLILER	2
ARAGCTHPL	2
ARLIVIILF	2
ARLPTPRLA	2
ARPVLLKLL	2
ARSAPEPSL	2
ARSRLNAAL	2
ASAHLVQQI	2
ASILSPLIM	2
ASISLSTAI	2
ASKSVPVYL	2
ASRRDSEAF	2
ASSPSSLVL	2
ASSSPLCTM	2
ASSSSSTLV	2
ATDGATQPR	2
ATEEFLQTF	2
ATHSLLFPA	2
ATLRPSFIF	2
ATPTGTPYR	2
ATQAVGPTK	2
ATTLRHFTV	2
ATTRELTQW	2
AVYFTWVQV	2
AYASLLPVL	2
AYGPRCRGF	2
CAAAMASSI	2
CAAILFFFF	2
CACSSRSSF	2
CAQMSGQLW	2
CARARLYPI	2
CEAFSFYSY	2
CECCGFWGA	2
CIISESVFK	2
CILGIARDW	2
CKISSSLGL	2
CKPAFVRAI	2
CLAAPPCTL	2
CLFPHTIIY	2
CLPSAHSGI	2
CLPSALTPL	2
CMVDLSPTL	2
CNRFQTAVR	2
CPACHPHLS	2
CPAEMVRTS	2
CPICGGPHW	2
CPNTYIQSL	2
CPPPPPAAA	2
CPVCVTSLW	2
CQKDSSELF	2
CQMDVLRKV	2
CQWLPAPNY	2
CRARVRAQV	2
CRAWWEVTL	2
CRKLLNIKL	2
CRQAPHPQM	2
CSAVVQLQL	2
[truncated: 1,402 more rows]
