# Supplementary material for: NovumRNA: Accurate prediction of non-canonical tumor antigens from RNA sequencing data
Source: iScience. 2025 Sep 3;28(10):113448. doi: 10.1016/j.isci.2025.113448 (PMC12478123; doi:10.1016/j.isci.2025.113448)
Supplement: Table S13. List of patients with osteosarcoma cancer from the TARGET initiative considered in the analysis [file mmc9.xlsx]

## Sheet: Table_S13 TARGET_osteosarcoma_s
TARGET_osteosarcoma_samples
TARGET-40-0A4HLD
TARGET-40-0A4HMC
TARGET-40-0A4HX8
TARGET-40-0A4HXS
TARGET-40-0A4HY5
TARGET-40-0A4I0Q
TARGET-40-0A4I0S
TARGET-40-0A4I3S
TARGET-40-0A4I42
TARGET-40-0A4I48
TARGET-40-0A4I4E
TARGET-40-0A4I4M
TARGET-40-0A4I4O
TARGET-40-0A4I5B
TARGET-40-0A4I65
TARGET-40-0A4I6O
TARGET-40-0A4I8U
TARGET-40-0A4I9K
TARGET-40-PAKFVX
TARGET-40-PAKUZU
TARGET-40-PAKXLD
TARGET-40-PAKZZK
TARGET-40-PALECC
TARGET-40-PALFYN
TARGET-40-PALHRL
TARGET-40-PALKDP
TARGET-40-PALKGN
TARGET-40-PALWWX
TARGET-40-PALZGU
TARGET-40-PAMEKS
TARGET-40-PAMHLF
TARGET-40-PAMHYN
TARGET-40-PAMJXS
TARGET-40-PAMLKS
TARGET-40-PAMRHD
TARGET-40-PAMTCM
TARGET-40-PAMYYJ
TARGET-40-PANGPE
TARGET-40-PANGRW
TARGET-40-PANMIG
TARGET-40-PANPUM
TARGET-40-PANSEN
TARGET-40-PANVJJ
TARGET-40-PANXSC
TARGET-40-PANZHX
TARGET-40-PANZZJ
TARGET-40-PAPFLB
TARGET-40-PAPIJR
TARGET-40-PAPKWD
TARGET-40-PAPNVD
TARGET-40-PAPWWC
TARGET-40-PAPXGT
TARGET-40-PARBGW
TARGET-40-PARDAX
TARGET-40-PARFTG
TARGET-40-PARGTM
TARGET-40-PARJXU
TARGET-40-PARKAF
TARGET-40-PASEBY
TARGET-40-PASEFS
TARGET-40-PASFCV
TARGET-40-PASKZZ
TARGET-40-PASNZV
TARGET-40-PASRNE
TARGET-40-PASSLM
TARGET-40-PASUUH
TARGET-40-PASYUK
TARGET-40-PATAWV
TARGET-40-PATEEM
TARGET-40-PATJVI
TARGET-40-PATKSS
TARGET-40-PATMIF
TARGET-40-PATMPU
TARGET-40-PATMXR
TARGET-40-PATPBS
TARGET-40-PATUXZ
TARGET-40-PAUBIT
TARGET-40-PAUTWB
TARGET-40-PAUTYB
TARGET-40-PAUUML
TARGET-40-PAUVUL
TARGET-40-PAUXPZ
TARGET-40-PAUYTT
TARGET-40-PAVALD
TARGET-40-PAVCLP
TARGET-40-PAVDTY
TARGET-40-PAVECB
